# Supplementary material for: Proteomic Signatures of Thymomas
Source: PLoS One. 2016 Nov 10;11(11):e0166494. doi: 10.1371/journal.pone.0166494 (PMC5104371; doi:10.1371/journal.pone.0166494)
Supplement: S1 Table — Patient age and gender for tissue specimens used for LC-MS/MS proteomics experiment. (XLSX) [file pone.0166494.s002.xlsx]

## Sheet: Sheet1
Normal	Age	Gender
1	20	F
2	65	F
3	65	F
4
5
6
A
1	68	F
2	64	M
3	55	F
4	67	F
5
6
AB
1	56	F
2	52	M
3	63	M
4	55	M
5	43	M
6	51	M
B1
1	64	M
2	56	M
3	60	F
4	44	M
5	69	F
6	65	F
B2
1	47	M
2	62	M
3	56	M
4	52	M
5	36	F
6	50	F
B3
1	35	F
2	54	M
3	37	M
4	70	F
5	46	M
6	50	F
