# Supplementary material for: Proteomic Signatures of Thymomas
Source: PLoS One. 2016 Nov 10;11(11):e0166494. doi: 10.1371/journal.pone.0166494 (PMC5104371; doi:10.1371/journal.pone.0166494)
Supplement: S2 Table — Patient age and gender for tissue specimens used for tumor microarray studies. (XLSX) [file pone.0166494.s003.xlsx]

## Sheet: Sheet1
	Age (years)	Gender
MicroN-Thy	68	F
MicroN-Thy	64	M
A	64	M
A	55	F
A	67	F
A
A
Metaplastic
A
LN
A	56	F
A	56	F
B1	56	F
A	64	M
B1	64	M
A	63	M
B2	63	M
A	55	M
B1	55	M
B2	55	M
A	43	M
B1	43	M
A	51	M
B1	51	M
A	52	M
B/B2	52	M
A	60	F
B1	60	F
LN
B2	47	M
B1	56	M
B2	56	M
B1	44	M
B2	36	F
B2	50	F
B1	69	F
B1	65	F
B2	42	F
LN
B3	71	F
B3	35	F
B3	35	F
B2	62	M
B3	62	M
B3	40	F
B2	52	M
B3	52	M
B2	54	M
B3	54	M
B3	37	M
B2	70	F
B3	70	F
B3	46	M
B3	50	F
LN
Thy Ca	46	M
Thy Ca	46	F
Thy Ca	69	M
LN
NL Thymus	65	F
NL Thymus	20	F
NL Thymus	35	F
NL Thymus
NL Thymus
NL Thymus
NL Thymus
SQC
SQC
SQC
SQC
SQC
