# Supplementary material for: Proteomic Signatures of Thymomas
Source: PLoS One. 2016 Nov 10;11(11):e0166494. doi: 10.1371/journal.pone.0166494 (PMC5104371; doi:10.1371/journal.pone.0166494)
Supplement: S3 Table — List of detected thymoma proteins and their associated detected intensities and statistics in relationship to normal thymus. Note an imputed value corresponding to low end detection values were used for proteins not detected in individual samples. (XLSX) [file pone.0166494.s004.xlsx]

## Sheet: NvA
FASTA.header.extracted	UniProtID	Majority.Protein.IDs	All.Protein.IDs	Protein Group	Normal_BR1	Normal_BR2	Normal_BR3	Normal_BR4	Normal_BR5	Normal_BR6	A_BR1	A_BR2	A_BR4	A_BR5	A_BR6	Student.s.t.test.p.value.A_Normal	Student.s.t.test.q.value.A_Normal	Log2 Fold Change (Normal/A)
>sp|P06703|S10A6_HUMAN Protein S100-A6 OS=Homo sapiens GN=S100A6 PE=1 SV=1	P06703	sp|P06703|S10A6_HUMAN	sp|P06703|S10A6_HUMAN	No	19.6825	19.904	20.9342	20.5315	20.4968	19.9577	25.1025	26.3089	24.7434	25.6248	25.1567	7.13646e-08	6.71541e-05	5.13613
>sp|O60240|PLIN1_HUMAN Perilipin-1 OS=Homo sapiens GN=PLIN1 PE=1 SV=2	O60240	sp|O60240|PLIN1_HUMAN	sp|O60240|PLIN1_HUMAN	No	24.4833	23.3138	22.9695	23.6822	23.9145	25.7941	19.5121	20.4358	19.5955	19.3793	19.505	9.21428e-06	0.00289021	-4.34072
>sp|P04843|RPN1_HUMAN Dolichyl-diphosphooligosaccharide--protein glycosyltransferase subunit 1 OS=Homo sapiens GN=RPN1 PE=1 SV=1	P04843	sp|P04843|RPN1_HUMAN	sp|P04843|RPN1_HUMAN	No	23.5565	23.4395	23.3604	23.3949	23.4311	23.3909	23.9972	23.9066	24.1856	23.7424	24.0842	4.24236e-05	0.00665343	0.554324
>sp|Q99879|H2B1M_HUMAN Histone H2B type 1-M OS=Homo sapiens GN=HIST1H2BM PE=1 SV=3;>sp|Q99877|H2B1N_HUMAN Histone H2B type 1-N OS=Homo sapiens GN=HIST1H2BN PE=1 SV=3;>sp|Q93079|H2B1H_HUMAN Histone H2B type 1-H OS=Homo sapiens GN=HIST1H2BH PE=1 SV=3;>sp|Q5QNW6|H2B2F_HUMAN Histone H2B type 2-F OS=Homo sapiens GN=HIST2H2BF PE=1 SV=3;>sp|P62807|H2B1C_HUMAN Histone H2B type 1-C/E/F/G/I OS=Homo sapiens…	Q99879;Q99877;Q93079;Q5QNW6;P62807;P58876;Q99880	sp|Q99879|H2B1M_HUMAN;sp|Q99877|H2B1N_HUMAN;sp|Q93079|H2B1H_HUMAN;sp|Q5QNW6|H2B2F_HUMAN;sp|P62807|H2B1C_HUMAN;sp|P58876|H2B1D_HUMAN;sp|Q99880|H2B1L_HUMAN	sp|Q99879|H2B1M_HUMAN;sp|Q99877|H2B1N_HUMAN;sp|Q93079|H2B1H_HUMAN;sp|Q5QNW6|H2B2F_HUMAN;sp|P62807|H2B1C_HUMAN;sp|P58876|H2B1D_HUMAN;sp|Q99880|H2B1L_HUMAN	Yes	30.9553	31.1476	31.4356	31.7362	30.8801	30.8236	30.1287	29.8832	29.7869	29.3228	29.6355	6.35975e-05	0.00748065	-1.41165
>sp|P07203|GPX1_HUMAN Glutathione peroxidase 1 OS=Homo sapiens GN=GPX1 PE=1 SV=4	P07203	sp|P07203|GPX1_HUMAN	sp|P07203|GPX1_HUMAN	No	21.7802	22.267	22.0773	21.8954	22.1877	22.1051	22.9608	22.9899	22.7173	23.2085	22.6689	5.81139e-05	0.00781217	0.856928
>sp|Q15149|PLEC_HUMAN Plectin OS=Homo sapiens GN=PLEC PE=1 SV=3	Q15149	sp|Q15149|PLEC_HUMAN	sp|Q15149|PLEC_HUMAN	No	26.3453	26.4289	26.676	26.2754	26.6869	26.4992	27.0739	27.5865	27.2833	27.304	27.1884	4.15347e-05	0.00781683	0.801933
>sp|Q9Y333|LSM2_HUMAN U6 snRNA-associated Sm-like protein LSm2 OS=Homo sapiens GN=LSM2 PE=1 SV=1	Q9Y333	sp|Q9Y333|LSM2_HUMAN	sp|Q9Y333|LSM2_HUMAN	No	22.2437	21.7349	21.9664	22.062	21.3742	21.0579	20.0936	19.6128	19.8983	19.1339	20.1397	3.79034e-05	0.00891677	-1.9642
>sp|P05023|AT1A1_HUMAN Sodium/potassium-transporting ATPase subunit alpha-1 OS=Homo sapiens GN=ATP1A1 PE=1 SV=1	P05023	sp|P05023|AT1A1_HUMAN	sp|P05023|AT1A1_HUMAN;sp|P13637|AT1A3_HUMAN;sp|P50993|AT1A2_HUMAN;sp|Q13733|AT1A4_HUMAN;sp|P20648|ATP4A_HUMAN	Yes	23.6617	23.7187	23.5002	23.7325	23.4468	22.8503	25.2078	25.2497	26.0072	24.8063	24.6232	0.000117719	0.0123082	1.6938
>sp|P30044|PRDX5_HUMAN Peroxiredoxin-5, mitochondrial OS=Homo sapiens GN=PRDX5 PE=1 SV=4	P30044	sp|P30044|PRDX5_HUMAN	sp|P30044|PRDX5_HUMAN	No	23.9622	23.7825	24.1564	24.2496	24.5349	24.1942	25.4149	25.0383	25.3733	25.9583	25.0215	0.00013939	0.0131166	1.21465
>sp|P62158|CALM_HUMAN Calmodulin OS=Homo sapiens GN=CALM1 PE=1 SV=2	P62158	sp|P62158|CALM_HUMAN	sp|P62158|CALM_HUMAN;sp|P02585|TNNC2_HUMAN	Yes	26.1828	26.6277	26.4754	26.363	25.9451	26.2232	25.6351	25.4043	25.4237	25.6289	25.0289	0.000208614	0.0151004	-0.8787
>sp|O14558|HSPB6_HUMAN Heat shock protein beta-6 OS=Homo sapiens GN=HSPB6 PE=1 SV=2	O14558	sp|O14558|HSPB6_HUMAN	sp|O14558|HSPB6_HUMAN	No	23.0162	21.594	20.777	22.5729	23.057	22.8597	20.072	19.6493	19.4501	20.0445	19.5053	0.000227064	0.015262	-2.56853
>sp|Q14204|DYHC1_HUMAN Cytoplasmic dynein 1 heavy chain 1 OS=Homo sapiens GN=DYNC1H1 PE=1 SV=5	Q14204	sp|Q14204|DYHC1_HUMAN	sp|Q14204|DYHC1_HUMAN	No	24.12	23.9913	24.2256	24.2875	24.1247	23.9527	24.7212	24.5848	24.4691	24.452	24.7212	0.000200135	0.0156939	0.472698
>sp|P17661|DESM_HUMAN Desmin OS=Homo sapiens GN=DES PE=1 SV=3	P17661	sp|P17661|DESM_HUMAN	sp|P17661|DESM_HUMAN	No	22.3451	21.8132	22.7959	22.9837	22.5324	23.135	20.2118	21.1238	20.1866	19.9683	21.3738	0.000188585	0.0161326	-2.02803
>sp|P05787|K2C8_HUMAN Keratin, type II cytoskeletal 8 OS=Homo sapiens GN=KRT8 PE=1 SV=7	P05787	sp|P05787|K2C8_HUMAN	sp|P05787|K2C8_HUMAN;sp|P14136|GFAP_HUMAN;sp|Q6KB66|K2C80_HUMAN	Yes	27.0298	26.7113	26.6881	26.5171	27.7952	26.1174	29.0005	28.623	28.7383	27.8953	28.4357	0.000311573	0.0162884	1.72874
>sp|Q9BXP5|SRRT_HUMAN Serrate RNA effector molecule homolog OS=Homo sapiens GN=SRRT PE=1 SV=1	Q9BXP5	sp|Q9BXP5|SRRT_HUMAN	sp|Q9BXP5|SRRT_HUMAN	No	22.3982	22.2101	22.0097	22.199	21.8833	21.7306	19.7142	21.4066	19.0704	19.946	19.8922	0.000298271	0.0165102	-2.06593
>sp|Q92522|H1X_HUMAN Histone H1x OS=Homo sapiens GN=H1FX PE=1 SV=1	Q92522	sp|Q92522|H1X_HUMAN	sp|Q92522|H1X_HUMAN	No	24.9822	25.1485	25.1552	25.4409	24.782	24.2901	23.9843	23.9456	24.0041	23.674	23.6043	0.000265392	0.0166489	-1.124
>sp|P08123|CO1A2_HUMAN Collagen alpha-2(I) chain OS=Homo sapiens GN=COL1A2 PE=1 SV=7	P08123	sp|P08123|CO1A2_HUMAN	sp|P08123|CO1A2_HUMAN	No	31.5605	31.1145	30.7981	30.962	31.8082	32.4354	28.7262	29.9422	27.7755	27.5241	29.2283	0.000290027	0.0170572	-2.80717
>sp|P08729|K2C7_HUMAN Keratin, type II cytoskeletal 7 OS=Homo sapiens GN=KRT7 PE=1 SV=5	P08729	sp|P08729|K2C7_HUMAN	sp|P08729|K2C7_HUMAN	No	19.5004	20.6923	19.836	22.1722	23.4904	20.2293	24.748	27.5177	25.9037	26.4238	24.129	0.000436852	0.0205539	4.75767
>sp|Q08257|QOR_HUMAN Quinone oxidoreductase OS=Homo sapiens GN=CRYZ PE=1 SV=1	Q08257	sp|Q08257|QOR_HUMAN	sp|Q08257|QOR_HUMAN	No	22.6445	22.3346	22.1503	22.4731	22.7325	22.2718	23.5891	23.4867	23.3272	23.4596	24.6038	0.000420449	0.0208233	1.2588
>sp|P83731|RL24_HUMAN 60S ribosomal protein L24 OS=Homo sapiens GN=RPL24 PE=1 SV=1	P83731	sp|P83731|RL24_HUMAN	sp|P83731|RL24_HUMAN	No	22.7245	22.3673	22.3033	22.1973	21.975	21.594	19.8443	18.5799	21.2279	20.2988	19.7317	0.000482154	0.0216051	-2.25704
>sp|P15090|FABP4_HUMAN Fatty acid-binding protein, adipocyte OS=Homo sapiens GN=FABP4 PE=1 SV=3	P15090	sp|P15090|FABP4_HUMAN	sp|P15090|FABP4_HUMAN;sp|P02689|MYP2_HUMAN	Yes	23.6301	23.443	22.7057	23.5803	24.8954	25.7924	19.9643	21.086	21.4046	19.7467	21.8324	0.00063683	0.0239703	-3.20103
>sp|Q07065|CKAP4_HUMAN Cytoskeleton-associated protein 4 OS=Homo sapiens GN=CKAP4 PE=1 SV=2	Q07065	sp|Q07065|CKAP4_HUMAN	sp|Q07065|CKAP4_HUMAN	No	21.7868	20.1738	20.2029	20.2546	21.9782	19.6701	22.3507	23.1257	23.2114	22.9695	23.4104	0.000687743	0.024891	2.33583
>sp|O60716|CTND1_HUMAN Catenin delta-1 OS=Homo sapiens GN=CTNND1 PE=1 SV=1	O60716	sp|O60716|CTND1_HUMAN	sp|O60716|CTND1_HUMAN	No	20.6792	19.1753	19.9339	20.5567	21.2518	20.613	21.7527	22.1099	22.0097	22.3982	22.2339	0.000635275	0.0249081	1.73259
>sp|O75347|TBCA_HUMAN Tubulin-specific chaperone A OS=Homo sapiens GN=TBCA PE=1 SV=3	O75347	sp|O75347|TBCA_HUMAN	sp|O75347|TBCA_HUMAN	No	19.6255	19.8954	20.325	19.768	21.2634	20.2055	22.0461	21.812	22.4055	21.1174	22.4312	0.000585478	0.0250425	1.78196
>sp|P36952|SPB5_HUMAN Serpin B5 OS=Homo sapiens GN=SERPINB5 PE=1 SV=2	P36952	sp|P36952|SPB5_HUMAN	sp|P36952|SPB5_HUMAN	No	19.6687	19.7325	20.6239	20.1671	21.0716	19.8712	21.4666	21.2806	21.3766	21.8737	21.7411	0.000721656	0.0251511	1.35854
>sp|Q15056|IF4H_HUMAN Eukaryotic translation initiation factor 4H OS=Homo sapiens GN=EIF4H PE=1 SV=5	Q15056	sp|Q15056|IF4H_HUMAN	sp|Q15056|IF4H_HUMAN	No	23.274	23.0539	23.3327	23.6852	23.1223	22.7244	24.4059	24.249	23.866	23.8756	24.0415	0.000615726	0.0251912	0.888854
>sp|P12830|CADH1_HUMAN Cadherin-1 OS=Homo sapiens GN=CDH1 PE=1 SV=3	P12830	sp|P12830|CADH1_HUMAN	sp|P12830|CADH1_HUMAN	No	19.0412	19.1976	19.5637	19.5234	19.4959	19.7007	20.0136	22.1548	21.6684	23.203	22.8773	0.000800864	0.0269147	2.563
>sp|P06239|LCK_HUMAN Tyrosine-protein kinase Lck OS=Homo sapiens GN=LCK PE=1 SV=6	P06239	sp|P06239|LCK_HUMAN	sp|P06239|LCK_HUMAN;sp|P06241|FYN_HUMAN;sp|P07947|YES_HUMAN	Yes	21.0089	20.7764	19.9176	21.0392	20.3509	20.4301	19.4516	19.493	18.9923	19.8432	19.4711	0.000829916	0.0269294	-1.13695
>sp|P62854|RS26_HUMAN 40S ribosomal protein S26 OS=Homo sapiens GN=RPS26 PE=1 SV=3;>sp|Q5JNZ5|RS26L_HUMAN Putative 40S ribosomal protein S26-like 1 OS=Homo sapiens GN=RPS26P11 PE=5 SV=1	P62854;Q5JNZ5	sp|P62854|RS26_HUMAN;sp|Q5JNZ5|RS26L_HUMAN	sp|P62854|RS26_HUMAN;sp|Q5JNZ5|RS26L_HUMAN	Yes	23.5165	23.6011	23.4502	23.7524	23.3337	23.3187	23.0912	23.1599	22.5534	22.8153	22.5674	0.000961518	0.0282746	-0.658002
>sp|O94905|ERLN2_HUMAN Erlin-2 OS=Homo sapiens GN=ERLIN2 PE=1 SV=1	O94905	sp|O94905|ERLN2_HUMAN	sp|O94905|ERLN2_HUMAN;sp|O75477|ERLN1_HUMAN	Yes	19.5657	19.4193	20.2146	19.7169	22.1164	21.1298	22.7091	22.6818	22.6921	22.4063	23.2459	0.000938649	0.0284925	2.38659
>sp|Q16853|AOC3_HUMAN Membrane primary amine oxidase OS=Homo sapiens GN=AOC3 PE=1 SV=3	Q16853	sp|Q16853|AOC3_HUMAN	sp|Q16853|AOC3_HUMAN;sp|O75106|AOC2_HUMAN	Yes	25.5643	24.0162	23.4227	24.8309	25.4376	26.2571	20.9322	22.4134	19.138	20.4602	22.9001	0.000923182	0.0289571	-3.7527
>sp|Q16181|SEPT7_HUMAN Septin-7 OS=Homo sapiens GN=SEPT7 PE=1 SV=2	Q16181	sp|Q16181|SEPT7_HUMAN	sp|Q16181|SEPT7_HUMAN;sp|Q6ZU15|SEP14_HUMAN	Yes	23.9924	23.9131	23.8376	23.7214	23.7765	24.0025	23.7115	23.4712	23.1687	23.4179	23.3045	0.00105605	0.0292278	-0.459144
>sp|Q8N1G4|LRC47_HUMAN Leucine-rich repeat-containing protein 47 OS=Homo sapiens GN=LRRC47 PE=1 SV=1	Q8N1G4	sp|Q8N1G4|LRC47_HUMAN	sp|Q8N1G4|LRC47_HUMAN	No	22.1032	21.798	22.2554	22.1666	21.5975	21.9089	23.0575	22.7605	23.2392	22.4345	22.5563	0.00104023	0.0296622	0.838012
>sp|P00338|LDHA_HUMAN L-lactate dehydrogenase A chain OS=Homo sapiens GN=LDHA PE=1 SV=2	P00338	sp|P00338|LDHA_HUMAN	sp|P00338|LDHA_HUMAN	No	25.435	25.1292	25.1436	25.68	25.4724	25.0121	24.6111	24.6862	24.7066	24.6808	24.0249	0.0011677	0.0305224	-0.770116
>sp|P68032|ACTC_HUMAN Actin, alpha cardiac muscle 1 OS=Homo sapiens GN=ACTC1 PE=1 SV=1;>sp|P68133|ACTS_HUMAN Actin, alpha skeletal muscle OS=Homo sapiens GN=ACTA1 PE=1 SV=1	P68032;P68133	sp|P68032|ACTC_HUMAN;sp|P68133|ACTS_HUMAN	sp|P68032|ACTC_HUMAN;sp|P68133|ACTS_HUMAN	Yes	27.0071	27.4741	27.0522	27.0091	27.736	28.224	25.8121	25.9909	24.5479	25.5696	26.526	0.00115391	0.0310236	-1.72777
>sp|Q15084|PDIA6_HUMAN Protein disulfide-isomerase A6 OS=Homo sapiens GN=PDIA6 PE=1 SV=1	Q15084	sp|Q15084|PDIA6_HUMAN	sp|Q15084|PDIA6_HUMAN	No	23.731	24.013	24.2527	24.2549	23.8993	24.1301	24.6111	24.6064	24.8863	24.3332	24.9366	0.00125986	0.0311982	0.627898
>sp|P35222|CTNB1_HUMAN Catenin beta-1 OS=Homo sapiens GN=CTNNB1 PE=1 SV=1	P35222	sp|P35222|CTNB1_HUMAN	sp|P35222|CTNB1_HUMAN	No	21.9565	21.0815	21.0492	21.5084	21.8108	20.9798	22.5801	22.6492	22.4584	23.432	24.2933	0.00131123	0.0316377	1.68488
>sp|O43488|ARK72_HUMAN Aflatoxin B1 aldehyde reductase member 2 OS=Homo sapiens GN=AKR7A2 PE=1 SV=3	O43488	sp|O43488|ARK72_HUMAN	sp|O43488|ARK72_HUMAN;sp|Q8NHP1|ARK74_HUMAN	Yes	22.9883	22.6468	22.8754	22.5596	22.9928	22.7784	23.6503	23.5438	23.4715	23.6003	22.9634	0.00124427	0.0316448	0.638966
>sp|P05783|K1C18_HUMAN Keratin, type I cytoskeletal 18 OS=Homo sapiens GN=KRT18 PE=1 SV=2	P05783	sp|P05783|K1C18_HUMAN	sp|P05783|K1C18_HUMAN;XX|K1H5_HUMAN|;sp|Q92764|KRT35_HUMAN	Yes	22.9564	23.7342	24.2156	23.5231	24.4669	21.9507	24.9834	25.8356	27.0731	25.3972	25.913	0.00139465	0.0328091	2.36597
>sp|O75947|ATP5H_HUMAN ATP synthase subunit d, mitochondrial OS=Homo sapiens GN=ATP5H PE=1 SV=3	O75947	sp|O75947|ATP5H_HUMAN	sp|O75947|ATP5H_HUMAN	No	21.5672	21.4192	21.2728	21.5569	20.4423	21.6355	22.523	21.9978	22.3882	22.5653	23.2628	0.00148935	0.0341825	1.2318
>sp|P08559|ODPA_HUMAN Pyruvate dehydrogenase E1 component subunit alpha, somatic form, mitochondrial OS=Homo sapiens GN=PDHA1 PE=1 SV=3	P08559	sp|P08559|ODPA_HUMAN	sp|P08559|ODPA_HUMAN;sp|P29803|ODPAT_HUMAN	Yes	21.9272	22.0774	22.0239	21.954	21.7299	21.5078	22.7015	22.8796	22.3085	22.462	23.4015	0.0015376	0.0344495	0.880576
>sp|P35221|CTNA1_HUMAN Catenin alpha-1 OS=Homo sapiens GN=CTNNA1 PE=1 SV=1	P35221	sp|P35221|CTNA1_HUMAN	sp|P35221|CTNA1_HUMAN	No	21.817	20.7865	20.8165	19.848	22.263	20.9941	22.3266	22.6153	23.4656	23.4113	23.6383	0.0015989	0.0349898	2.00393
>sp|P20810|ICAL_HUMAN Calpastatin OS=Homo sapiens GN=CAST PE=1 SV=4	P20810	sp|P20810|ICAL_HUMAN	sp|P20810|ICAL_HUMAN	No	21.1334	21.2774	21.4397	20.5129	20.5702	21.0752	21.9808	22.8058	22.0637	23.3803	21.8001	0.00169518	0.0362537	1.40469
>sp|P58107|EPIPL_HUMAN Epiplakin OS=Homo sapiens GN=EPPK1 PE=1 SV=2	P58107	sp|P58107|EPIPL_HUMAN	sp|P58107|EPIPL_HUMAN	No	19.876	20.2122	19.727	20.0437	18.4362	20.4139	21.5845	20.9292	23.4681	24.2549	24.4774	0.00175721	0.0367451	3.15796
>sp|P09496|CLCA_HUMAN Clathrin light chain A OS=Homo sapiens GN=CLTA PE=1 SV=1	P09496	sp|P09496|CLCA_HUMAN	sp|P09496|CLCA_HUMAN	No	21.8254	22.0373	22.2035	21.9526	20.355	21.7209	20.7056	20.2952	19.4099	19.8501	20.3478	0.00203675	0.0391139	-1.56073
>sp|P20908|CO5A1_HUMAN Collagen alpha-1(V) chain OS=Homo sapiens GN=COL5A1 PE=1 SV=3	P20908	sp|P20908|CO5A1_HUMAN	sp|P20908|CO5A1_HUMAN	No	26.6308	19.7506	26.1308	27.3291	28.385	27.3918	20.1749	19.5869	20.0723	19.6627	19.8554	0.00202277	0.0396548	-6.06591
>sp|P14923|PLAK_HUMAN Junction plakoglobin OS=Homo sapiens GN=JUP PE=1 SV=3	P14923	sp|P14923|PLAK_HUMAN	sp|P14923|PLAK_HUMAN	No	20.3366	19.9201	19.7663	21.0069	21.661	19.052	24.7053	23.516	25.0318	21.1286	23.2493	0.00195604	0.0400139	3.23574
>sp|P07814|SYEP_HUMAN Bifunctional glutamate/proline--tRNA ligase OS=Homo sapiens GN=EPRS PE=1 SV=5	P07814	sp|P07814|SYEP_HUMAN	sp|P07814|SYEP_HUMAN	No	19.7682	21.8419	19.4908	20.61	20.1252	20.1399	22.1304	21.9902	21.8625	21.9867	21.8151	0.00200253	0.0400933	1.62761
>sp|Q9BVK6|TMED9_HUMAN Transmembrane emp24 domain-containing protein 9 OS=Homo sapiens GN=TMED9 PE=1 SV=2	Q9BVK6	sp|Q9BVK6|TMED9_HUMAN	sp|Q9BVK6|TMED9_HUMAN	No	20.301	20.9954	20.5193	20.6192	19.2065	19.5236	21.4246	22.063	21.6421	21.3295	21.4796	0.00229699	0.0423816	1.39359
>sp|P60866|RS20_HUMAN 40S ribosomal protein S20 OS=Homo sapiens GN=RPS20 PE=1 SV=1	P60866	sp|P60866|RS20_HUMAN	sp|P60866|RS20_HUMAN	No	23.103	23.1512	23.0107	22.8142	23.1858	23.2867	22.9009	21.9194	22.5111	21.8863	22.3135	0.00228064	0.0429216	-0.785673
>sp|Q13561|DCTN2_HUMAN Dynactin subunit 2 OS=Homo sapiens GN=DCTN2 PE=1 SV=4	Q13561	sp|Q13561|DCTN2_HUMAN	sp|Q13561|DCTN2_HUMAN	No	22.0375	21.9636	21.9222	21.9746	21.9077	21.7531	22.5922	22.6907	22.0209	22.3844	22.3222	0.00237873	0.0430459	0.47564
>sp|P51149|RAB7A_HUMAN Ras-related protein Rab-7a OS=Homo sapiens GN=RAB7A PE=1 SV=1	P51149	sp|P51149|RAB7A_HUMAN	sp|P51149|RAB7A_HUMAN	No	23.5101	23.2681	23.5909	23.5765	23.1441	23.5938	23.9362	24.0463	23.657	24.0063	23.8274	0.00247662	0.0431574	0.447361
>sp|Q8NC51|PAIRB_HUMAN Plasminogen activator inhibitor 1 RNA-binding protein OS=Homo sapiens GN=SERBP1 PE=1 SV=2	Q8NC51	sp|Q8NC51|PAIRB_HUMAN	sp|Q8NC51|PAIRB_HUMAN	No	23.8385	23.5417	23.7018	23.7274	23.2304	23.3106	23.0617	23.3151	22.7844	22.7095	22.8331	0.00244729	0.0434509	-0.61765
>sp|P01024|CO3_HUMAN Complement C3 OS=Homo sapiens GN=C3 PE=1 SV=2	P01024	sp|P01024|CO3_HUMAN	sp|P01024|CO3_HUMAN	No	26.2431	26.6309	26.0496	26.0056	26.7918	25.6149	24.716	25.7429	25.0211	25.1648	25.3722	0.00274372	0.0445144	-1.01925
>sp|P04275|VWF_HUMAN von Willebrand factor OS=Homo sapiens GN=VWF PE=1 SV=4	P04275	sp|P04275|VWF_HUMAN	sp|P04275|VWF_HUMAN	No	22.167	21.0046	21.3243	21.4322	22.7755	22.0965	20.2801	19.2778	20.2495	19.7265	21.14	0.00281077	0.0448294	-1.66524
>sp|O75396|SC22B_HUMAN Vesicle-trafficking protein SEC22b OS=Homo sapiens GN=SEC22B PE=1 SV=4	O75396	sp|O75396|SC22B_HUMAN	sp|O75396|SC22B_HUMAN	No	22.204	22.4212	22.9049	22.7906	22.4422	22.3282	23.0968	23.899	23.262	23.2377	22.9676	0.00273927	0.045222	0.777471
>sp|P51610|HCFC1_HUMAN Host cell factor 1 OS=Homo sapiens GN=HCFC1 PE=1 SV=2	P51610	sp|P51610|HCFC1_HUMAN	sp|P51610|HCFC1_HUMAN	No	21.9554	21.9862	22.2065	22.1887	21.4687	19.8025	20.2858	19.4465	20.217	18.6401	18.8509	0.0026915	0.0452268	-2.11326
>sp|Q9UH99|SUN2_HUMAN SUN domain-containing protein 2 OS=Homo sapiens GN=SUN2 PE=1 SV=3	Q9UH99	sp|Q9UH99|SUN2_HUMAN	sp|Q9UH99|SUN2_HUMAN	No	21.6528	22.3117	22.9964	22.4858	21.4785	21.774	19.38	21.8994	20.1043	19.7476	19.3451	0.00292003	0.0457957	-2.0213
>sp|P62899|RL31_HUMAN 60S ribosomal protein L31 OS=Homo sapiens GN=RPL31 PE=1 SV=1	P62899	sp|P62899|RL31_HUMAN	sp|P62899|RL31_HUMAN	No	23.9054	23.8277	23.67	24.0757	23.9557	23.6942	23.3262	23.5256	23.1708	23.5433	22.8031	0.00268163	0.0458802	-0.580978
>sp|P23142|FBLN1_HUMAN Fibulin-1 OS=Homo sapiens GN=FBLN1 PE=1 SV=4	P23142	sp|P23142|FBLN1_HUMAN	sp|P23142|FBLN1_HUMAN	No	19.5501	19.5497	20.4787	20.2021	19.3508	19.9556	20.1611	21.7064	23.3801	23.8648	22.6269	0.00311954	0.0481228	2.50001
>sp|P80723|BASP1_HUMAN Brain acid soluble protein 1 OS=Homo sapiens GN=BASP1 PE=1 SV=2	P80723	sp|P80723|BASP1_HUMAN	sp|P80723|BASP1_HUMAN	No	22.1163	23.1193	22.9385	21.8617	21.9918	22.3453	22.8881	23.6324	24.0341	24.6829	23.7224	0.00328531	0.0498625	1.39651
>sp|P00491|PNPH_HUMAN Purine nucleoside phosphorylase OS=Homo sapiens GN=PNP PE=1 SV=2	P00491	sp|P00491|PNPH_HUMAN	sp|P00491|PNPH_HUMAN	No	22.0089	22.0561	22.4658	21.1879	21.2327	21.8963	20.0884	21.5897	19.9596	20.2885	20.1811	0.00334787	0.0500055	-1.38651
>sp|Q99497|PARK7_HUMAN Protein deglycase DJ-1 OS=Homo sapiens GN=PARK7 PE=1 SV=2	Q99497	sp|Q99497|PARK7_HUMAN	sp|Q99497|PARK7_HUMAN	No	23.3101	24.3284	23.9305	23.8064	23.5051	23.0462	25.0412	24.8755	24.342	24.553	24.2949	0.00352002	0.0517552	0.966869
>sp|Q14126|DSG2_HUMAN Desmoglein-2 OS=Homo sapiens GN=DSG2 PE=1 SV=2	Q14126	sp|Q14126|DSG2_HUMAN	sp|Q14126|DSG2_HUMAN	No	19.9621	20.0174	19.5696	19.3499	21.9046	19.4351	23.4118	23.077	24.1574	20.423	23.0447	0.00366153	0.0530077	2.78301
>sp|P36871|PGM1_HUMAN Phosphoglucomutase-1 OS=Homo sapiens GN=PGM1 PE=1 SV=3	P36871	sp|P36871|PGM1_HUMAN	sp|P36871|PGM1_HUMAN	No	19.3491	21.5564	20.0276	20.0928	21.0102	18.7881	22.0964	22.604	21.4795	22.9978	21.6712	0.00389868	0.0539509	2.03242
>sp|P14543|NID1_HUMAN Nidogen-1 OS=Homo sapiens GN=NID1 PE=1 SV=3	P14543	sp|P14543|NID1_HUMAN	sp|P14543|NID1_HUMAN	No	22.8083	23.1881	22.6931	22.7465	23.8634	23.9734	22.4491	20.1114	22.1524	19.4174	20.5337	0.00386288	0.0542533	-2.27933
>sp|P13489|RINI_HUMAN Ribonuclease inhibitor OS=Homo sapiens GN=RNH1 PE=1 SV=2	P13489	sp|P13489|RINI_HUMAN	sp|P13489|RINI_HUMAN	No	23.582	23.8089	23.8388	22.9166	23.7577	23.7648	25.5881	24.513	24.5049	24.3032	24.3053	0.00401365	0.0547369	1.03145
>sp|Q12906|ILF3_HUMAN Interleukin enhancer-binding factor 3 OS=Homo sapiens GN=ILF3 PE=1 SV=3	Q12906	sp|Q12906|ILF3_HUMAN	sp|Q12906|ILF3_HUMAN;sp|Q96SI9|STRBP_HUMAN	Yes	23.5201	23.542	23.5201	23.5966	23.6161	23.439	23.8943	24.3849	24.0648	23.5867	24.1764	0.00384009	0.0547503	0.482434
>sp|P12111|CO6A3_HUMAN Collagen alpha-3(VI) chain OS=Homo sapiens GN=COL6A3 PE=1 SV=5	P12111	sp|P12111|CO6A3_HUMAN	sp|P12111|CO6A3_HUMAN	No	28.7786	29.4528	29.3066	29.0188	29.5762	29.7905	28.8499	28.7355	28.3023	28.7437	28.3299	0.00492421	0.0661955	-0.728332
>sp|P61088|UBE2N_HUMAN Ubiquitin-conjugating enzyme E2 N OS=Homo sapiens GN=UBE2N PE=1 SV=1;>sp|Q5JXB2|UE2NL_HUMAN Putative ubiquitin-conjugating enzyme E2 N-like OS=Homo sapiens GN=UBE2NL PE=1 SV=1	P61088;Q5JXB2	sp|P61088|UBE2N_HUMAN;sp|Q5JXB2|UE2NL_HUMAN	sp|P61088|UBE2N_HUMAN;sp|Q5JXB2|UE2NL_HUMAN	Yes	23.5089	23.6364	23.6138	23.1498	23.535	23.3608	23.1812	22.9802	23.1475	22.3927	22.8104	0.00512156	0.0678788	-0.56509
>sp|P10606|COX5B_HUMAN Cytochrome c oxidase subunit 5B, mitochondrial OS=Homo sapiens GN=COX5B PE=1 SV=2	P10606	sp|P10606|COX5B_HUMAN	sp|P10606|COX5B_HUMAN	No	19.6228	19.818	20.3377	19.4142	19.2029	19.6599	21.6849	20.1157	21.7085	21.706	20.149	0.00577888	0.0715516	1.39688
>sp|P12110|CO6A2_HUMAN Collagen alpha-2(VI) chain OS=Homo sapiens GN=COL6A2 PE=1 SV=4	P12110	sp|P12110|CO6A2_HUMAN	sp|P12110|CO6A2_HUMAN	No	26.5936	27.1158	27.0361	26.6431	27.3179	27.5673	26.4327	26.5175	25.9609	26.5548	26.1679	0.00570946	0.0716347	-0.718884
>sp|Q5VTE0|EF1A3_HUMAN Putative elongation factor 1-alpha-like 3 OS=Homo sapiens GN=EEF1A1P5 PE=5 SV=1;>sp|P68104|EF1A1_HUMAN Elongation factor 1-alpha 1 OS=Homo sapiens GN=EEF1A1 PE=1 SV=1	Q5VTE0;P68104	sp|Q5VTE0|EF1A3_HUMAN;sp|P68104|EF1A1_HUMAN	sp|Q5VTE0|EF1A3_HUMAN;sp|P68104|EF1A1_HUMAN	Yes	27.4017	27.4151	27.0166	27.4455	27.2013	27.1649	27.0829	27.0365	26.9158	26.826	26.6935	0.00568974	0.072352	-0.363194
>sp|P07585|PGS2_HUMAN Decorin OS=Homo sapiens GN=DCN PE=1 SV=1	P07585	sp|P07585|PGS2_HUMAN	sp|P07585|PGS2_HUMAN	No	24.593	23.3203	22.3797	21.8236	24.3531	25.6975	19.5002	21.9723	19.0457	19.3559	22.2999	0.00599761	0.0723558	-3.25973
>sp|P07384|CAN1_HUMAN Calpain-1 catalytic subunit OS=Homo sapiens GN=CAPN1 PE=1 SV=1	P07384	sp|P07384|CAN1_HUMAN	sp|P07384|CAN1_HUMAN	No	23.2862	23.6399	23.3958	23.0585	23.2857	23.1307	23.6079	23.949	23.9312	24.2594	23.5059	0.00568063	0.0732257	0.551229
>sp|P62987|RL40_HUMAN Ubiquitin-60S ribosomal protein L40 OS=Homo sapiens GN=UBA52 PE=1 SV=2;>XX|RS27A_HUMAN|;>sp|P62979|RS27A_HUMAN Ubiquitin-40S ribosomal protein S27a OS=Homo sapiens GN=RPS27A PE=1 SV=2;>sp|P0CG47|UBB_HUMAN Polyubiquitin-B OS=Homo sapiens GN=UBB PE=1 SV=1;>sp|P0CG48|UBC_HUMAN Polyubiquitin-C OS=Homo sapiens GN=UBC PE=1 SV=3	P62987;RS27A_;P62979;P0CG47;P0CG48	sp|P62987|RL40_HUMAN;XX|RS27A_HUMAN|;sp|P62979|RS27A_HUMAN;sp|P0CG47|UBB_HUMAN;sp|P0CG48|UBC_HUMAN	sp|P62987|RL40_HUMAN;XX|RS27A_HUMAN|;sp|P62979|RS27A_HUMAN;sp|P0CG47|UBB_HUMAN;sp|P0CG48|UBC_HUMAN	Yes	27.369	27.4496	27.6022	27.7957	27.5694	27.5833	27.4886	27.1848	27.2379	27.1032	26.9946	0.00562213	0.0734782	-0.359701
>sp|P16615|AT2A2_HUMAN Sarcoplasmic/endoplasmic reticulum calcium ATPase 2 OS=Homo sapiens GN=ATP2A2 PE=1 SV=1	P16615	sp|P16615|AT2A2_HUMAN	sp|P16615|AT2A2_HUMAN	No	22.0049	21.3352	20.3705	22.3345	21.0879	21.4927	22.7325	22.6908	22.9005	22.3089	22.3852	0.0062147	0.0740257	1.16596
>sp|P62424|RL7A_HUMAN 60S ribosomal protein L7a OS=Homo sapiens GN=RPL7A PE=1 SV=2	P62424	sp|P62424|RL7A_HUMAN	sp|P62424|RL7A_HUMAN	No	24.1228	24.3789	24.0243	24.0176	23.8083	23.7548	23.6857	23.6272	23.287	23.7771	23.3576	0.00640723	0.0744346	-0.470872
>sp|P60660|MYL6_HUMAN Myosin light polypeptide 6 OS=Homo sapiens GN=MYL6 PE=1 SV=2	P60660	sp|P60660|MYL6_HUMAN	sp|P60660|MYL6_HUMAN;sp|P14649|MYL6B_HUMAN	Yes	25.3955	25.5793	25.7042	25.6023	25.6257	25.9066	25.0964	25.3579	24.3867	25.2436	25.0792	0.00636731	0.0748955	-0.602823
>sp|Q14847|LASP1_HUMAN LIM and SH3 domain protein 1 OS=Homo sapiens GN=LASP1 PE=1 SV=2	Q14847	sp|Q14847|LASP1_HUMAN	sp|Q14847|LASP1_HUMAN	No	24.077	23.7829	23.5682	23.6248	23.318	23.0806	23.1857	23.2126	22.1118	22.5337	22.1931	0.00670756	0.0769733	-0.927865
>sp|P04406|G3P_HUMAN Glyceraldehyde-3-phosphate dehydrogenase OS=Homo sapiens GN=GAPDH PE=1 SV=3	P04406	sp|P04406|G3P_HUMAN	sp|P04406|G3P_HUMAN;sp|O14556|G3PT_HUMAN	Yes	27.6852	27.801	27.83	27.991	27.7448	27.7396	27.4331	26.9848	27.2953	27.6515	27.5811	0.00679217	0.0770052	-0.409439
>sp|P31146|COR1A_HUMAN Coronin-1A OS=Homo sapiens GN=CORO1A PE=1 SV=4	P31146	sp|P31146|COR1A_HUMAN	sp|P31146|COR1A_HUMAN	No	26.0561	26.3517	26.5196	26.3338	25.9672	26.0139	25.966	25.6717	24.0799	24.2793	23.6753	0.00697865	0.0772578	-1.47263
>sp|P26583|HMGB2_HUMAN High mobility group protein B2 OS=Homo sapiens GN=HMGB2 PE=1 SV=2	P26583	sp|P26583|HMGB2_HUMAN	sp|P26583|HMGB2_HUMAN	No	24.3336	23.8462	23.0455	24.0948	23.6702	23.1057	22.806	19.7063	22.1631	22.6182	21.3672	0.0069629	0.0780011	-1.95049
>sp|Q9Y446|PKP3_HUMAN Plakophilin-3 OS=Homo sapiens GN=PKP3 PE=1 SV=1	Q9Y446	sp|Q9Y446|PKP3_HUMAN	sp|Q9Y446|PKP3_HUMAN	No	20.2094	19.5216	20.0634	20.038	20.8288	19.4982	21.1416	21.746	21.3388	20.446	20.6748	0.00772202	0.0789828	1.04285
>sp|P05164|PERM_HUMAN Myeloperoxidase OS=Homo sapiens GN=MPO PE=1 SV=1	P05164	sp|P05164|PERM_HUMAN	sp|P05164|PERM_HUMAN	No	21.2544	21.1449	21.8805	22.8481	22.79	20.0406	18.9519	20.7036	19.8396	19.1454	20.0187	0.00757549	0.079206	-1.92791
>sp|P01903|DRA_HUMAN HLA class II histocompatibility antigen, DR alpha chain OS=Homo sapiens GN=HLA-DRA PE=1 SV=1	P01903	sp|P01903|DRA_HUMAN	sp|P01903|DRA_HUMAN;sp|P01906|DQA2_HUMAN	Yes	23.6064	23.4032	23.9506	23.7414	23.4139	23.4493	22.9772	22.0221	22.663	22.4883	20.2854	0.00766531	0.0792644	-1.50693
>sp|P42126|ECI1_HUMAN Enoyl-CoA delta isomerase 1, mitochondrial OS=Homo sapiens GN=ECI1 PE=1 SV=1	P42126	sp|P42126|ECI1_HUMAN	sp|P42126|ECI1_HUMAN	No	19.7353	21.1828	19.5403	19.0672	19.776	19.8816	21.3187	21.4007	20.3454	21.1012	21.6427	0.00734689	0.0794647	1.29791
>sp|P12109|CO6A1_HUMAN Collagen alpha-1(VI) chain OS=Homo sapiens GN=COL6A1 PE=1 SV=3	P12109	sp|P12109|CO6A1_HUMAN	sp|P12109|CO6A1_HUMAN	No	26.5906	27.3921	27.3197	26.902	27.4068	27.8857	26.5459	26.3715	25.9955	26.8909	26.2337	0.00729859	0.0798602	-0.841974
>sp|Q9UI08|EVL_HUMAN Ena/VASP-like protein OS=Homo sapiens GN=EVL PE=1 SV=2	Q9UI08	sp|Q9UI08|EVL_HUMAN	sp|Q9UI08|EVL_HUMAN	No	22.9356	22.8685	22.9541	22.7889	21.9255	22.351	22.0162	22.1324	19.4475	18.8706	19.3115	0.00756112	0.079944	-2.28163
>sp|P23743|DGKA_HUMAN Diacylglycerol kinase alpha OS=Homo sapiens GN=DGKA PE=1 SV=3	P23743	sp|P23743|DGKA_HUMAN	sp|P23743|DGKA_HUMAN	No	21.5163	21.1088	21.3285	21.7895	20.2103	20.5237	19.8564	19.773	20.7922	19.6039	19.4142	0.00748893	0.0800805	-1.19155
>sp|Q15631|TSN_HUMAN Translin OS=Homo sapiens GN=TSN PE=1 SV=1	Q15631	sp|Q15631|TSN_HUMAN	sp|Q15631|TSN_HUMAN	No	22.0966	19.5476	20.1998	19.9586	20.084	19.2938	22.0521	22.6657	20.6623	22.5178	22.6208	0.00795249	0.0804655	1.90699
>sp|P15924|DESP_HUMAN Desmoplakin OS=Homo sapiens GN=DSP PE=1 SV=3	P15924	sp|P15924|DESP_HUMAN	sp|P15924|DESP_HUMAN	No	23.61	22.3555	22.4368	23.5152	23.9835	21.3158	26.8861	26.5409	27.1752	23.0148	24.8839	0.00815458	0.0816326	2.83075
>sp|P35749|MYH11_HUMAN Myosin-11 OS=Homo sapiens GN=MYH11 PE=1 SV=3	P35749	sp|P35749|MYH11_HUMAN	sp|P35749|MYH11_HUMAN	No	23.8807	23.5165	23.4118	23.9042	24.4337	26.4598	19.4702	22.8291	19.9276	21.3367	23.3518	0.00847067	0.0839042	-2.88473
>sp|P09525|ANXA4_HUMAN Annexin A4 OS=Homo sapiens GN=ANXA4 PE=1 SV=4	P09525	sp|P09525|ANXA4_HUMAN	sp|P09525|ANXA4_HUMAN	No	23.7915	23.9751	23.5768	23.4225	24.194	23.7159	23.9312	24.441	24.7462	24.6829	25.5583	0.00896408	0.084352	0.892625
>sp|Q04695|K1C17_HUMAN Keratin, type I cytoskeletal 17 OS=Homo sapiens GN=KRT17 PE=1 SV=2	Q04695	sp|Q04695|K1C17_HUMAN	sp|Q04695|K1C17_HUMAN;sp|P35900|K1C20_HUMAN;sp|Q8N1A0|KT222_HUMAN;XX|K1HB_HUMAN|;sp|Q14525|KT33B_HUMAN;XX|K1M1_SHEEP|;XX|K1H1_HUMAN|;sp|Q15323|K1H1_HUMAN;sp|Q9C075|K1C23_HUMAN;XX|K1H2_HUMAN|;sp|Q14532|K1H2_HUMAN;XX|K1H7_HUMAN|;sp|O76014|KRT37_HUMAN	Yes	26.5906	26.1202	26.2491	26.5532	26.9436	25.0141	27.7992	26.2041	29.7203	28.8894	29.5376	0.00906799	0.0844849	2.18498
>sp|Q96A72|MGN2_HUMAN Protein mago nashi homolog 2 OS=Homo sapiens GN=MAGOHB PE=1 SV=1	Q96A72	sp|Q96A72|MGN2_HUMAN	sp|Q96A72|MGN2_HUMAN	No	21.1426	21.2385	21.5316	21.308	20.7403	19.8525	20.467	19.8178	19.0679	19.9272	19.918	0.00891176	0.0847067	-1.12933
>sp|P20774|MIME_HUMAN Mimecan OS=Homo sapiens GN=OGN PE=1 SV=1	P20774	sp|P20774|MIME_HUMAN	sp|P20774|MIME_HUMAN	No	24.5445	23.603	23.8153	23.5115	24.5756	25.379	22.1158	23.1679	20.2238	20.0204	23.5026	0.00888506	0.0853147	-2.43204
>sp|P02452|CO1A1_HUMAN Collagen alpha-1(I) chain OS=Homo sapiens GN=COL1A1 PE=1 SV=5	P02452	sp|P02452|CO1A1_HUMAN	sp|P02452|CO1A1_HUMAN	No	30.2503	29.3666	29.2472	29.5454	29.8669	30.8488	27.7605	29.4882	27.3654	27.0689	29.0653	0.00873128	0.0855847	-1.70455
>sp|P36578|RL4_HUMAN 60S ribosomal protein L4 OS=Homo sapiens GN=RPL4 PE=1 SV=5	P36578	sp|P36578|RL4_HUMAN	sp|P36578|RL4_HUMAN	No	24.7076	24.5623	24.9786	24.5187	23.9104	24.6055	24.3719	23.8761	23.3593	23.8173	23.7044	0.00886094	0.0859602	-0.721378
>sp|Q9NZN4|EHD2_HUMAN EH domain-containing protein 2 OS=Homo sapiens GN=EHD2 PE=1 SV=2	Q9NZN4	sp|Q9NZN4|EHD2_HUMAN	sp|Q9NZN4|EHD2_HUMAN	No	23.3627	22.5564	20.3414	23.0959	24.0384	25.4627	19.7313	19.9966	20.8354	19.2991	21.7185	0.0094076	0.0867897	-2.82674
>sp|P09429|HMGB1_HUMAN High mobility group protein B1 OS=Homo sapiens GN=HMGB1 PE=1 SV=3;>sp|B2RPK0|HGB1A_HUMAN Putative high mobility group protein B1-like 1 OS=Homo sapiens GN=HMGB1P1 PE=5 SV=1	P09429;B2RPK0	sp|P09429|HMGB1_HUMAN;sp|B2RPK0|HGB1A_HUMAN	sp|P09429|HMGB1_HUMAN;sp|B2RPK0|HGB1A_HUMAN	Yes	25.0392	24.8011	23.9473	24.0211	25.4074	24.9546	23.8374	23.4583	23.8052	23.5782	24.1689	0.0103431	0.0935855	-0.925524
>sp|P62318|SMD3_HUMAN Small nuclear ribonucleoprotein Sm D3 OS=Homo sapiens GN=SNRPD3 PE=1 SV=1	P62318	sp|P62318|SMD3_HUMAN	sp|P62318|SMD3_HUMAN	No	22.8381	22.6112	23.1546	23.6067	22.708	23.4352	22.4861	20.1084	22.046	21.9808	21.9566	0.0102693	0.0938192	-1.34338
>sp|P08727|K1C19_HUMAN Keratin, type I cytoskeletal 19 OS=Homo sapiens GN=KRT19 PE=1 SV=4	P08727	sp|P08727|K1C19_HUMAN	sp|P08727|K1C19_HUMAN	No	29.8023	30.0089	30.158	29.377	31.1635	29.6673	30.554	30.7129	31.6745	32.5716	31.5552	0.0106991	0.0949799	1.38415
>sp|P00738|HPT_HUMAN Haptoglobin OS=Homo sapiens GN=HP PE=1 SV=1	P00738	sp|P00738|HPT_HUMAN	sp|P00738|HPT_HUMAN;sp|P00739|HPTR_HUMAN	Yes	23.937	25.3346	24.0587	23.9809	24.6521	23.9132	23.4024	22.3455	23.8072	20.5877	22.3238	0.0106028	0.0950212	-1.81944
>sp|Q07020|RL18_HUMAN 60S ribosomal protein L18 OS=Homo sapiens GN=RPL18 PE=1 SV=2	Q07020	sp|Q07020|RL18_HUMAN	sp|Q07020|RL18_HUMAN	No	24.011	24.0377	23.9783	24.5203	24.4488	23.9578	24.0177	23.6516	23.1237	23.5416	22.6973	0.0108598	0.0955057	-0.752606
>sp|P62701|RS4X_HUMAN 40S ribosomal protein S4, X isoform OS=Homo sapiens GN=RPS4X PE=1 SV=2;>sp|Q8TD47|RS4Y2_HUMAN 40S ribosomal protein S4, Y isoform 2 OS=Homo sapiens GN=RPS4Y2 PE=2 SV=3;>sp|P22090|RS4Y1_HUMAN 40S ribosomal protein S4, Y isoform 1 OS=Homo sapiens GN=RPS4Y1 PE=1 SV=2	P62701;Q8TD47;P22090	sp|P62701|RS4X_HUMAN;sp|Q8TD47|RS4Y2_HUMAN;sp|P22090|RS4Y1_HUMAN	sp|P62701|RS4X_HUMAN;sp|Q8TD47|RS4Y2_HUMAN;sp|P22090|RS4Y1_HUMAN	Yes	23.7657	23.7676	23.826	23.6353	23.4059	23.2696	23.3281	23.4739	22.801	23.1159	22.8031	0.0111381	0.0961555	-0.507254
>sp|P12956|XRCC6_HUMAN X-ray repair cross-complementing protein 6 OS=Homo sapiens GN=XRCC6 PE=1 SV=2	P12956	sp|P12956|XRCC6_HUMAN	sp|P12956|XRCC6_HUMAN	No	25.6778	25.7771	25.7743	25.8962	25.6505	25.4198	25.5353	25.5095	25.4155	25.4093	25.2289	0.0111323	0.0969949	-0.279591
>sp|Q07507|DERM_HUMAN Dermatopontin OS=Homo sapiens GN=DPT PE=1 SV=2	Q07507	sp|Q07507|DERM_HUMAN	sp|Q07507|DERM_HUMAN	No	23.3285	23.1644	23.0011	22.978	23.3104	24.3126	20.1252	22.7777	21.9088	19.2119	22.333	0.0114617	0.0971661	-2.07784
>sp|Q9NTX5|ECHD1_HUMAN Ethylmalonyl-CoA decarboxylase OS=Homo sapiens GN=ECHDC1 PE=1 SV=2	Q9NTX5	sp|Q9NTX5|ECHD1_HUMAN	sp|Q9NTX5|ECHD1_HUMAN	No	19.9043	21.1533	20.9509	19.3595	20.6848	20.8694	19.1851	19.83	19.6124	19.3378	19.1341	0.0115999	0.0974599	-1.06716
>sp|P51858|HDGF_HUMAN Hepatoma-derived growth factor OS=Homo sapiens GN=HDGF PE=1 SV=1	P51858	sp|P51858|HDGF_HUMAN	sp|P51858|HDGF_HUMAN	No	23.2678	23.1797	23.6118	23.6553	23.1739	23.587	23.8187	24.1881	23.9824	23.5272	23.785	0.0121095	0.0982329	0.447658
>sp|Q9UNS2|CSN3_HUMAN COP9 signalosome complex subunit 3 OS=Homo sapiens GN=COPS3 PE=1 SV=3	Q9UNS2	sp|Q9UNS2|CSN3_HUMAN	sp|Q9UNS2|CSN3_HUMAN	No	19.5478	19.4865	18.7605	20.346	20.4741	18.4575	21.3335	21.2603	21.3106	21.2359	19.6962	0.0122349	0.0984022	1.45525
>sp|P04844|RPN2_HUMAN Dolichyl-diphosphooligosaccharide--protein glycosyltransferase subunit 2 OS=Homo sapiens GN=RPN2 PE=1 SV=3	P04844	sp|P04844|RPN2_HUMAN	sp|P04844|RPN2_HUMAN	No	21.3609	20.9518	21.4102	21.4286	22.0011	21.1828	22.1846	21.2819	22.7928	22.5981	22.7477	0.0123411	0.0984152	0.931793
>sp|P10253|LYAG_HUMAN Lysosomal alpha-glucosidase OS=Homo sapiens GN=GAA PE=1 SV=4	P10253	sp|P10253|LYAG_HUMAN	sp|P10253|LYAG_HUMAN;sp|Q06033|ITIH3_HUMAN	Yes	20.2501	20.511	19.7743	19.8106	20.9715	19.8253	21.7931	22.2966	22.8956	22.0826	19.878	0.0120461	0.0985682	1.5987
>sp|P30520|PURA2_HUMAN Adenylosuccinate synthetase isozyme 2 OS=Homo sapiens GN=ADSS PE=1 SV=3	P30520	sp|P30520|PURA2_HUMAN	sp|P30520|PURA2_HUMAN	No	20.6983	20.9068	20.9006	19.921	20.4535	20.3387	19.595	19.9042	20.0815	20.243	19.3351	0.0125139	0.0989545	-0.704727
>sp|P53999|TCP4_HUMAN Activated RNA polymerase II transcriptional coactivator p15 OS=Homo sapiens GN=SUB1 PE=1 SV=3	P53999	sp|P53999|TCP4_HUMAN	sp|P53999|TCP4_HUMAN	No	24.447	24.5309	24.5191	24.4195	24.2253	24.4609	24.1684	24.0345	24.3337	23.3637	23.5216	0.0126509	0.0992038	-0.549373
>sp|P27824|CALX_HUMAN Calnexin OS=Homo sapiens GN=CANX PE=1 SV=2	P27824	sp|P27824|CALX_HUMAN	sp|P27824|CALX_HUMAN	No	24.45	24.51	24.2893	24.3562	24.6569	24.5309	24.712	24.6438	24.6099	24.7081	24.9957	0.0119357	0.0993938	0.268349
>sp|Q9Y3I0|RTCB_HUMAN tRNA-splicing ligase RtcB homolog OS=Homo sapiens GN=RTCB PE=1 SV=1	Q9Y3I0	sp|Q9Y3I0|RTCB_HUMAN	sp|Q9Y3I0|RTCB_HUMAN	No	22.1422	22.0053	19.657	19.734	19.1089	20.1563	22.2876	22.2017	22.0672	22.3641	22.6273	0.0120451	0.0994253	1.84228
>sp|Q16778|H2B2E_HUMAN Histone H2B type 2-E OS=Homo sapiens GN=HIST2H2BE PE=1 SV=3;>sp|P33778|H2B1B_HUMAN Histone H2B type 1-B OS=Homo sapiens GN=HIST1H2BB PE=1 SV=2;>sp|P23527|H2B1O_HUMAN Histone H2B type 1-O OS=Homo sapiens GN=HIST1H2BO PE=1 SV=3;>sp|Q8N257|H2B3B_HUMAN Histone H2B type 3-B OS=Homo sapiens GN=HIST3H2BB PE=1 SV=3	Q16778;P33778;P23527;Q8N257	sp|Q16778|H2B2E_HUMAN;sp|P33778|H2B1B_HUMAN;sp|P23527|H2B1O_HUMAN;sp|Q8N257|H2B3B_HUMAN	sp|Q16778|H2B2E_HUMAN;sp|P33778|H2B1B_HUMAN;sp|P23527|H2B1O_HUMAN;sp|Q8N257|H2B3B_HUMAN	Yes	25.9695	26.4843	26.2503	25.2526	25.8666	25.7204	24.7238	25.5135	24.8126	25.6007	24.1166	0.01296	0.100788	-0.970491
>sp|P31949|S10AB_HUMAN Protein S100-A11 OS=Homo sapiens GN=S100A11 PE=1 SV=2	P31949	sp|P31949|S10AB_HUMAN	sp|P31949|S10AB_HUMAN	No	21.6606	23.8644	20.5545	22.4656	21.644	21.9051	22.8814	23.721	23.2464	24.7946	24.3122	0.0142969	0.103487	1.77541
>sp|P50914|RL14_HUMAN 60S ribosomal protein L14 OS=Homo sapiens GN=RPL14 PE=1 SV=4	P50914	sp|P50914|RL14_HUMAN	sp|P50914|RL14_HUMAN	No	22.113	22.715	22.4393	22.4007	22.4724	22.1354	22.3167	21.5652	21.6499	22.1326	21.6337	0.014191	0.103518	-0.519684
>sp|Q9Y2J2|E41L3_HUMAN Band 4.1-like protein 3 OS=Homo sapiens GN=EPB41L3 PE=1 SV=2	Q9Y2J2	sp|Q9Y2J2|E41L3_HUMAN	sp|Q9Y2J2|E41L3_HUMAN	No	19.9023	19.7152	19.5229	19.3332	19.7082	19.7415	21.0531	19.4508	21.0112	20.6782	20.3312	0.0140287	0.103945	0.851034
>sp|P52566|GDIR2_HUMAN Rho GDP-dissociation inhibitor 2 OS=Homo sapiens GN=ARHGDIB PE=1 SV=3	P52566	sp|P52566|GDIR2_HUMAN	sp|P52566|GDIR2_HUMAN	No	25.0569	25.8169	25.5791	25.5521	25.6182	24.7816	25.3435	24.8359	23.6793	23.1365	22.7577	0.0144782	0.104	-1.45023
>sp|P16949|STMN1_HUMAN Stathmin OS=Homo sapiens GN=STMN1 PE=1 SV=3	P16949	sp|P16949|STMN1_HUMAN	sp|P16949|STMN1_HUMAN;sp|Q9H169|STMN4_HUMAN	Yes	25.9259	23.8809	23.9289	25.614	22.9703	21.0871	23.6574	19.7691	20.0492	20.1057	20.1663	0.0141507	0.10403	-3.15162
>sp|P02461|CO3A1_HUMAN Collagen alpha-1(III) chain OS=Homo sapiens GN=COL3A1 PE=1 SV=4	P02461	sp|P02461|CO3A1_HUMAN	sp|P02461|CO3A1_HUMAN	No	27.3445	26.9549	26.6577	26.4131	27.4267	29.3363	24.7209	26.7078	24.0608	23.6783	26.4359	0.0135315	0.10437	-2.23481
>sp|O95336|6PGL_HUMAN 6-phosphogluconolactonase OS=Homo sapiens GN=PGLS PE=1 SV=2	O95336	sp|O95336|6PGL_HUMAN	sp|O95336|6PGL_HUMAN	No	22.8806	22.9213	22.7806	22.4734	22.7089	22.4099	23.2191	23.5706	23.2522	23.7043	22.6425	0.0139925	0.104499	0.581959
>sp|P63092|GNAS2_HUMAN Guanine nucleotide-binding protein G(s) subunit alpha isoforms short OS=Homo sapiens GN=GNAS PE=1 SV=1;>sp|Q5JWF2|GNAS1_HUMAN Guanine nucleotide-binding protein G(s) subunit alpha isoforms XLas OS=Homo sapiens GN=GNAS PE=1 SV=2	P63092;Q5JWF2	sp|P63092|GNAS2_HUMAN;sp|Q5JWF2|GNAS1_HUMAN	sp|P63092|GNAS2_HUMAN;sp|Q5JWF2|GNAS1_HUMAN	Yes	20.21	20.203	20.542	19.1097	19.8652	19.9438	21.5409	21.7351	19.6747	21.6905	21.6885	0.013841	0.105036	1.28704
>sp|P62491|RB11A_HUMAN Ras-related protein Rab-11A OS=Homo sapiens GN=RAB11A PE=1 SV=3;>sp|Q15907|RB11B_HUMAN Ras-related protein Rab-11B OS=Homo sapiens GN=RAB11B PE=1 SV=4	P62491;Q15907	sp|P62491|RB11A_HUMAN;sp|Q15907|RB11B_HUMAN	sp|P62491|RB11A_HUMAN;sp|Q15907|RB11B_HUMAN	Yes	22.4494	21.958	22.6214	22.8782	22.0043	22.1892	21.9944	21.971	21.5443	21.5099	21.8549	0.0139905	0.105321	-0.575189
>sp|P21333|FLNA_HUMAN Filamin-A OS=Homo sapiens GN=FLNA PE=1 SV=4	P21333	sp|P21333|FLNA_HUMAN	sp|P21333|FLNA_HUMAN	No	27.0433	27.5138	27.472	27.1651	27.3721	27.868	27.0253	26.886	26.7242	26.8545	27.2244	0.0137822	0.10544	-0.462866
>sp|Q9HC38|GLOD4_HUMAN Glyoxalase domain-containing protein 4 OS=Homo sapiens GN=GLOD4 PE=1 SV=1	Q9HC38	sp|Q9HC38|GLOD4_HUMAN	sp|Q9HC38|GLOD4_HUMAN	No	20.9668	21.5705	20.7181	21.4691	21.6712	19.7638	19.3503	20.3097	20.0322	20.2793	19.7385	0.0154252	0.108322	-1.08457
>sp|P07195|LDHB_HUMAN L-lactate dehydrogenase B chain OS=Homo sapiens GN=LDHB PE=1 SV=2	P07195	sp|P07195|LDHB_HUMAN	sp|P07195|LDHB_HUMAN	No	25.4325	25.1054	24.8095	24.9987	25.7108	25.3365	24.914	24.9962	24.1897	24.2778	24.6866	0.015568	0.108515	-0.619381
>sp|P51911|CNN1_HUMAN Calponin-1 OS=Homo sapiens GN=CNN1 PE=1 SV=2	P51911	sp|P51911|CNN1_HUMAN	sp|P51911|CNN1_HUMAN	No	20.4461	22.0416	19.2843	21.5021	21.731	22.2066	19.9331	20.0203	19.6986	19.0098	19.3704	0.0154228	0.109119	-1.59551
>sp|O00764|PDXK_HUMAN Pyridoxal kinase OS=Homo sapiens GN=PDXK PE=1 SV=1	O00764	sp|O00764|PDXK_HUMAN	sp|O00764|PDXK_HUMAN	No	23.0033	22.2891	22.6405	22.4402	23.5436	22.6559	24.1267	24.4769	24.9339	23.2926	22.8919	0.0153255	0.109253	1.18229
>sp|P61019|RAB2A_HUMAN Ras-related protein Rab-2A OS=Homo sapiens GN=RAB2A PE=1 SV=1	P61019	sp|P61019|RAB2A_HUMAN	sp|P61019|RAB2A_HUMAN	No	19.4904	20.529	19.5983	19.1159	19.4243	19.1293	20.3445	22.4846	22.311	19.4051	22.2206	0.0158647	0.10977	1.80531
>sp|P09622|DLDH_HUMAN Dihydrolipoyl dehydrogenase, mitochondrial OS=Homo sapiens GN=DLD PE=1 SV=2	P09622	sp|P09622|DLDH_HUMAN	sp|P09622|DLDH_HUMAN	No	20.4206	20.6191	20.2375	20.0609	21.8574	22.271	22.1158	21.6047	22.1464	22.5739	23.1872	0.0162477	0.110791	1.41449
>sp|P31040|SDHA_HUMAN Succinate dehydrogenase [ubiquinone] flavoprotein subunit, mitochondrial OS=Homo sapiens GN=SDHA PE=1 SV=2	P31040	sp|P31040|SDHA_HUMAN	sp|P31040|SDHA_HUMAN	No	21.8875	20.2431	19.9256	19.5466	19.7152	20.5367	21.7151	21.0922	21.0722	21.8667	22.5556	0.0161794	0.11113	1.35125
>sp|P62873|GBB1_HUMAN Guanine nucleotide-binding protein G(I)/G(S)/G(T) subunit beta-1 OS=Homo sapiens GN=GNB1 PE=1 SV=3	P62873	sp|P62873|GBB1_HUMAN	sp|P62873|GBB1_HUMAN;sp|P16520|GBB3_HUMAN	Yes	23.791	23.017	23.483	23.1907	24.0214	24.3693	22.5336	22.9192	22.809	23.0918	23.1949	0.017625	0.112824	-0.735694
>sp|P38646|GRP75_HUMAN Stress-70 protein, mitochondrial OS=Homo sapiens GN=HSPA9 PE=1 SV=2	P38646	sp|P38646|GRP75_HUMAN	sp|P38646|GRP75_HUMAN	No	24.2396	24.3504	24.3734	24.0552	23.9531	24.3941	24.5568	24.4238	24.3784	24.581	24.8765	0.016669	0.112846	0.335656
>sp|P55268|LAMB2_HUMAN Laminin subunit beta-2 OS=Homo sapiens GN=LAMB2 PE=1 SV=2	P55268	sp|P55268|LAMB2_HUMAN	sp|P55268|LAMB2_HUMAN	No	24.2374	24.8376	23.7697	24.4397	26.0721	26.279	22.9431	23.8899	24.0587	23.5829	22.7064	0.0175689	0.113235	-1.50304
>sp|P04080|CYTB_HUMAN Cystatin-B OS=Homo sapiens GN=CSTB PE=1 SV=2	P04080	sp|P04080|CYTB_HUMAN	sp|P04080|CYTB_HUMAN	No	23.5132	23.3184	23.4601	22.5565	23.6568	23.633	24.0616	23.4931	24.5132	24.154	24.0017	0.0175363	0.113804	0.688401
>sp|P39059|COFA1_HUMAN Collagen alpha-1(XV) chain OS=Homo sapiens GN=COL15A1 PE=1 SV=2	P39059	sp|P39059|COFA1_HUMAN	sp|P39059|COFA1_HUMAN	No	22.0528	20.1878	20.7347	22.1637	22.4482	22.7318	19.3607	21.5592	20.331	19.3921	18.9891	0.0180714	0.114129	-1.7934
>sp|Q71DI3|H32_HUMAN Histone H3.2 OS=Homo sapiens GN=HIST2H3A PE=1 SV=3;>sp|P68431|H31_HUMAN Histone H3.1 OS=Homo sapiens GN=HIST1H3A PE=1 SV=2;>sp|P84243|H33_HUMAN Histone H3.3 OS=Homo sapiens GN=H3F3A PE=1 SV=2;>sp|Q16695|H31T_HUMAN Histone H3.1t OS=Homo sapiens GN=HIST3H3 PE=1 SV=3;>sp|Q6NXT2|H3C_HUMAN Histone H3.3C OS=Homo sapiens GN=H3F3C PE=1 SV=3	Q71DI3;P68431;P84243;Q16695;Q6NXT2	sp|Q71DI3|H32_HUMAN;sp|P68431|H31_HUMAN;sp|P84243|H33_HUMAN;sp|Q16695|H31T_HUMAN;sp|Q6NXT2|H3C_HUMAN	sp|Q71DI3|H32_HUMAN;sp|P68431|H31_HUMAN;sp|P84243|H33_HUMAN;sp|Q16695|H31T_HUMAN;sp|Q6NXT2|H3C_HUMAN	Yes	30.3595	29.8599	30.4924	31.0708	30.0121	30.377	30.2537	29.9859	29.0583	28.6878	28.7407	0.0175016	0.114368	-1.01668
>sp|P29350|PTN6_HUMAN Tyrosine-protein phosphatase non-receptor type 6 OS=Homo sapiens GN=PTPN6 PE=1 SV=1	P29350	sp|P29350|PTN6_HUMAN	sp|P29350|PTN6_HUMAN	No	22.002	23.0126	22.3672	22.5163	22.1837	22.9523	22.7814	21.5941	20.31	19.0766	19.4342	0.0182909	0.114745	-1.86643
>sp|Q13835|PKP1_HUMAN Plakophilin-1 OS=Homo sapiens GN=PKP1 PE=1 SV=2	Q13835	sp|Q13835|PKP1_HUMAN	sp|Q13835|PKP1_HUMAN	No	18.9827	20.4581	20.5832	19.6684	20.0066	20.1555	21.7211	20.9884	22.2547	21.6577	19.8732	0.0172259	0.114962	1.3233
>sp|O60437|PEPL_HUMAN Periplakin OS=Homo sapiens GN=PPL PE=1 SV=4	O60437	sp|O60437|PEPL_HUMAN	sp|O60437|PEPL_HUMAN	No	19.6437	19.878	20.1829	19.6266	21.2049	20.5179	20.213	21.6901	21.1634	21.8104	21.4761	0.0174781	0.115013	1.09496
>sp|Q14247|SRC8_HUMAN Src substrate cortactin OS=Homo sapiens GN=CTTN PE=1 SV=2	Q14247	sp|Q14247|SRC8_HUMAN	sp|Q14247|SRC8_HUMAN	No	19.6399	19.8728	20.9202	18.9583	18.7257	19.693	21.0356	19.3463	22.4927	22.7002	22.2567	0.0173681	0.115094	1.93135
>sp|Q9NY33|DPP3_HUMAN Dipeptidyl peptidase 3 OS=Homo sapiens GN=DPP3 PE=1 SV=2	Q9NY33	sp|Q9NY33|DPP3_HUMAN	sp|Q9NY33|DPP3_HUMAN	No	21.4572	21.5585	20.6068	21.7113	20.0837	20.6219	20.3909	19.3201	19.9072	20.513	19.6886	0.0171838	0.115499	-1.04262
>sp|Q86U42|PABP2_HUMAN Polyadenylate-binding protein 2 OS=Homo sapiens GN=PABPN1 PE=1 SV=3	Q86U42	sp|Q86U42|PABP2_HUMAN	sp|Q86U42|PABP2_HUMAN	No	22.6579	23.2449	22.7454	23.1002	22.1269	22.1018	22.0354	20.1594	22.5107	21.6079	20.4495	0.0196314	0.122339	-1.31026
>sp|P07737|PROF1_HUMAN Profilin-1 OS=Homo sapiens GN=PFN1 PE=1 SV=2	P07737	sp|P07737|PROF1_HUMAN	sp|P07737|PROF1_HUMAN	No	27.1352	27.5067	27.5449	27.2243	27.0334	26.9384	27.2184	26.8453	26.2706	26.5545	25.759	0.0208935	0.129347	-0.700933
>sp|O94875|SRBS2_HUMAN Sorbin and SH3 domain-containing protein 2 OS=Homo sapiens GN=SORBS2 PE=1 SV=3	O94875	sp|O94875|SRBS2_HUMAN	sp|O94875|SRBS2_HUMAN	No	20.0442	20.0765	21.1089	20.6423	20.3094	20.42	23.0369	21.8355	24.2268	24.1363	19.7185	0.0217263	0.133624	2.15727
>sp|P63261|ACTG_HUMAN Actin, cytoplasmic 2 OS=Homo sapiens GN=ACTG1 PE=1 SV=1;>sp|P60709|ACTB_HUMAN Actin, cytoplasmic 1 OS=Homo sapiens GN=ACTB PE=1 SV=1	P63261;P60709	sp|P63261|ACTG_HUMAN;sp|P60709|ACTB_HUMAN	sp|P63261|ACTG_HUMAN;sp|P60709|ACTB_HUMAN;sp|A5A3E0|POTEF_HUMAN	Yes	31.1985	31.66	31.5475	31.3905	31.1989	31.2452	31.3737	31.2019	30.4621	30.5481	30.1533	0.0221863	0.133829	-0.625639
>sp|P18463|1B37_HUMAN HLA class I histocompatibility antigen, B-37 alpha chain OS=Homo sapiens GN=HLA-B PE=1 SV=1;>sp|Q95365|1B38_HUMAN HLA class I histocompatibility antigen, B-38 alpha chain OS=Homo sapiens GN=HLA-B PE=1 SV=1;>sp|Q29836|1B67_HUMAN HLA class I histocompatibility antigen, B-67 alpha chain OS=Homo sapiens GN=HLA-B PE=1 SV=1;>sp|Q29718|1B82_HUMAN HLA class I histocompatibility anti…	P18463;Q95365;Q29836;Q29718;P30475;P30462	sp|P18463|1B37_HUMAN;sp|Q95365|1B38_HUMAN;sp|Q29836|1B67_HUMAN;sp|Q29718|1B82_HUMAN;sp|P30475|1B39_HUMAN;sp|P30462|1B14_HUMAN	sp|P18463|1B37_HUMAN;sp|Q95365|1B38_HUMAN;sp|Q29836|1B67_HUMAN;sp|Q29718|1B82_HUMAN;sp|P30475|1B39_HUMAN;sp|P30462|1B14_HUMAN	Yes	24.8795	24.7201	24.2434	24.5412	24.5577	24.7231	21.6371	24.1444	23.7512	23.32	19.5299	0.0223429	0.133915	-2.13427
>sp|P14866|HNRPL_HUMAN Heterogeneous nuclear ribonucleoprotein L OS=Homo sapiens GN=HNRNPL PE=1 SV=2	P14866	sp|P14866|HNRPL_HUMAN	sp|P14866|HNRPL_HUMAN	No	23.8513	24.0346	23.6033	23.8833	23.804	24.1166	23.2807	22.8265	24.0517	23.2292	23.3087	0.0221344	0.134377	-0.542858
>sp|P05556|ITB1_HUMAN Integrin beta-1 OS=Homo sapiens GN=ITGB1 PE=1 SV=2	P05556	sp|P05556|ITB1_HUMAN	sp|P05556|ITB1_HUMAN	No	19.3677	21.3112	20.0518	21.3629	20.6973	19.2174	21.5242	21.0534	21.3522	21.9413	22.153	0.0220757	0.134891	1.27008
>sp|P20039|2B1B_HUMAN HLA class II histocompatibility antigen, DRB1-11 beta chain OS=Homo sapiens GN=HLA-DRB1 PE=1 SV=1	P20039	sp|P20039|2B1B_HUMAN	sp|P20039|2B1B_HUMAN;sp|P04440|DPB1_HUMAN;sp|Q95IE3|2B1C_HUMAN	Yes	24.1675	24.8389	24.6881	24.2461	24.0266	20.2614	20.0213	23.9327	20.0451	19.5815	20.5592	0.0232129	0.138249	-2.87679
>sp|P62244|RS15A_HUMAN 40S ribosomal protein S15a OS=Homo sapiens GN=RPS15A PE=1 SV=2	P62244	sp|P62244|RS15A_HUMAN	sp|P62244|RS15A_HUMAN	No	21.644	20.4507	22.2556	22.5061	21.9768	21.3636	20.1663	19.5141	19.8775	21.9067	20.303	0.0243372	0.144034	-1.34595
>sp|P21695|GPDA_HUMAN Glycerol-3-phosphate dehydrogenase [NAD(+)], cytoplasmic OS=Homo sapiens GN=GPD1 PE=1 SV=4	P21695	sp|P21695|GPDA_HUMAN	sp|P21695|GPDA_HUMAN	No	20.2964	20.2917	20.7721	20.5424	20.5184	23.5115	19.1275	19.9834	18.5094	19.5412	19.6659	0.0257247	0.151293	-1.62327
>sp|P13010|XRCC5_HUMAN X-ray repair cross-complementing protein 5 OS=Homo sapiens GN=XRCC5 PE=1 SV=3	P13010	sp|P13010|XRCC5_HUMAN	sp|P13010|XRCC5_HUMAN	No	24.5393	24.2696	24.4377	24.3666	24.4881	24.3761	24.1483	24.4591	24.143	23.7379	24.0853	0.0262801	0.151715	-0.298167
>sp|Q02388|CO7A1_HUMAN Collagen alpha-1(VII) chain OS=Homo sapiens GN=COL7A1 PE=1 SV=2	Q02388	sp|Q02388|CO7A1_HUMAN	sp|Q02388|CO7A1_HUMAN	No	21.1176	20.9224	21.303	19.7342	22.3842	19.2069	22.5162	23.6262	23.4378	20.8012	26.3732	0.0260478	0.152242	2.57288
>sp|P04792|HSPB1_HUMAN Heat shock protein beta-1 OS=Homo sapiens GN=HSPB1 PE=1 SV=2	P04792	sp|P04792|HSPB1_HUMAN	sp|P04792|HSPB1_HUMAN	No	27.1527	26.8999	27.0265	26.8482	27.5617	27.0737	27.9062	27.5579	28.5524	27.6628	27.071	0.0262289	0.152354	0.656298
>sp|P16401|H15_HUMAN Histone H1.5 OS=Homo sapiens GN=HIST1H1B PE=1 SV=3	P16401	sp|P16401|H15_HUMAN	sp|P16401|H15_HUMAN	No	27.8321	27.7662	27.8147	28.3106	26.5268	26.505	27.5074	26.6392	24.9974	25.5597	25.588	0.026793	0.152801	-1.40089
>sp|Q7Z406|MYH14_HUMAN Myosin-14 OS=Homo sapiens GN=MYH14 PE=1 SV=2	Q7Z406	sp|Q7Z406|MYH14_HUMAN	sp|Q7Z406|MYH14_HUMAN	No	20.1636	20.0726	19.4446	19.9236	20.1182	20.2805	19.6054	22.1554	20.5946	21.7807	22.4422	0.0267517	0.153496	1.31517
>sp|P06702|S10A9_HUMAN Protein S100-A9 OS=Homo sapiens GN=S100A9 PE=1 SV=1	P06702	sp|P06702|S10A9_HUMAN	sp|P06702|S10A9_HUMAN	No	22.7268	22.7999	22.9307	24.8598	23.889	21.7939	20.8313	21.1261	21.2694	20.2396	23.3943	0.027173	0.154035	-1.79454
>sp|P08779|K1C16_HUMAN Keratin, type I cytoskeletal 16 OS=Homo sapiens GN=KRT16 PE=1 SV=4	P08779	sp|P08779|K1C16_HUMAN	sp|P08779|K1C16_HUMAN	No	21.9827	23.9478	23.3546	24.4566	20.6576	19.6939	19.716	20.1759	20.8683	19.8456	19.5462	0.0275752	0.154454	-2.31846
>sp|Q00839|HNRPU_HUMAN Heterogeneous nuclear ribonucleoprotein U OS=Homo sapiens GN=HNRNPU PE=1 SV=6	Q00839	sp|Q00839|HNRPU_HUMAN	sp|Q00839|HNRPU_HUMAN	No	26.2621	26.4924	26.0841	26.3847	26.0549	25.8742	25.8846	26.0603	25.9058	25.6261	25.8893	0.0274434	0.154636	-0.318824
>sp|P49327|FAS_HUMAN Fatty acid synthase OS=Homo sapiens GN=FASN PE=1 SV=3	P49327	sp|P49327|FAS_HUMAN	sp|P49327|FAS_HUMAN	No	21.5353	21.8542	20.8737	22.9558	21.9636	26.5661	20.0821	20.0852	18.7392	19.4284	21.5602	0.0284352	0.158329	-2.64573
>sp|P62906|RL10A_HUMAN 60S ribosomal protein L10a OS=Homo sapiens GN=RPL10A PE=1 SV=2	P62906	sp|P62906|RL10A_HUMAN	sp|P62906|RL10A_HUMAN	No	21.5411	22.6375	23.5274	23.0673	22.7995	22.7759	21.3791	19.8319	22.6739	22.0905	20.0417	0.0286315	0.158484	-1.52134
>sp|P01023|A2MG_HUMAN Alpha-2-macroglobulin OS=Homo sapiens GN=A2M PE=1 SV=3	P01023	sp|P01023|A2MG_HUMAN	sp|P01023|A2MG_HUMAN;sp|P20742|PZP_HUMAN	Yes	25.7005	25.6991	24.3981	21.6364	22.6937	23.9398	22.2088	21.0552	23.1025	21.0059	22.1157	0.0291638	0.160486	-2.11365
>sp|P15153|RAC2_HUMAN Ras-related C3 botulinum toxin substrate 2 OS=Homo sapiens GN=RAC2 PE=1 SV=1;>sp|P60763|RAC3_HUMAN Ras-related C3 botulinum toxin substrate 3 OS=Homo sapiens GN=RAC3 PE=1 SV=1	P15153;P60763	sp|P15153|RAC2_HUMAN;sp|P60763|RAC3_HUMAN	sp|P15153|RAC2_HUMAN;sp|P60763|RAC3_HUMAN	Yes	24.2305	24.288	23.6877	24.2627	23.4881	23.7213	23.7782	23.637	22.0558	20.7956	22.7649	0.0301265	0.162925	-1.34009
>sp|P51884|LUM_HUMAN Lumican OS=Homo sapiens GN=LUM PE=1 SV=2	P51884	sp|P51884|LUM_HUMAN	sp|P51884|LUM_HUMAN	No	25.8057	25.2357	24.2526	25.2267	25.4438	26.801	23.9971	24.6138	24.1523	23.3374	25.1812	0.0301202	0.163833	-1.20454
>sp|P55060|XPO2_HUMAN Exportin-2 OS=Homo sapiens GN=CSE1L PE=1 SV=3	P55060	sp|P55060|XPO2_HUMAN	sp|P55060|XPO2_HUMAN	No	24.5441	24.8514	26.9039	26.9769	23.7564	25.0705	26.1517	29.0237	25.6074	28.3307	29.8841	0.0300048	0.164154	2.44899
>sp|P30086|PEBP1_HUMAN Phosphatidylethanolamine-binding protein 1 OS=Homo sapiens GN=PEBP1 PE=1 SV=3	P30086	sp|P30086|PEBP1_HUMAN	sp|P30086|PEBP1_HUMAN	No	23.9972	24.3872	24.4968	23.738	24.6728	24.5629	24.7529	25.0085	24.6138	25.556	24.5743	0.0307284	0.165231	0.591928
>sp|P13647|K2C5_HUMAN Keratin, type II cytoskeletal 5 OS=Homo sapiens GN=KRT5 PE=1 SV=3	P13647	sp|P13647|K2C5_HUMAN	sp|P13647|K2C5_HUMAN	No	30.0772	30.4303	30.4669	29.6853	31.1428	29.7908	30.2439	30.604	31.8494	32.5067	31.9661	0.0311068	0.165376	1.16845
>sp|Q16666|IF16_HUMAN Gamma-interferon-inducible protein 16 OS=Homo sapiens GN=IFI16 PE=1 SV=3	Q16666	sp|Q16666|IF16_HUMAN	sp|Q16666|IF16_HUMAN;sp|Q6K0P9|IFIX_HUMAN	Yes	22.3875	23.5001	23.1906	22.7309	21.8009	22.0246	22.5806	19.3167	21.71	21.5435	19.4719	0.0309466	0.165459	-1.68121
>sp|O75821|EIF3G_HUMAN Eukaryotic translation initiation factor 3 subunit G OS=Homo sapiens GN=EIF3G PE=1 SV=2	O75821	sp|O75821|EIF3G_HUMAN	sp|O75821|EIF3G_HUMAN	No	22.2653	21.9992	21.6738	22.5673	22.0512	21.5612	21.7862	21.1459	21.42	21.5181	19.9133	0.0317213	0.167695	-0.862954
>sp|Q01995|TAGL_HUMAN Transgelin OS=Homo sapiens GN=TAGLN PE=1 SV=4	Q01995	sp|Q01995|TAGL_HUMAN	sp|Q01995|TAGL_HUMAN	No	24.6436	24.9796	24.1305	24.8099	25.1913	26.201	23.3507	24.4642	20.5696	22.7261	24.6058	0.0322763	0.169676	-1.84933
>sp|O94973|AP2A2_HUMAN AP-2 complex subunit alpha-2 OS=Homo sapiens GN=AP2A2 PE=1 SV=2	O94973	sp|O94973|AP2A2_HUMAN	sp|O94973|AP2A2_HUMAN	No	19.6747	19.7358	20.6122	19.9424	20.3512	19.1258	20.4001	20.095	21.5273	20.9662	20.6465	0.0327984	0.170515	0.819991
>sp|P08133|ANXA6_HUMAN Annexin A6 OS=Homo sapiens GN=ANXA6 PE=1 SV=3	P08133	sp|P08133|ANXA6_HUMAN	sp|P08133|ANXA6_HUMAN	No	26.1082	26.2444	26.2137	25.9568	26.229	26.4887	25.9469	26.2955	25.0331	25.658	25.4741	0.0326803	0.170845	-0.525266
>sp|O43681|ASNA_HUMAN ATPase ASNA1 OS=Homo sapiens GN=ASNA1 PE=1 SV=2	O43681	sp|O43681|ASNA_HUMAN	sp|O43681|ASNA_HUMAN	No	19.5073	19.0282	20.8484	20.08	21.5329	19.6439	21.2212	21.3272	20.9184	21.1856	21.2084	0.0331798	0.17155	1.06538
>sp|Q9Y6K5|OAS3_HUMAN 2'-5'-oligoadenylate synthase 3 OS=Homo sapiens GN=OAS3 PE=1 SV=3	Q9Y6K5	sp|Q9Y6K5|OAS3_HUMAN	sp|Q9Y6K5|OAS3_HUMAN	No	19.7025	22.1049	23.0437	20.3074	20.4847	21.7976	19.6991	19.9314	19.4125	20.0175	19.8631	0.0340715	0.175198	-1.45541
>sp|Q6P2Q9|PRP8_HUMAN Pre-mRNA-processing-splicing factor 8 OS=Homo sapiens GN=PRPF8 PE=1 SV=2	Q6P2Q9	sp|Q6P2Q9|PRP8_HUMAN	sp|Q6P2Q9|PRP8_HUMAN	No	22.2217	21.1027	19.6544	22.0719	21.7055	20.9694	20.9897	19.2691	20.1109	20.3737	18.7837	0.0344445	0.176154	-1.38218
>sp|P16152|CBR1_HUMAN Carbonyl reductase [NADPH] 1 OS=Homo sapiens GN=CBR1 PE=1 SV=3	P16152	sp|P16152|CBR1_HUMAN	sp|P16152|CBR1_HUMAN	No	23.9165	23.7995	23.7315	23.4889	24.2166	23.9648	24.2051	23.6517	24.595	24.9357	24.8938	0.0348591	0.17731	0.60332
>sp|P00505|AATM_HUMAN Aspartate aminotransferase, mitochondrial OS=Homo sapiens GN=GOT2 PE=1 SV=3	P00505	sp|P00505|AATM_HUMAN	sp|P00505|AATM_HUMAN	No	22.6005	22.8971	22.7347	23.2389	22.8147	22.9705	23.3677	23.3998	22.7684	23.6359	24.4099	0.0355337	0.178808	0.640276
>sp|P62258|1433E_HUMAN 14-3-3 protein epsilon OS=Homo sapiens GN=YWHAE PE=1 SV=1	P62258	sp|P62258|1433E_HUMAN	sp|P62258|1433E_HUMAN	No	26.4431	26.1761	26.1538	26.3844	26.4583	26.1259	26.3185	26.558	26.5686	26.6165	26.44	0.0354716	0.179456	0.210071
>sp|P11177|ODPB_HUMAN Pyruvate dehydrogenase E1 component subunit beta, mitochondrial OS=Homo sapiens GN=PDHB PE=1 SV=3	P11177	sp|P11177|ODPB_HUMAN	sp|P11177|ODPB_HUMAN	No	22.3161	22.0299	22.4781	22.2037	22.0456	22.3903	22.5033	23.1073	22.2564	22.5492	23.462	0.0360135	0.180259	0.531698
>sp|Q9UQE7|SMC3_HUMAN Structural maintenance of chromosomes protein 3 OS=Homo sapiens GN=SMC3 PE=1 SV=2	Q9UQE7	sp|Q9UQE7|SMC3_HUMAN	sp|Q9UQE7|SMC3_HUMAN	No	19.0984	22.1782	19.8545	22.6809	20.8693	19.558	23.3656	22.1645	22.5809	22.1268	21.9094	0.0362424	0.180445	1.72288
>sp|Q99536|VAT1_HUMAN Synaptic vesicle membrane protein VAT-1 homolog OS=Homo sapiens GN=VAT1 PE=1 SV=2	Q99536	sp|Q99536|VAT1_HUMAN	sp|Q99536|VAT1_HUMAN	No	23.8743	22.8747	22.6682	23.2828	22.9032	22.6859	23.6784	23.6259	23.461	23.3648	23.8156	0.0364412	0.18048	0.540958
>sp|P14317|HCLS1_HUMAN Hematopoietic lineage cell-specific protein OS=Homo sapiens GN=HCLS1 PE=1 SV=3	P14317	sp|P14317|HCLS1_HUMAN	sp|P14317|HCLS1_HUMAN	No	23.1451	23.911	23.6427	23.5647	23.2359	22.5636	23.2217	22.4665	22.6503	19.2659	19.8724	0.0368063	0.181334	-1.84848
>sp|Q14134|TRI29_HUMAN Tripartite motif-containing protein 29 OS=Homo sapiens GN=TRIM29 PE=1 SV=2	Q14134	sp|Q14134|TRI29_HUMAN	sp|Q14134|TRI29_HUMAN	No	20.2511	19.6696	20.9328	19.6993	19.9572	20.3716	21.4542	19.6259	21.7173	21.3097	21.6553	0.0372239	0.182436	1.00558
>sp|P02794|FRIH_HUMAN Ferritin heavy chain OS=Homo sapiens GN=FTH1 PE=1 SV=2	P02794	sp|P02794|FRIH_HUMAN	sp|P02794|FRIH_HUMAN	No	18.7316	20.1392	21.7632	20.8972	22.3226	22.7406	22.5673	22.4705	22.3674	23.1563	23.5169	0.0376163	0.183404	1.71659
>sp|Q03135|CAV1_HUMAN Caveolin-1 OS=Homo sapiens GN=CAV1 PE=1 SV=4	Q03135	sp|Q03135|CAV1_HUMAN	sp|Q03135|CAV1_HUMAN	No	22.3204	19.7453	20.0038	19.3335	22.8713	23.2025	18.6253	18.5389	19.7161	19.394	19.9327	0.0378489	0.183587	-2.00471
>sp|P09382|LEG1_HUMAN Galectin-1 OS=Homo sapiens GN=LGALS1 PE=1 SV=2	P09382	sp|P09382|LEG1_HUMAN	sp|P09382|LEG1_HUMAN	No	24.0253	23.3943	22.9165	23.0453	24.557	24.3694	24.9115	25.7357	24.4411	25.0935	23.714	0.0383295	0.184965	1.06119
>sp|P46781|RS9_HUMAN 40S ribosomal protein S9 OS=Homo sapiens GN=RPS9 PE=1 SV=3	P46781	sp|P46781|RS9_HUMAN	sp|P46781|RS9_HUMAN	No	24.0614	23.6881	24.3533	23.6138	23.8539	23.7496	23.4945	22.5307	23.0791	23.0099	24.0924	0.0390416	0.186488	-0.645337
>sp|P31150|GDIA_HUMAN Rab GDP dissociation inhibitor alpha OS=Homo sapiens GN=GDI1 PE=1 SV=2	P31150	sp|P31150|GDIA_HUMAN	sp|P31150|GDIA_HUMAN	No	22.1229	22.6013	21.9983	22.041	22.5339	22.2987	22.8636	23.0176	22.2834	22.9342	22.3842	0.0392573	0.186571	0.430601
>sp|P16403|H12_HUMAN Histone H1.2 OS=Homo sapiens GN=HIST1H1C PE=1 SV=2	P16403	sp|P16403|H12_HUMAN	sp|P16403|H12_HUMAN	No	29.5883	29.7448	29.8027	29.9512	29.3155	29.6538	29.8311	29.4492	29.009	28.5979	28.7235	0.0388958	0.186739	-0.5539
>sp|O15145|ARPC3_HUMAN Actin-related protein 2/3 complex subunit 3 OS=Homo sapiens GN=ARPC3 PE=1 SV=3	O15145	sp|O15145|ARPC3_HUMAN	sp|O15145|ARPC3_HUMAN	No	22.4141	23.1207	23.512	23.2188	23.2818	23.0801	22.8327	22.9165	21.4369	22.6793	21.2478	0.0399798	0.187169	-0.881929
>sp|Q15424|SAFB1_HUMAN Scaffold attachment factor B1 OS=Homo sapiens GN=SAFB PE=1 SV=4	Q15424	sp|Q15424|SAFB1_HUMAN	sp|Q15424|SAFB1_HUMAN	No	22.6271	22.9309	22.3647	22.2028	22.367	20.1582	19.1793	21.9313	21.9043	19.1772	19.5218	0.0396188	0.187343	-1.76569
>sp|P05387|RLA2_HUMAN 60S acidic ribosomal protein P2 OS=Homo sapiens GN=RPLP2 PE=1 SV=1	P05387	sp|P05387|RLA2_HUMAN	sp|P05387|RLA2_HUMAN	No	24.4037	24.2503	24.6681	24.3073	24.2311	24.2305	24.1963	24.2859	23.7487	24.1761	23.5869	0.0411339	0.190675	-0.349714
>sp|O95168|NDUB4_HUMAN NADH dehydrogenase [ubiquinone] 1 beta subcomplex subunit 4 OS=Homo sapiens GN=NDUFB4 PE=1 SV=3	O95168	sp|O95168|NDUB4_HUMAN	sp|O95168|NDUB4_HUMAN	No	20.2448	20.4002	19.1188	20.06	19.0872	19.1003	19.7986	21.5294	21.4066	19.9673	20.7572	0.0409756	0.190882	1.02327
>sp|P63151|2ABA_HUMAN Serine/threonine-protein phosphatase 2A 55 kDa regulatory subunit B alpha isoform OS=Homo sapiens GN=PPP2R2A PE=1 SV=1	P63151	sp|P63151|2ABA_HUMAN	sp|P63151|2ABA_HUMAN;sp|Q66LE6|2ABD_HUMAN;sp|Q00005|2ABB_HUMAN;sp|Q9Y2T4|2ABG_HUMAN	Yes	19.7502	20.4138	20.4261	19.7599	19.2533	19.5614	21.0429	19.6646	20.2999	21.4126	21.1433	0.0416139	0.191954	0.851892
>sp|Q96Q06|PLIN4_HUMAN Perilipin-4 OS=Homo sapiens GN=PLIN4 PE=1 SV=2	Q96Q06	sp|Q96Q06|PLIN4_HUMAN	sp|Q96Q06|PLIN4_HUMAN	No	22.8587	19.8799	20.2645	22.0035	22.0263	24.2093	19.6035	18.847	20.0194	20.0673	21.2604	0.0423678	0.1926	-1.91418
>sp|Q09028|RBBP4_HUMAN Histone-binding protein RBBP4 OS=Homo sapiens GN=RBBP4 PE=1 SV=3;>sp|Q16576|RBBP7_HUMAN Histone-binding protein RBBP7 OS=Homo sapiens GN=RBBP7 PE=1 SV=1	Q09028;Q16576	sp|Q09028|RBBP4_HUMAN;sp|Q16576|RBBP7_HUMAN	sp|Q09028|RBBP4_HUMAN;sp|Q16576|RBBP7_HUMAN	Yes	22.9917	22.8662	22.45	23.061	22.3429	22.0069	22.6172	19.5481	21.2366	21.8308	21.9011	0.0422494	0.192993	-1.19304
>sp|Q00610|CLH1_HUMAN Clathrin heavy chain 1 OS=Homo sapiens GN=CLTC PE=1 SV=5	Q00610	sp|Q00610|CLH1_HUMAN	sp|Q00610|CLH1_HUMAN;sp|P53675|CLH2_HUMAN	Yes	25.7187	25.22	25.1379	25.4718	25.4593	25.6294	25.6972	25.569	25.6876	25.6978	25.8295	0.0421021	0.193259	0.256699
>sp|P43304|GPDM_HUMAN Glycerol-3-phosphate dehydrogenase, mitochondrial OS=Homo sapiens GN=GPD2 PE=1 SV=3	P43304	sp|P43304|GPDM_HUMAN	sp|P43304|GPDM_HUMAN	No	19.0707	18.6774	19.9148	20.3609	20.4222	19.3394	20.184	20.1818	20.5542	20.8321	22.7595	0.0429936	0.193574	1.27143
>sp|Q99714|HCD2_HUMAN 3-hydroxyacyl-CoA dehydrogenase type-2 OS=Homo sapiens GN=HSD17B10 PE=1 SV=3	Q99714	sp|Q99714|HCD2_HUMAN	sp|Q99714|HCD2_HUMAN	No	23.0415	23.1675	22.9066	23.1333	22.8237	23.2731	23.9326	23.1658	23.1745	23.337	24.3634	0.0427919	0.193592	0.537059
>sp|P62805|H4_HUMAN Histone H4 OS=Homo sapiens GN=HIST1H4A PE=1 SV=2	P62805	sp|P62805|H4_HUMAN	sp|P62805|H4_HUMAN	No	31.0175	30.9197	31.1133	31.6216	30.9977	31.1021	31.3868	30.4813	30.3005	30.6322	30.3634	0.0432305	0.193714	-0.495826
>sp|Q08380|LG3BP_HUMAN Galectin-3-binding protein OS=Homo sapiens GN=LGALS3BP PE=1 SV=1	Q08380	sp|Q08380|LG3BP_HUMAN	sp|Q08380|LG3BP_HUMAN	No	20.8053	19.9769	20.1725	19.33	20.693	19.7765	20.628	24.1448	22.2295	19.712	22.5365	0.0451491	0.194887	1.72447
>sp|P15088|CBPA3_HUMAN Mast cell carboxypeptidase A OS=Homo sapiens GN=CPA3 PE=1 SV=2	P15088	sp|P15088|CBPA3_HUMAN	sp|P15088|CBPA3_HUMAN	No	21.9578	21.4022	22.4176	19.4446	24.2265	23.552	19.7864	21.5924	19.6479	20.2571	19.9094	0.044487	0.195618	-1.92814
>sp|O43707|ACTN4_HUMAN Alpha-actinin-4 OS=Homo sapiens GN=ACTN4 PE=1 SV=2	O43707	sp|O43707|ACTN4_HUMAN	sp|O43707|ACTN4_HUMAN;sp|Q9H254|SPTN4_HUMAN	Yes	25.364	25.6493	25.5184	25.6015	25.9031	26.003	25.6582	26.0769	25.9392	26.54	26.1092	0.0451365	0.19573	0.39146
>sp|P51648|AL3A2_HUMAN Fatty aldehyde dehydrogenase OS=Homo sapiens GN=ALDH3A2 PE=1 SV=1	P51648	sp|P51648|AL3A2_HUMAN	sp|P51648|AL3A2_HUMAN	No	20.666	20.6026	19.5779	19.7369	18.7201	19.643	21.7739	19.9946	22.6483	20.6905	20.3922	0.0449988	0.196037	1.27547
>sp|Q7L576|CYFP1_HUMAN Cytoplasmic FMR1-interacting protein 1 OS=Homo sapiens GN=CYFIP1 PE=1 SV=1;>sp|Q96F07|CYFP2_HUMAN Cytoplasmic FMR1-interacting protein 2 OS=Homo sapiens GN=CYFIP2 PE=1 SV=2	Q7L576;Q96F07	sp|Q7L576|CYFP1_HUMAN;sp|Q96F07|CYFP2_HUMAN	sp|Q7L576|CYFP1_HUMAN;sp|Q96F07|CYFP2_HUMAN	Yes	21.5242	21.7176	21.6354	21.7069	21.6811	21.7453	20.3255	19.9377	21.464	21.8053	21.1307	0.0456485	0.196143	-0.735776
>sp|Q9UJZ1|STML2_HUMAN Stomatin-like protein 2, mitochondrial OS=Homo sapiens GN=STOML2 PE=1 SV=1	Q9UJZ1	sp|Q9UJZ1|STML2_HUMAN	sp|Q9UJZ1|STML2_HUMAN	No	19.646	19.4188	19.2042	19.8857	19.596	19.9191	20.7477	19.834	19.3954	20.9856	21.7428	0.0439899	0.196182	0.92948
>sp|P52209|6PGD_HUMAN 6-phosphogluconate dehydrogenase, decarboxylating OS=Homo sapiens GN=PGD PE=1 SV=3	P52209	sp|P52209|6PGD_HUMAN	sp|P52209|6PGD_HUMAN	No	22.5221	22.4327	22.923	22.9318	22.6685	22.53	22.8885	23.0539	23.3099	22.5977	23.5672	0.0458722	0.196208	0.415401
>sp|P05455|LA_HUMAN Lupus La protein OS=Homo sapiens GN=SSB PE=1 SV=2	P05455	sp|P05455|LA_HUMAN	sp|P05455|LA_HUMAN	No	21.8217	22.0974	21.5629	21.5024	21.5486	20.0487	22.5573	21.2388	22.6274	22.8735	22.7545	0.044271	0.196505	0.980014
>sp|P38919|IF4A3_HUMAN Eukaryotic initiation factor 4A-III OS=Homo sapiens GN=EIF4A3 PE=1 SV=4	P38919	sp|P38919|IF4A3_HUMAN	sp|P38919|IF4A3_HUMAN	No	23.2618	22.7934	23.1089	23.5451	22.3969	22.309	22.7295	20.3832	22.4522	22.1488	21.7589	0.0444851	0.196528	-1.00801
>sp|Q9Y5B9|SP16H_HUMAN FACT complex subunit SPT16 OS=Homo sapiens GN=SUPT16H PE=1 SV=1	Q9Y5B9	sp|Q9Y5B9|SP16H_HUMAN	sp|Q9Y5B9|SP16H_HUMAN	No	21.6834	21.8267	19.6935	21.5857	20.2236	20.1845	20.023	20.2428	18.993	20.0958	19.5021	0.0449072	0.196547	-1.09488
>sp|Q15365|PCBP1_HUMAN Poly(rC)-binding protein 1 OS=Homo sapiens GN=PCBP1 PE=1 SV=2	Q15365	sp|Q15365|PCBP1_HUMAN	sp|Q15365|PCBP1_HUMAN;sp|P57721|PCBP3_HUMAN	Yes	23.5682	23.4989	23.6237	23.9136	23.1478	23.3246	23.3799	22.7394	23.5079	23.0247	22.4064	0.0471541	0.200778	-0.501127
>sp|P39019|RS19_HUMAN 40S ribosomal protein S19 OS=Homo sapiens GN=RPS19 PE=1 SV=2	P39019	sp|P39019|RS19_HUMAN	sp|P39019|RS19_HUMAN	No	23.8356	23.7433	23.6038	23.6025	23.5343	24.2248	23.716	23.5641	23.2517	23.217	23.4059	0.0479097	0.202166	-0.326456
>sp|Q9Y2Q3|GSTK1_HUMAN Glutathione S-transferase kappa 1 OS=Homo sapiens GN=GSTK1 PE=1 SV=3	Q9Y2Q3	sp|Q9Y2Q3|GSTK1_HUMAN	sp|Q9Y2Q3|GSTK1_HUMAN	No	21.8621	19.5068	19.2331	19.3683	19.7617	19.5252	20.5005	22.3335	19.9374	21.749	21.717	0.0479028	0.203047	1.37128
>sp|Q14739|LBR_HUMAN Lamin-B receptor OS=Homo sapiens GN=LBR PE=1 SV=2	Q14739	sp|Q14739|LBR_HUMAN	sp|Q14739|LBR_HUMAN	No	23.0691	22.9298	20.12	22.889	21.8943	22.0356	21.5358	21.9088	20.0751	20.4766	19.9192	0.0533784	0.22324	-1.3732
>sp|P67936|TPM4_HUMAN Tropomyosin alpha-4 chain OS=Homo sapiens GN=TPM4 PE=1 SV=3	P67936	sp|P67936|TPM4_HUMAN	sp|P67936|TPM4_HUMAN	No	26.1729	26.3272	26.3559	26.408	26.1006	26.5049	26.2155	26.2305	25.0205	25.6687	26.0259	0.0532997	0.223906	-0.479366
>sp|P39656|OST48_HUMAN Dolichyl-diphosphooligosaccharide--protein glycosyltransferase 48 kDa subunit OS=Homo sapiens GN=DDOST PE=1 SV=4	P39656	sp|P39656|OST48_HUMAN	sp|P39656|OST48_HUMAN	No	21.1243	21.52	21.4675	21.6843	21.7751	20.1079	21.9067	21.5932	21.9559	21.8705	22.4416	0.0542419	0.225848	0.673752
>sp|P59998|ARPC4_HUMAN Actin-related protein 2/3 complex subunit 4 OS=Homo sapiens GN=ARPC4 PE=1 SV=3	P59998	sp|P59998|ARPC4_HUMAN	sp|P59998|ARPC4_HUMAN	No	23.1603	23.7678	23.623	23.583	23.4248	23.5808	23.4633	23.6955	21.7364	22.6618	22.3208	0.0553906	0.229615	-0.747746
>sp|P26599|PTBP1_HUMAN Polypyrimidine tract-binding protein 1 OS=Homo sapiens GN=PTBP1 PE=1 SV=1	P26599	sp|P26599|PTBP1_HUMAN	sp|P26599|PTBP1_HUMAN;sp|O95758|PTBP3_HUMAN	Yes	24.4764	24.2782	24.421	24.7754	23.9081	23.6176	24.799	24.2582	24.9422	24.6435	25.1007	0.056015	0.231185	0.502576
>sp|Q03252|LMNB2_HUMAN Lamin-B2 OS=Homo sapiens GN=LMNB2 PE=1 SV=3	Q03252	sp|Q03252|LMNB2_HUMAN	sp|Q03252|LMNB2_HUMAN	No	25.4814	25.5051	25.5557	25.5248	25.8429	25.5547	25.7089	25.9755	25.7668	25.6298	25.6886	0.0563755	0.231657	0.176504
>sp|O15247|CLIC2_HUMAN Chloride intracellular channel protein 2 OS=Homo sapiens GN=CLIC2 PE=1 SV=3	O15247	sp|O15247|CLIC2_HUMAN	sp|O15247|CLIC2_HUMAN	No	20.409	19.9344	19.9144	19.8651	18.8844	20.2426	20.5895	20.6428	19.6935	20.9677	20.9355	0.0574898	0.235208	0.690814
>sp|P60903|S10AA_HUMAN Protein S100-A10 OS=Homo sapiens GN=S100A10 PE=1 SV=2	P60903	sp|P60903|S10AA_HUMAN	sp|P60903|S10AA_HUMAN	No	19.5347	21.3858	20.1397	19.9533	19.6468	21.9628	20.8763	21.5026	21.1139	23.9271	21.9965	0.0583842	0.237834	1.44612
>sp|P02545|LMNA_HUMAN Prelamin-A/C OS=Homo sapiens GN=LMNA PE=1 SV=1	P02545	sp|P02545|LMNA_HUMAN	sp|P02545|LMNA_HUMAN	No	27.6259	27.6897	27.7122	27.3981	28.6511	28.4792	28.2237	28.6852	28.5326	28.3478	28.4379	0.0595437	0.239447	0.519418
>sp|P08575|PTPRC_HUMAN Receptor-type tyrosine-protein phosphatase C OS=Homo sapiens GN=PTPRC PE=1 SV=2	P08575	sp|P08575|PTPRC_HUMAN	sp|P08575|PTPRC_HUMAN	No	23.1297	23.7647	23.2083	23.8603	22.9325	22.951	23.4611	23.3299	21.8901	21.6274	20.5981	0.0591272	0.239822	-1.12645
>sp|P39023|RL3_HUMAN 60S ribosomal protein L3 OS=Homo sapiens GN=RPL3 PE=1 SV=2	P39023	sp|P39023|RL3_HUMAN	sp|P39023|RL3_HUMAN	No	22.5143	23.343	22.4968	22.5949	23.4705	23.0065	22.17	22.3911	22.2937	22.9946	21.9917	0.0593933	0.239867	-0.536116
>sp|P51888|PRELP_HUMAN Prolargin OS=Homo sapiens GN=PRELP PE=1 SV=1	P51888	sp|P51888|PRELP_HUMAN	sp|P51888|PRELP_HUMAN	No	24.6378	23.9951	23.7827	23.2798	23.9588	24.5786	23.275	24.1524	20.1154	19.8878	23.6302	0.0617395	0.246173	-1.82663
>sp|P06454|PTMA_HUMAN Prothymosin alpha OS=Homo sapiens GN=PTMA PE=1 SV=2	P06454	sp|P06454|PTMA_HUMAN	sp|P06454|PTMA_HUMAN	No	25.9372	26.3427	25.9829	25.5142	25.7951	24.2679	24.5199	24.9294	25.6255	23.6753	21.0457	0.0615879	0.246614	-1.68086
>sp|P08865|RSSA_HUMAN 40S ribosomal protein SA OS=Homo sapiens GN=RPSA PE=1 SV=4	P08865	sp|P08865|RSSA_HUMAN	sp|P08865|RSSA_HUMAN	No	25.6278	25.736	25.6077	25.8165	25.2136	25.0242	25.3958	25.5087	24.7293	24.7113	24.9929	0.0630414	0.247175	-0.436661
>sp|Q9BXN1|ASPN_HUMAN Asporin OS=Homo sapiens GN=ASPN PE=1 SV=2	Q9BXN1	sp|Q9BXN1|ASPN_HUMAN	sp|Q9BXN1|ASPN_HUMAN	No	20.6053	21.5701	19.0692	20.1773	21.1582	21.6034	19.0784	19.8507	19.547	20.4035	19.4983	0.0628429	0.247428	-1.02164
>sp|Q99878|H2A1J_HUMAN Histone H2A type 1-J OS=Homo sapiens GN=HIST1H2AJ PE=1 SV=3;>sp|Q96KK5|H2A1H_HUMAN Histone H2A type 1-H OS=Homo sapiens GN=HIST1H2AH PE=1 SV=3;>sp|Q9BTM1|H2AJ_HUMAN Histone H2A.J OS=Homo sapiens GN=H2AFJ PE=1 SV=1;>sp|P0C0S8|H2A1_HUMAN Histone H2A type 1 OS=Homo sapiens GN=HIST1H2AG PE=1 SV=2;>sp|P20671|H2A1D_HUMAN Histone H2A type 1-D OS=Homo sapiens GN=HIST1H2AD PE=1 SV=2	Q99878;Q96KK5;Q9BTM1;P0C0S8;P20671	sp|Q99878|H2A1J_HUMAN;sp|Q96KK5|H2A1H_HUMAN;sp|Q9BTM1|H2AJ_HUMAN;sp|P0C0S8|H2A1_HUMAN;sp|P20671|H2A1D_HUMAN	sp|Q99878|H2A1J_HUMAN;sp|Q96KK5|H2A1H_HUMAN;sp|Q9BTM1|H2AJ_HUMAN;sp|P0C0S8|H2A1_HUMAN;sp|P20671|H2A1D_HUMAN	Yes	24.7838	19.5005	25.4001	20.6413	20.9799	20.3991	26.2527	19.6365	27.4765	27.3725	28.2702	0.0624765	0.248061	3.85094
>sp|P05091|ALDH2_HUMAN Aldehyde dehydrogenase, mitochondrial OS=Homo sapiens GN=ALDH2 PE=1 SV=2	P05091	sp|P05091|ALDH2_HUMAN	sp|P05091|ALDH2_HUMAN	No	24.7161	24.2906	24.4358	24.2748	24.7924	25.3482	24.825	24.9007	24.9818	25.8267	25.3077	0.0628383	0.248449	0.525408
>sp|Q15020|SART3_HUMAN Squamous cell carcinoma antigen recognized by T-cells 3 OS=Homo sapiens GN=SART3 PE=1 SV=1	Q15020	sp|Q15020|SART3_HUMAN	sp|Q15020|SART3_HUMAN	No	20.3768	20.0216	20.7013	20.7034	20.0697	20.7714	21.1697	21.0926	21.2821	20.588	20.3878	0.0636521	0.248534	0.463351
>sp|Q9UKM9|RALY_HUMAN RNA-binding protein Raly OS=Homo sapiens GN=RALY PE=1 SV=1	Q9UKM9	sp|Q9UKM9|RALY_HUMAN	sp|Q9UKM9|RALY_HUMAN	No	23.6211	22.9398	23.1905	23.5084	22.1415	22.9256	22.8784	22.7015	21.9851	22.0294	22.6162	0.0645181	0.248818	-0.612374
>sp|P62750|RL23A_HUMAN 60S ribosomal protein L23a OS=Homo sapiens GN=RPL23A PE=1 SV=1	P62750	sp|P62750|RL23A_HUMAN	sp|P62750|RL23A_HUMAN	No	23.8993	23.6504	23.889	23.8749	23.7792	23.1496	23.6392	23.63	23.1695	23.2364	23.0951	0.0645054	0.249793	-0.353046
>sp|P45880|VDAC2_HUMAN Voltage-dependent anion-selective channel protein 2 OS=Homo sapiens GN=VDAC2 PE=1 SV=2	P45880	sp|P45880|VDAC2_HUMAN	sp|P45880|VDAC2_HUMAN	No	22.4126	23.0196	22.6488	19.7714	20.254	22.6901	22.6834	22.7772	22.9827	23.581	24.1113	0.0651257	0.250136	1.42768
>sp|Q04826|1B40_HUMAN HLA class I histocompatibility antigen, B-40 alpha chain OS=Homo sapiens GN=HLA-B PE=1 SV=1;>sp|P30479|1B41_HUMAN HLA class I histocompatibility antigen, B-41 alpha chain OS=Homo sapiens GN=HLA-B PE=1 SV=1	Q04826;P30479	sp|Q04826|1B40_HUMAN;sp|P30479|1B41_HUMAN	sp|Q04826|1B40_HUMAN;sp|P30479|1B41_HUMAN	Yes	22.6012	19.4017	19.1525	21.3336	22.5617	22.8897	19.5684	19.5173	20.369	19.5782	19.4595	0.0643688	0.250294	-1.62489
>sp|Q8WXX5|DNJC9_HUMAN DnaJ homolog subfamily C member 9 OS=Homo sapiens GN=DNAJC9 PE=1 SV=1	Q8WXX5	sp|Q8WXX5|DNJC9_HUMAN	sp|Q8WXX5|DNJC9_HUMAN	No	20.6971	19.6714	20.6632	20.6454	20.1064	20.3081	20.4938	20.1513	19.1829	18.7122	19.6235	0.066505	0.253365	-0.715835
>sp|P09651|ROA1_HUMAN Heterogeneous nuclear ribonucleoprotein A1 OS=Homo sapiens GN=HNRNPA1 PE=1 SV=5;>sp|Q32P51|RA1L2_HUMAN Heterogeneous nuclear ribonucleoprotein A1-like 2 OS=Homo sapiens GN=HNRNPA1L2 PE=2 SV=2	P09651;Q32P51	sp|P09651|ROA1_HUMAN;sp|Q32P51|RA1L2_HUMAN	sp|P09651|ROA1_HUMAN;sp|Q32P51|RA1L2_HUMAN	Yes	26.5121	26.0733	25.9632	26.6958	25.8485	25.5252	25.81	25.069	25.7745	25.5404	25.8595	0.0663795	0.253915	-0.492346
>sp|P02730|B3AT_HUMAN Band 3 anion transport protein OS=Homo sapiens GN=SLC4A1 PE=1 SV=3	P02730	sp|P02730|B3AT_HUMAN	sp|P02730|B3AT_HUMAN	No	24.1004	21.7676	22.8087	21.8197	23.0076	23.852	20.0473	19.0185	20.1034	21.9342	23.9509	0.0669465	0.254019	-1.88181
>sp|P50990|TCPQ_HUMAN T-complex protein 1 subunit theta OS=Homo sapiens GN=CCT8 PE=1 SV=4	P50990	sp|P50990|TCPQ_HUMAN	sp|P50990|TCPQ_HUMAN	No	23.7571	23.5709	23.6833	23.6194	23.6209	23.4089	23.5462	23.7485	23.258	23.0644	22.9187	0.0700348	0.260485	-0.30293
>sp|Q16658|FSCN1_HUMAN Fascin OS=Homo sapiens GN=FSCN1 PE=1 SV=3	Q16658	sp|Q16658|FSCN1_HUMAN	sp|Q16658|FSCN1_HUMAN	No	23.251	23.3609	23.7859	23.3597	22.0666	22.8299	23.0145	22.4443	21.4977	22.8061	20.1296	0.0694953	0.260538	-1.13054
>sp|Q01082|SPTB2_HUMAN Spectrin beta chain, non-erythrocytic 1 OS=Homo sapiens GN=SPTBN1 PE=1 SV=2	Q01082	sp|Q01082|SPTB2_HUMAN	sp|Q01082|SPTB2_HUMAN	No	24.722	24.7327	24.7585	24.8288	25.1402	25.2645	24.3088	24.8376	23.6201	24.5572	24.8468	0.0698323	0.260762	-0.473669
>sp|Q9GZP4|PITH1_HUMAN PITH domain-containing protein 1 OS=Homo sapiens GN=PITHD1 PE=1 SV=1	Q9GZP4	sp|Q9GZP4|PITH1_HUMAN	sp|Q9GZP4|PITH1_HUMAN	No	22.0791	20.8125	19.3592	22.1452	21.7655	21.3431	21.0022	20.4776	19.5399	20.29	19.1835	0.0694588	0.261443	-1.1521
>sp|Q9NX63|MIC19_HUMAN MICOS complex subunit MIC19 OS=Homo sapiens GN=CHCHD3 PE=1 SV=1	Q9NX63	sp|Q9NX63|MIC19_HUMAN	sp|Q9NX63|MIC19_HUMAN	No	18.9565	21.8713	20.1389	20.3967	20.3531	18.9344	22.3341	19.7498	21.6877	21.3886	21.9375	0.0692515	0.261709	1.31105
>sp|P22570|ADRO_HUMAN NADPH:adrenodoxin oxidoreductase, mitochondrial OS=Homo sapiens GN=FDXR PE=1 SV=3	P22570	sp|P22570|ADRO_HUMAN	sp|P22570|ADRO_HUMAN	No	20.1986	19.2068	20.0134	18.918	19.7956	20.0592	20.003	19.2652	21.588	21.3051	20.9388	0.073093	0.263527	0.921422
>sp|P0CG06|LAC3_HUMAN Ig lambda-3 chain C regions OS=Homo sapiens GN=IGLC3 PE=1 SV=1;>sp|P0CG05|LAC2_HUMAN Ig lambda-2 chain C regions OS=Homo sapiens GN=IGLC2 PE=1 SV=1;>sp|P0CF74|LAC6_HUMAN Ig lambda-6 chain C region OS=Homo sapiens GN=IGLC6 PE=4 SV=1;>sp|A0M8Q6|LAC7_HUMAN Ig lambda-7 chain C region OS=Homo sapiens GN=IGLC7 PE=4 SV=2	P0CG06;P0CG05;P0CF74;A0M8Q6	sp|P0CG06|LAC3_HUMAN;sp|P0CG05|LAC2_HUMAN;sp|P0CF74|LAC6_HUMAN;sp|A0M8Q6|LAC7_HUMAN	sp|P0CG06|LAC3_HUMAN;sp|P0CG05|LAC2_HUMAN;sp|P0CF74|LAC6_HUMAN;sp|A0M8Q6|LAC7_HUMAN	Yes	25.601	25.0144	24.629	25.0021	23.9725	25.1038	20.8276	24.5868	25.0945	23.2923	23.427	0.0730461	0.264371	-1.44149
>sp|Q8NF91|SYNE1_HUMAN Nesprin-1 OS=Homo sapiens GN=SYNE1 PE=1 SV=4	Q8NF91	sp|Q8NF91|SYNE1_HUMAN	sp|Q8NF91|SYNE1_HUMAN	No	19.7472	21.9125	19.6403	21.0528	20.4285	19.2049	22.3897	22.1938	23.0356	19.1154	23.2144	0.0713748	0.264424	1.65876
>sp|Q86UX7|URP2_HUMAN Fermitin family homolog 3 OS=Homo sapiens GN=FERMT3 PE=1 SV=1	Q86UX7	sp|Q86UX7|URP2_HUMAN	sp|Q86UX7|URP2_HUMAN	No	22.9786	23.7507	23.4753	23.6804	22.5551	22.8892	23.6494	23.2435	20.7628	19.2735	21.4513	0.0725141	0.26448	-1.54547
>sp|O94979|SC31A_HUMAN Protein transport protein Sec31A OS=Homo sapiens GN=SEC31A PE=1 SV=3	O94979	sp|O94979|SC31A_HUMAN	sp|O94979|SC31A_HUMAN	No	20.0799	20.2679	20.207	20.5522	19.1939	19.6399	20.7611	21.2592	20.6657	20.6996	19.745	0.072831	0.26461	0.635996
>sp|Q15942|ZYX_HUMAN Zyxin OS=Homo sapiens GN=ZYX PE=1 SV=1	Q15942	sp|Q15942|ZYX_HUMAN	sp|Q15942|ZYX_HUMAN	No	20.6258	21.8387	22.2465	21.454	21.8033	21.3844	22.5092	21.8707	21.7495	22.7936	21.98	0.0742845	0.264779	0.621793
>sp|P32969|RL9_HUMAN 60S ribosomal protein L9 OS=Homo sapiens GN=RPL9 PE=1 SV=1	P32969	sp|P32969|RL9_HUMAN	sp|P32969|RL9_HUMAN	No	21.8341	21.4764	21.7963	22.3859	21.8981	21.835	21.9577	19.4679	21.5591	21.6518	19.5025	0.0737565	0.264904	-1.04315
>sp|Q14166|TTL12_HUMAN Tubulin--tyrosine ligase-like protein 12 OS=Homo sapiens GN=TTLL12 PE=1 SV=2	Q14166	sp|Q14166|TTL12_HUMAN	sp|Q14166|TTL12_HUMAN	No	19.794	20.4613	19.6709	19.3281	20.7294	20.7269	22.3242	22.003	21.5818	19.872	20.1086	0.0749345	0.265088	1.05949
>sp|Q9BUH6|PAXX_HUMAN Protein PAXX OS=Homo sapiens GN=C9orf142 PE=1 SV=2	Q9BUH6	sp|Q9BUH6|PAXX_HUMAN	sp|Q9BUH6|PAXX_HUMAN	No	18.7159	22.1272	20.6614	19.7433	19.6758	19.7484	21.9277	21.7759	21.3715	21.5029	20.0971	0.0725089	0.26549	1.22303
>sp|P43403|ZAP70_HUMAN Tyrosine-protein kinase ZAP-70 OS=Homo sapiens GN=ZAP70 PE=1 SV=1	P43403	sp|P43403|ZAP70_HUMAN	sp|P43403|ZAP70_HUMAN	No	19.3576	26.8497	20.1833	26.9718	26.6287	19.3509	18.2907	19.574	19.8908	19.748	20.3862	0.0748195	0.26568	-3.64575
>sp|P01011|AACT_HUMAN Alpha-1-antichymotrypsin OS=Homo sapiens GN=SERPINA3 PE=1 SV=2	P01011	sp|P01011|AACT_HUMAN	sp|P01011|AACT_HUMAN	No	23.8169	23.5634	22.9706	22.7007	23.4242	23.3352	22.6187	22.8477	22.9672	21.23	23.1837	0.0742657	0.265719	-0.732369
>sp|Q9BR76|COR1B_HUMAN Coronin-1B OS=Homo sapiens GN=CORO1B PE=1 SV=1	Q9BR76	sp|Q9BR76|COR1B_HUMAN	sp|Q9BR76|COR1B_HUMAN	No	19.4744	20.1004	19.887	20.2346	19.6513	19.7104	19.881	21.8872	19.5196	20.827	21.4236	0.072169	0.266318	0.864657
>sp|Q9H8S9|MOB1A_HUMAN MOB kinase activator 1A OS=Homo sapiens GN=MOB1A PE=1 SV=4	Q9H8S9	sp|Q9H8S9|MOB1A_HUMAN	sp|Q9H8S9|MOB1A_HUMAN	No	21.2451	21.0199	21.2151	21.4029	20.1771	19.8325	19.7711	19.4873	19.2396	21.3492	19.7016	0.0724795	0.266419	-0.905678
>sp|P27695|APEX1_HUMAN DNA-(apurinic or apyrimidinic site) lyase OS=Homo sapiens GN=APEX1 PE=1 SV=2	P27695	sp|P27695|APEX1_HUMAN	sp|P27695|APEX1_HUMAN	No	23.6204	23.7012	23.5949	23.5277	23.488	23.5198	23.6617	23.568	23.8912	23.6395	24.1577	0.0759228	0.267578	0.208297
>sp|P21397|AOFA_HUMAN Amine oxidase [flavin-containing] A OS=Homo sapiens GN=MAOA PE=1 SV=1	P21397	sp|P21397|AOFA_HUMAN	sp|P21397|AOFA_HUMAN;sp|P27338|AOFB_HUMAN	Yes	19.2866	20.9459	19.1152	20.7031	19.0644	21.6085	22.8595	20.7091	23.2904	19.7188	21.7355	0.0785784	0.271847	1.54206
>sp|Q15102|PA1B3_HUMAN Platelet-activating factor acetylhydrolase IB subunit gamma OS=Homo sapiens GN=PAFAH1B3 PE=1 SV=1	Q15102	sp|Q15102|PA1B3_HUMAN	sp|Q15102|PA1B3_HUMAN	No	21.6132	21.2745	19.7227	19.5088	20.3658	19.5303	22.119	22.6571	22.8209	22.8289	18.9956	0.0788735	0.271868	1.54841
>sp|O75131|CPNE3_HUMAN Copine-3 OS=Homo sapiens GN=CPNE3 PE=1 SV=1	O75131	sp|O75131|CPNE3_HUMAN	sp|O75131|CPNE3_HUMAN;sp|Q96FN4|CPNE2_HUMAN;sp|Q8IYJ1|CPNE9_HUMAN;sp|Q96A23|CPNE4_HUMAN;sp|O95741|CPNE6_HUMAN;sp|Q86YQ8|CPNE8_HUMAN;sp|Q9HCH3|CPNE5_HUMAN;sp|Q9UBL6|CPNE7_HUMAN	Yes	22.5462	22.6106	22.9553	22.8777	22.7687	22.2036	22.4095	22.8129	20.5515	21.832	22.049	0.0780346	0.271965	-0.729372
>sp|Q01826|SATB1_HUMAN DNA-binding protein SATB1 OS=Homo sapiens GN=SATB1 PE=1 SV=1	Q01826	sp|Q01826|SATB1_HUMAN	sp|Q01826|SATB1_HUMAN;sp|Q9UPW6|SATB2_HUMAN	Yes	21.8303	19.6807	21.5835	23.638	19.8609	20.2622	19.37	20.5483	19.3649	19.7006	19.6769	0.0783539	0.27207	-1.41045
>sp|P29966|MARCS_HUMAN Myristoylated alanine-rich C-kinase substrate OS=Homo sapiens GN=MARCKS PE=1 SV=4	P29966	sp|P29966|MARCS_HUMAN	sp|P29966|MARCS_HUMAN	No	24.1976	24.3353	23.7679	24.0084	23.6711	24.2973	24.5355	24.3462	25.0195	25.5185	23.7682	0.0775028	0.272127	0.591325
>sp|P20591|MX1_HUMAN Interferon-induced GTP-binding protein Mx1 OS=Homo sapiens GN=MX1 PE=1 SV=4	P20591	sp|P20591|MX1_HUMAN	sp|P20591|MX1_HUMAN	No	20.799	24.5478	23.9368	21.9514	21.4079	20.9592	18.9572	21.2102	22.3028	19.3115	20.5223	0.0778714	0.272405	-1.80622
>sp|Q7Z6Z7|HUWE1_HUMAN E3 ubiquitin-protein ligase HUWE1 OS=Homo sapiens GN=HUWE1 PE=1 SV=3	Q7Z6Z7	sp|Q7Z6Z7|HUWE1_HUMAN	sp|Q7Z6Z7|HUWE1_HUMAN	No	20.9984	20.0712	19.742	20.9569	19.5762	20.7377	20.403	20.8637	21.1537	21.3943	21.1053	0.0795021	0.273035	0.636943
>sp|P14927|QCR7_HUMAN Cytochrome b-c1 complex subunit 7 OS=Homo sapiens GN=UQCRB PE=1 SV=2	P14927	sp|P14927|QCR7_HUMAN	sp|P14927|QCR7_HUMAN	No	20.6312	20.2464	19.5561	21.2363	21.3976	19.5368	21.3636	21.2951	20.8884	20.6756	22.8379	0.0811439	0.274663	0.978025
>sp|P04899|GNAI2_HUMAN Guanine nucleotide-binding protein G(i) subunit alpha-2 OS=Homo sapiens GN=GNAI2 PE=1 SV=3	P04899	sp|P04899|GNAI2_HUMAN	sp|P04899|GNAI2_HUMAN;sp|P63096|GNAI1_HUMAN;sp|P11488|GNAT1_HUMAN;sp|P09471|GNAO_HUMAN;sp|P19087|GNAT2_HUMAN;sp|A8MTJ3|GNAT3_HUMAN;sp|P38405|GNAL_HUMAN	Yes	23.7976	24.409	24.0668	23.9674	23.9411	24.1792	23.865	24.0578	22.9477	23.9153	23.5084	0.080921	0.274898	-0.401339
>sp|P17655|CAN2_HUMAN Calpain-2 catalytic subunit OS=Homo sapiens GN=CAPN2 PE=1 SV=6	P17655	sp|P17655|CAN2_HUMAN	sp|P17655|CAN2_HUMAN	No	20.0649	20.2712	20.2343	20.183	21.6506	21.3631	21.6407	21.953	21.4801	21.5819	20.3733	0.0807702	0.27538	0.777963
>sp|P13639|EF2_HUMAN Elongation factor 2 OS=Homo sapiens GN=EEF2 PE=1 SV=4	P13639	sp|P13639|EF2_HUMAN	sp|P13639|EF2_HUMAN	No	24.9663	25.0591	25.1529	25.2061	24.5579	24.9551	24.9281	24.8946	24.8307	24.4145	24.2157	0.081679	0.275484	-0.326158
>sp|P53004|BIEA_HUMAN Biliverdin reductase A OS=Homo sapiens GN=BLVRA PE=1 SV=2	P53004	sp|P53004|BIEA_HUMAN	sp|P53004|BIEA_HUMAN	No	21.4215	20.7788	21.4542	20.5221	21.122	21.4711	22.1304	22.1483	21.8107	20.8018	21.5553	0.0825286	0.277355	0.561041
>sp|Q9H299|SH3L3_HUMAN SH3 domain-binding glutamic acid-rich-like protein 3 OS=Homo sapiens GN=SH3BGRL3 PE=1 SV=1	Q9H299	sp|Q9H299|SH3L3_HUMAN	sp|Q9H299|SH3L3_HUMAN	No	23.7146	25.0009	24.713	23.8088	24.3693	24.3428	24.4468	23.7826	23.3897	23.2131	20.5905	0.082835	0.277394	-1.24038
>sp|O00151|PDLI1_HUMAN PDZ and LIM domain protein 1 OS=Homo sapiens GN=PDLIM1 PE=1 SV=4	O00151	sp|O00151|PDLI1_HUMAN	sp|O00151|PDLI1_HUMAN	No	22.8453	23.0406	23.8051	22.9258	23.1796	22.909	23.3886	23.1951	23.2377	23.9246	24.2376	0.0835397	0.278762	0.479168
>sp|P13760|2B14_HUMAN HLA class II histocompatibility antigen, DRB1-4 beta chain OS=Homo sapiens GN=HLA-DRB1 PE=1 SV=1;>sp|Q29974|2B1G_HUMAN HLA class II histocompatibility antigen, DRB1-16 beta chain OS=Homo sapiens GN=HLA-DRB1 PE=1 SV=1;>sp|P04229|2B11_HUMAN HLA class II histocompatibility antigen, DRB1-1 beta chain OS=Homo sapiens GN=HLA-DRB1 PE=1 SV=2	P13760;Q29974;P04229	sp|P13760|2B14_HUMAN;sp|Q29974|2B1G_HUMAN;sp|P04229|2B11_HUMAN	sp|P13760|2B14_HUMAN;sp|Q29974|2B1G_HUMAN;sp|P04229|2B11_HUMAN;sp|Q30167|2B1A_HUMAN;sp|Q9TQE0|2B19_HUMAN;sp|P79483|DRB3_HUMAN	Yes	22.7741	23.3635	22.9788	23.1368	23.4772	23.0277	24.3017	19.716	23.0425	20.7074	19.4815	0.0850652	0.279882	-1.6765
>sp|P60174|TPIS_HUMAN Triosephosphate isomerase OS=Homo sapiens GN=TPI1 PE=1 SV=3	P60174	sp|P60174|TPIS_HUMAN	sp|P60174|TPIS_HUMAN	No	25.4147	25.5417	25.3325	25.0178	26.2344	25.8464	25.1018	24.9485	25.3288	25.4785	24.8571	0.0857692	0.280239	-0.421621
>sp|P17858|PFKAL_HUMAN ATP-dependent 6-phosphofructokinase, liver type OS=Homo sapiens GN=PFKL PE=1 SV=6	P17858	sp|P17858|PFKAL_HUMAN	sp|P17858|PFKAL_HUMAN	No	21.1335	21.5334	21.1041	21.9389	21.7584	22.2279	21.3186	19.8304	20.3401	21.845	21.0575	0.0842994	0.280303	-0.737705
>sp|O15144|ARPC2_HUMAN Actin-related protein 2/3 complex subunit 2 OS=Homo sapiens GN=ARPC2 PE=1 SV=1	O15144	sp|O15144|ARPC2_HUMAN	sp|O15144|ARPC2_HUMAN	No	22.4764	22.1798	21.8996	22.6111	21.6712	21.7318	22.7286	21.499	21.3679	20.2558	20.2513	0.0849768	0.280573	-0.874456
>sp|Q86UE4|LYRIC_HUMAN Protein LYRIC OS=Homo sapiens GN=MTDH PE=1 SV=2	Q86UE4	sp|Q86UE4|LYRIC_HUMAN	sp|Q86UE4|LYRIC_HUMAN	No	19.7853	20.2191	19.304	19.1983	20.6594	20.2699	22.2888	21.6833	21.9935	19.5901	19.6782	0.0847391	0.280773	1.14077
>sp|Q9UKK9|NUDT5_HUMAN ADP-sugar pyrophosphatase OS=Homo sapiens GN=NUDT5 PE=1 SV=1	Q9UKK9	sp|Q9UKK9|NUDT5_HUMAN	sp|Q9UKK9|NUDT5_HUMAN	No	20.4641	19.5751	20.8544	20.0941	19.726	20.0174	21.2972	21.6756	20.8797	19.4891	21.1235	0.0857594	0.281183	0.771145
>sp|Q14005|IL16_HUMAN Pro-interleukin-16 OS=Homo sapiens GN=IL16 PE=1 SV=4	Q14005	sp|Q14005|IL16_HUMAN	sp|Q14005|IL16_HUMAN	No	22.5998	23.2945	23.3452	22.9591	20.4032	22.3253	22.9339	22.7158	18.1132	19.4268	19.7414	0.0878108	0.285917	-1.90161
>sp|P00325|ADH1B_HUMAN Alcohol dehydrogenase 1B OS=Homo sapiens GN=ADH1B PE=1 SV=2	P00325	sp|P00325|ADH1B_HUMAN	sp|P00325|ADH1B_HUMAN;sp|P07327|ADH1A_HUMAN	Yes	20.4527	21.6203	21.1899	19.9777	23.6075	24.6369	20.6336	18.429	20.5378	20.7501	20.5061	0.0895862	0.287715	-1.74287
>sp|O75955|FLOT1_HUMAN Flotillin-1 OS=Homo sapiens GN=FLOT1 PE=1 SV=3	O75955	sp|O75955|FLOT1_HUMAN	sp|O75955|FLOT1_HUMAN	No	21.7341	20.3131	21.2507	20.2654	21.609	21.3647	21.1935	21.7794	22.158	21.6024	21.7911	0.0890715	0.288028	0.615395
>sp|P61026|RAB10_HUMAN Ras-related protein Rab-10 OS=Homo sapiens GN=RAB10 PE=1 SV=1	P61026	sp|P61026|RAB10_HUMAN	sp|P61026|RAB10_HUMAN	No	21.1602	21.2328	20.3488	21.1557	20.8735	19.8997	21.3256	20.6263	21.2892	21.7352	21.9406	0.0894388	0.288226	0.604921
>sp|Q86VP6|CAND1_HUMAN Cullin-associated NEDD8-dissociated protein 1 OS=Homo sapiens GN=CAND1 PE=1 SV=2	Q86VP6	sp|Q86VP6|CAND1_HUMAN	sp|Q86VP6|CAND1_HUMAN	No	23.2417	23.1655	23.2325	22.7626	23.1735	20.6811	23.5492	23.6428	23.553	23.4104	23.7659	0.0889185	0.288525	0.874771
>sp|P26640|SYVC_HUMAN Valine--tRNA ligase OS=Homo sapiens GN=VARS PE=1 SV=4	P26640	sp|P26640|SYVC_HUMAN	sp|P26640|SYVC_HUMAN	No	21.7214	22.1514	22.1776	22.2904	21.7267	21.6729	22.3856	18.973	22.4358	19.119	20.2816	0.0907339	0.29041	-1.31773
>sp|P05204|HMGN2_HUMAN Non-histone chromosomal protein HMG-17 OS=Homo sapiens GN=HMGN2 PE=1 SV=3;>sp|Q15651|HMGN3_HUMAN High mobility group nucleosome-binding domain-containing protein 3 OS=Homo sapiens GN=HMGN3 PE=1 SV=2	P05204;Q15651	sp|P05204|HMGN2_HUMAN;sp|Q15651|HMGN3_HUMAN	sp|P05204|HMGN2_HUMAN;sp|Q15651|HMGN3_HUMAN	Yes	20.4394	23.5026	23.4836	23.0613	23.1142	19.3779	19.2686	19.748	21.5141	21.8178	19.6802	0.0928272	0.291168	-1.75742
>sp|Q99715|COCA1_HUMAN Collagen alpha-1(XII) chain OS=Homo sapiens GN=COL12A1 PE=1 SV=2	Q99715	sp|Q99715|COCA1_HUMAN	sp|Q99715|COCA1_HUMAN	No	18.9116	19.8491	18.7676	20.6065	20.2126	19.9042	20.9621	19.1083	24.3889	24.0434	19.7525	0.0938656	0.29151	1.94246
>sp|P35606|COPB2_HUMAN Coatomer subunit beta' OS=Homo sapiens GN=COPB2 PE=1 SV=2	P35606	sp|P35606|COPB2_HUMAN	sp|P35606|COPB2_HUMAN	No	18.9157	21.4277	22.306	21.7613	21.2845	20.3707	22.2071	22.7609	22.2914	22.2358	21.1459	0.093287	0.291638	1.11722
>sp|P60900|PSA6_HUMAN Proteasome subunit alpha type-6 OS=Homo sapiens GN=PSMA6 PE=1 SV=1	P60900	sp|P60900|PSA6_HUMAN	sp|P60900|PSA6_HUMAN	No	22.3992	21.6974	19.2331	21.2356	22.454	19.6592	22.4191	22.663	21.9548	22.429	22.0407	0.0928083	0.292082	1.18823
>sp|Q01105|SET_HUMAN Protein SET OS=Homo sapiens GN=SET PE=1 SV=3;>sp|P0DME0|SETLP_HUMAN Protein SETSIP OS=Homo sapiens GN=SETSIP PE=1 SV=1	Q01105;P0DME0	sp|Q01105|SET_HUMAN;sp|P0DME0|SETLP_HUMAN	sp|Q01105|SET_HUMAN;sp|P0DME0|SETLP_HUMAN	Yes	25.1826	24.7708	24.7716	25.4151	24.5862	24.4738	24.7518	24.2117	24.5609	23.7931	24.8054	0.0937474	0.292107	-0.4421
>sp|P61353|RL27_HUMAN 60S ribosomal protein L27 OS=Homo sapiens GN=RPL27 PE=1 SV=2	P61353	sp|P61353|RL27_HUMAN	sp|P61353|RL27_HUMAN	No	21.8194	21.8137	22.1727	19.04	22.101	20.0729	19.8948	20.2819	19.3913	19.3445	20.9329	0.0954477	0.292561	-1.20087
>sp|P25787|PSA2_HUMAN Proteasome subunit alpha type-2 OS=Homo sapiens GN=PSMA2 PE=1 SV=2	P25787	sp|P25787|PSA2_HUMAN	sp|P25787|PSA2_HUMAN	No	21.4976	21.5339	21.8848	22.2029	21.8934	21.5483	22.3402	20.022	19.9178	21.9873	19.3853	0.0961113	0.292688	-1.02962
>sp|P25205|MCM3_HUMAN DNA replication licensing factor MCM3 OS=Homo sapiens GN=MCM3 PE=1 SV=3	P25205	sp|P25205|MCM3_HUMAN	sp|P25205|MCM3_HUMAN	No	23.3944	21.8343	21.9439	23.44	20.5782	19.9041	21.6535	19.7967	18.9847	20.1312	21.29	0.0923991	0.292753	-1.47794
>sp|Q3LXA3|DHAK_HUMAN Bifunctional ATP-dependent dihydroxyacetone kinase/FAD-AMP lyase (cyclizing) OS=Homo sapiens GN=DAK PE=1 SV=2	Q3LXA3	sp|Q3LXA3|DHAK_HUMAN	sp|Q3LXA3|DHAK_HUMAN	No	19.3554	19.0821	20.2613	19.416	20.7725	19.2217	19.4675	20.2933	21.2292	20.9134	20.3603	0.0927576	0.292902	0.767914
>sp|P49321|NASP_HUMAN Nuclear autoantigenic sperm protein OS=Homo sapiens GN=NASP PE=1 SV=2	P49321	sp|P49321|NASP_HUMAN	sp|P49321|NASP_HUMAN	No	22.8332	22.4256	22.5655	22.9282	19.138	20.6688	22.2289	19.7023	19.5695	20.3537	18.9381	0.0946359	0.292935	-1.60137
>sp|P30043|BLVRB_HUMAN Flavin reductase (NADPH) OS=Homo sapiens GN=BLVRB PE=1 SV=3	P30043	sp|P30043|BLVRB_HUMAN	sp|P30043|BLVRB_HUMAN	No	24.0755	23.3065	23.7176	23.8304	24.3201	24.0793	22.7833	19.8626	23.4961	23.6428	23.4237	0.0918425	0.292962	-1.24653
>sp|Q9UHG3|PCYOX_HUMAN Prenylcysteine oxidase 1 OS=Homo sapiens GN=PCYOX1 PE=1 SV=3	Q9UHG3	sp|Q9UHG3|PCYOX_HUMAN	sp|Q9UHG3|PCYOX_HUMAN	No	20.1243	20.2461	19.6691	19.2128	21.0525	19.119	20.6663	21.2182	20.5196	20.8975	19.8341	0.0953519	0.293223	0.723156
>sp|P02511|CRYAB_HUMAN Alpha-crystallin B chain OS=Homo sapiens GN=CRYAB PE=1 SV=2	P02511	sp|P02511|CRYAB_HUMAN	sp|P02511|CRYAB_HUMAN	No	22.5125	21.6867	21.7892	21.8682	23.3663	22.5731	24.0539	23.6914	26.1058	25.8854	20.5694	0.095134	0.293512	1.76184
>sp|P29401|TKT_HUMAN Transketolase OS=Homo sapiens GN=TKT PE=1 SV=3	P29401	sp|P29401|TKT_HUMAN	sp|P29401|TKT_HUMAN	No	25.1315	25.0562	25.2291	25.2339	25.1266	25.4978	25.0992	24.659	24.5806	25.455	24.7597	0.0960717	0.293518	-0.301814
>sp|P62753|RS6_HUMAN 40S ribosomal protein S6 OS=Homo sapiens GN=RPS6 PE=1 SV=1	P62753	sp|P62753|RS6_HUMAN	sp|P62753|RS6_HUMAN	No	22.9589	23.3919	23.3566	23.2015	23.5762	23.165	23.3903	23.3059	22.6478	22.5773	22.7249	0.0923787	0.293677	-0.345787
>sp|P51991|ROA3_HUMAN Heterogeneous nuclear ribonucleoprotein A3 OS=Homo sapiens GN=HNRNPA3 PE=1 SV=2	P51991	sp|P51991|ROA3_HUMAN	sp|P51991|ROA3_HUMAN	No	25.8651	25.5801	25.5751	25.5815	25.2885	25.0655	25.9363	25.5	26.0146	25.5603	25.9076	0.0972982	0.295347	0.291117
>sp|P26038|MOES_HUMAN Moesin OS=Homo sapiens GN=MSN PE=1 SV=3	P26038	sp|P26038|MOES_HUMAN	sp|P26038|MOES_HUMAN	No	26.6725	27.0288	26.8162	26.7	26.5856	26.7474	26.8327	26.8646	25.9139	26.2508	26.2993	0.101229	0.298609	-0.326176
>sp|Q9H4M9|EHD1_HUMAN EH domain-containing protein 1 OS=Homo sapiens GN=EHD1 PE=1 SV=2	Q9H4M9	sp|Q9H4M9|EHD1_HUMAN	sp|Q9H4M9|EHD1_HUMAN	No	19.7768	21.9504	21.9708	20.4478	21.3937	22.2929	22.0124	19.6721	20.1183	19.6823	19.3869	0.101029	0.298957	-1.13101
>sp|P40939|ECHA_HUMAN Trifunctional enzyme subunit alpha, mitochondrial OS=Homo sapiens GN=HADHA PE=1 SV=2	P40939	sp|P40939|ECHA_HUMAN	sp|P40939|ECHA_HUMAN	No	23.3875	23.0292	22.8272	22.9552	23.1133	24.1431	23.6328	23.3948	23.7128	23.5376	24.3625	0.0988527	0.299101	0.485547
>sp|P01876|IGHA1_HUMAN Ig alpha-1 chain C region OS=Homo sapiens GN=IGHA1 PE=1 SV=2	P01876	sp|P01876|IGHA1_HUMAN	sp|P01876|IGHA1_HUMAN	No	25.3894	26.711	26.2116	26.3638	25.1245	25.3471	24.1202	26.545	25.4444	21.0757	24.0808	0.101027	0.299894	-1.60467
>sp|O00159|MYO1C_HUMAN Unconventional myosin-Ic OS=Homo sapiens GN=MYO1C PE=1 SV=4	O00159	sp|O00159|MYO1C_HUMAN	sp|O00159|MYO1C_HUMAN	No	23.0386	22.2994	22.2701	22.2484	23.3134	23.3576	22.0054	22.6797	18.905	21.9732	22.1948	0.099438	0.299908	-1.20293
>sp|P02679|FIBG_HUMAN Fibrinogen gamma chain OS=Homo sapiens GN=FGG PE=1 SV=3	P02679	sp|P02679|FIBG_HUMAN	sp|P02679|FIBG_HUMAN	No	25.6764	25.6368	25.5282	24.5467	25.3039	24.5994	23.7949	24.4989	25.9977	22.568	24.1762	0.100962	0.300649	-1.00804
>sp|P50502|F10A1_HUMAN Hsc70-interacting protein OS=Homo sapiens GN=ST13 PE=1 SV=2;>sp|Q8IZP2|ST134_HUMAN Putative protein FAM10A4 OS=Homo sapiens GN=ST13P4 PE=5 SV=1;>sp|Q8NFI4|F10A5_HUMAN Putative protein FAM10A5 OS=Homo sapiens GN=ST13P5 PE=5 SV=1	P50502;Q8IZP2;Q8NFI4	sp|P50502|F10A1_HUMAN;sp|Q8IZP2|ST134_HUMAN;sp|Q8NFI4|F10A5_HUMAN	sp|P50502|F10A1_HUMAN;sp|Q8IZP2|ST134_HUMAN;sp|Q8NFI4|F10A5_HUMAN	Yes	19.5324	21.8936	20.8061	19.8824	22.5394	23.2035	22.8153	22.3267	22.5788	22.8459	22.1661	0.100885	0.301375	1.237
>sp|P27105|STOM_HUMAN Erythrocyte band 7 integral membrane protein OS=Homo sapiens GN=STOM PE=1 SV=3	P27105	sp|P27105|STOM_HUMAN	sp|P27105|STOM_HUMAN	No	22.299	21.6835	22.1094	22.3068	23.0442	23.2446	20.7861	21.9946	21.3657	21.7327	22.7386	0.100358	0.301714	-0.724364
>sp|Q8WYJ6|SEPT1_HUMAN Septin-1 OS=Homo sapiens GN=SEPT1 PE=1 SV=2	Q8WYJ6	sp|Q8WYJ6|SEPT1_HUMAN	sp|Q8WYJ6|SEPT1_HUMAN	No	22.375	22.3199	21.746	22.153	21.4489	19.9268	22.0089	20.7614	20.6154	20.2005	19.8771	0.100811	0.302113	-0.968978
>sp|Q9NZL9|MAT2B_HUMAN Methionine adenosyltransferase 2 subunit beta OS=Homo sapiens GN=MAT2B PE=1 SV=1	Q9NZL9	sp|Q9NZL9|MAT2B_HUMAN	sp|Q9NZL9|MAT2B_HUMAN	No	20.2168	19.9406	21.1304	18.7719	21.1559	20.3864	20.02	21.5936	21.2671	21.5292	21.2191	0.103774	0.304209	0.858806
>sp|P62333|PRS10_HUMAN 26S protease regulatory subunit 10B OS=Homo sapiens GN=PSMC6 PE=1 SV=1	P62333	sp|P62333|PRS10_HUMAN	sp|P62333|PRS10_HUMAN	No	19.7446	21.5906	21.8297	21.7983	21.0217	19.1529	20.6078	20.2372	19.1952	19.4465	19.6626	0.103631	0.304739	-1.02644
>sp|Q99832|TCPH_HUMAN T-complex protein 1 subunit eta OS=Homo sapiens GN=CCT7 PE=1 SV=2	Q99832	sp|Q99832|TCPH_HUMAN	sp|Q99832|TCPH_HUMAN	No	22.5765	22.088	22.406	23.0121	22.3566	22.8754	22.8487	23.0977	23.0129	22.5172	22.8811	0.108807	0.308396	0.319095
>sp|P38117|ETFB_HUMAN Electron transfer flavoprotein subunit beta OS=Homo sapiens GN=ETFB PE=1 SV=3	P38117	sp|P38117|ETFB_HUMAN	sp|P38117|ETFB_HUMAN	No	22.4405	22.0046	19.6986	20.3331	21.3837	20.2404	21.9412	21.6654	21.996	21.9038	21.9872	0.108623	0.308804	0.881878
>sp|P84090|ERH_HUMAN Enhancer of rudimentary homolog OS=Homo sapiens GN=ERH PE=1 SV=1	P84090	sp|P84090|ERH_HUMAN	sp|P84090|ERH_HUMAN	No	23.0398	22.7588	22.6849	22.6568	22.2014	19.1428	22.5785	19.465	22.1467	18.3877	18.5861	0.109573	0.309635	-1.84795
>sp|P23396|RS3_HUMAN 40S ribosomal protein S3 OS=Homo sapiens GN=RPS3 PE=1 SV=2	P23396	sp|P23396|RS3_HUMAN	sp|P23396|RS3_HUMAN	No	25.096	25.3686	24.6205	25.0725	24.5416	24.6203	24.9022	24.7709	24.1466	24.3493	24.5141	0.108612	0.309708	-0.349953
>sp|P62249|RS16_HUMAN 40S ribosomal protein S16 OS=Homo sapiens GN=RPS16 PE=1 SV=2	P62249	sp|P62249|RS16_HUMAN	sp|P62249|RS16_HUMAN	No	24.0129	23.5976	23.926	23.9514	23.8172	23.7093	24.0142	23.722	23.0885	23.0701	23.6473	0.106055	0.30993	-0.327291
>sp|P62995|TRA2B_HUMAN Transformer-2 protein homolog beta OS=Homo sapiens GN=TRA2B PE=1 SV=1	P62995	sp|P62995|TRA2B_HUMAN	sp|P62995|TRA2B_HUMAN	No	21.5309	20.879	20.3079	21.5266	21.372	18.9119	20.9301	21.404	21.8467	22.2428	21.8229	0.108512	0.310363	0.894576
>sp|O15143|ARC1B_HUMAN Actin-related protein 2/3 complex subunit 1B OS=Homo sapiens GN=ARPC1B PE=1 SV=3	O15143	sp|O15143|ARC1B_HUMAN	sp|O15143|ARC1B_HUMAN	No	20.7676	21.5597	22.0889	21.3435	20.8748	20.1616	19.0824	21.1995	19.9853	21.032	20.2378	0.106973	0.310683	-0.825278
>sp|P06576|ATPB_HUMAN ATP synthase subunit beta, mitochondrial OS=Homo sapiens GN=ATP5B PE=1 SV=3	P06576	sp|P06576|ATPB_HUMAN	sp|P06576|ATPB_HUMAN	No	26.5946	26.5013	26.6309	26.8975	26.5605	26.8333	26.7567	26.7459	26.6996	27.2067	27.9299	0.108387	0.310953	0.398096
>sp|P22695|QCR2_HUMAN Cytochrome b-c1 complex subunit 2, mitochondrial OS=Homo sapiens GN=UQCRC2 PE=1 SV=3	P22695	sp|P22695|QCR2_HUMAN	sp|P22695|QCR2_HUMAN	No	18.9891	19.7547	20.0671	20.1824	22.3074	21.8712	22.3734	22.3296	19.6464	22.1128	23.4539	0.106817	0.31119	1.45458
>sp|O43399|TPD54_HUMAN Tumor protein D54 OS=Homo sapiens GN=TPD52L2 PE=1 SV=2	O43399	sp|O43399|TPD54_HUMAN	sp|O43399|TPD54_HUMAN	No	22.8053	22.4477	22.4128	22.3764	22.894	23.1374	23.2544	23.5335	22.9826	22.7893	22.641	0.107584	0.311498	0.361246
>sp|P51659|DHB4_HUMAN Peroxisomal multifunctional enzyme type 2 OS=Homo sapiens GN=HSD17B4 PE=1 SV=3	P51659	sp|P51659|DHB4_HUMAN	sp|P51659|DHB4_HUMAN	No	20.0239	21.2459	21.4128	20.718	21.0948	19.4176	21.8573	20.1176	21.2954	23.0403	21.8968	0.108343	0.311776	0.989323
>sp|P04083|ANXA1_HUMAN Annexin A1 OS=Homo sapiens GN=ANXA1 PE=1 SV=2	P04083	sp|P04083|ANXA1_HUMAN	sp|P04083|ANXA1_HUMAN	No	25.672	25.9019	25.946	26.0141	26.0226	25.8892	25.6192	26.4569	25.8221	27.3032	28.0507	0.108119	0.312085	0.742778
>sp|P25789|PSA4_HUMAN Proteasome subunit alpha type-4 OS=Homo sapiens GN=PSMA4 PE=1 SV=1	P25789	sp|P25789|PSA4_HUMAN	sp|P25789|PSA4_HUMAN	No	23.1394	20.5004	20.4943	22.5642	22.4211	20.2241	19.2488	18.5265	21.1578	22.0201	19.6588	0.113897	0.319931	-1.43485
>sp|P61106|RAB14_HUMAN Ras-related protein Rab-14 OS=Homo sapiens GN=RAB14 PE=1 SV=4	P61106	sp|P61106|RAB14_HUMAN	sp|P61106|RAB14_HUMAN	No	21.9748	21.8797	22.3486	21.776	21.5617	21.8268	21.525	22.0367	21.9348	20.5145	20.928	0.113797	0.320606	-0.506807
>sp|P39060|COIA1_HUMAN Collagen alpha-1(XVIII) chain OS=Homo sapiens GN=COL18A1 PE=1 SV=5	P39060	sp|P39060|COIA1_HUMAN	sp|P39060|COIA1_HUMAN	No	22.8005	22.9017	22.5603	20.0561	23.6145	23.6165	22.9873	23.4052	24.9271	24.5093	23.1483	0.114921	0.320893	1.20385
>sp|O60880|SH21A_HUMAN SH2 domain-containing protein 1A OS=Homo sapiens GN=SH2D1A PE=1 SV=1	O60880	sp|O60880|SH21A_HUMAN	sp|O60880|SH21A_HUMAN	No	21.1856	20.484	18.9132	21.7475	20.6003	20.0102	19.5912	19.0085	20.0854	20.1981	19.3221	0.114816	0.321552	-0.849046
>sp|P40926|MDHM_HUMAN Malate dehydrogenase, mitochondrial OS=Homo sapiens GN=MDH2 PE=1 SV=3	P40926	sp|P40926|MDHM_HUMAN	sp|P40926|MDHM_HUMAN	No	24.3157	24.2952	24.4986	24.2874	23.987	25.0419	24.7103	24.6097	24.6263	24.6683	26.1858	0.116012	0.322979	0.555799
>sp|P14314|GLU2B_HUMAN Glucosidase 2 subunit beta OS=Homo sapiens GN=PRKCSH PE=1 SV=2	P14314	sp|P14314|GLU2B_HUMAN	sp|P14314|GLU2B_HUMAN	No	23.3412	23.3651	23.1559	23.0142	23.5177	23.3964	23.3691	23.6655	23.6196	23.2845	23.4636	0.116505	0.323397	0.182037
>sp|P68371|TBB4B_HUMAN Tubulin beta-4B chain OS=Homo sapiens GN=TUBB4B PE=1 SV=1	P68371	sp|P68371|TBB4B_HUMAN	sp|P68371|TBB4B_HUMAN;sp|Q3ZCM7|TBB8_HUMAN	Yes	25.4942	25.1019	24.9501	25.415	25.0279	24.6602	25.4669	25.6017	25.4507	24.9738	25.5331	0.117402	0.323974	0.297027
>sp|P61158|ARP3_HUMAN Actin-related protein 3 OS=Homo sapiens GN=ACTR3 PE=1 SV=3	P61158	sp|P61158|ARP3_HUMAN	sp|P61158|ARP3_HUMAN;sp|Q9P1U1|ARP3B_HUMAN;sp|Q9C0K3|ARP3C_HUMAN	Yes	23.7028	23.8302	23.1083	23.5219	23.1969	23.294	23.6881	23.2821	22.6731	22.8999	22.8586	0.117851	0.324261	-0.362036
>sp|Q07955|SRSF1_HUMAN Serine/arginine-rich splicing factor 1 OS=Homo sapiens GN=SRSF1 PE=1 SV=2	Q07955	sp|Q07955|SRSF1_HUMAN	sp|Q07955|SRSF1_HUMAN	No	23.949	23.6425	23.6658	23.7374	23.5259	22.6475	23.6858	24.101	23.7071	23.9502	24.1078	0.117396	0.324911	0.382394
>sp|Q9H0U4|RAB1B_HUMAN Ras-related protein Rab-1B OS=Homo sapiens GN=RAB1B PE=1 SV=1	Q9H0U4	sp|Q9H0U4|RAB1B_HUMAN	sp|Q9H0U4|RAB1B_HUMAN;sp|Q92928|RAB1C_HUMAN	Yes	22.8457	23.075	22.4198	22.5055	22.568	22.5792	22.2427	22.494	22.2717	20.3104	22.5841	0.11876	0.325811	-0.684971
>sp|O95865|DDAH2_HUMAN N(G),N(G)-dimethylarginine dimethylaminohydrolase 2 OS=Homo sapiens GN=DDAH2 PE=1 SV=1	O95865	sp|O95865|DDAH2_HUMAN	sp|O95865|DDAH2_HUMAN;sp|O94760|DDAH1_HUMAN	Yes	22.9504	20.7592	19.501	22.4989	22.7586	22.5283	22.7453	23.3594	22.6819	22.9231	22.9175	0.119497	0.326879	1.09271
>sp|Q9UIJ7|KAD3_HUMAN GTP:AMP phosphotransferase AK3, mitochondrial OS=Homo sapiens GN=AK3 PE=1 SV=4	Q9UIJ7	sp|Q9UIJ7|KAD3_HUMAN	sp|Q9UIJ7|KAD3_HUMAN	No	20.4818	20.122	19.3594	20.1641	19.6333	20.2649	19.7321	19.6338	20.8998	22.1523	23.2604	0.121007	0.32815	1.13145
>sp|P11142|HSP7C_HUMAN Heat shock cognate 71 kDa protein OS=Homo sapiens GN=HSPA8 PE=1 SV=1	P11142	sp|P11142|HSP7C_HUMAN	sp|P11142|HSP7C_HUMAN	No	27.3897	27.5065	27.3519	27.5178	27.1486	27.1489	27.5774	26.9265	27.2002	26.7738	26.998	0.121577	0.328746	-0.248723
>sp|P63208|SKP1_HUMAN S-phase kinase-associated protein 1 OS=Homo sapiens GN=SKP1 PE=1 SV=2	P63208	sp|P63208|SKP1_HUMAN	sp|P63208|SKP1_HUMAN	No	19.7584	19.9599	21.8828	20.1222	19.0142	20.5241	22.0415	22.3284	22.6968	20.1621	19.7572	0.120904	0.328817	1.18693
>sp|P30049|ATPD_HUMAN ATP synthase subunit delta, mitochondrial OS=Homo sapiens GN=ATP5D PE=1 SV=2	P30049	sp|P30049|ATPD_HUMAN	sp|P30049|ATPD_HUMAN	No	20.0503	21.9553	20.2744	22.5771	22.4871	22.6907	20.0538	19.2447	20.3087	19.0988	22.7653	0.120773	0.329413	-1.3782
>sp|P35580|MYH10_HUMAN Myosin-10 OS=Homo sapiens GN=MYH10 PE=1 SV=3	P35580	sp|P35580|MYH10_HUMAN	sp|P35580|MYH10_HUMAN	No	21.8106	20.7588	21.4492	21.352	21.8926	21.8515	21.6254	21.6329	21.8161	22.4245	24.1828	0.122255	0.329633	0.8172
>sp|P04004|VTNC_HUMAN Vitronectin OS=Homo sapiens GN=VTN PE=1 SV=1	P04004	sp|P04004|VTNC_HUMAN	sp|P04004|VTNC_HUMAN	No	23.4812	24.5854	24.1033	23.3437	24.6765	24.2627	23.5852	23.9636	24.3438	22.0027	22.415	0.123241	0.330399	-0.813428
>sp|P21810|PGS1_HUMAN Biglycan OS=Homo sapiens GN=BGN PE=1 SV=2	P21810	sp|P21810|PGS1_HUMAN	sp|P21810|PGS1_HUMAN	No	23.5978	24.1181	23.3159	23.2241	23.8556	24.5014	22.4832	22.9284	23.8092	23.3376	23.6445	0.122963	0.330596	-0.52824
>sp|O15173|PGRC2_HUMAN Membrane-associated progesterone receptor component 2 OS=Homo sapiens GN=PGRMC2 PE=1 SV=1	O15173	sp|O15173|PGRC2_HUMAN	sp|O15173|PGRC2_HUMAN	No	21.3753	22.0826	21.709	21.456	21.5635	21.3338	22.094	22.2034	21.6148	21.917	21.5502	0.12507	0.334348	0.28921
>sp|P34932|HSP74_HUMAN Heat shock 70 kDa protein 4 OS=Homo sapiens GN=HSPA4 PE=1 SV=4	P34932	sp|P34932|HSP74_HUMAN	sp|P34932|HSP74_HUMAN	No	22.4143	22.6189	22.8134	22.4525	22.2625	21.3938	22.7001	22.596	22.6966	22.7709	22.7551	0.126903	0.334498	0.377848
>sp|Q14764|MVP_HUMAN Major vault protein OS=Homo sapiens GN=MVP PE=1 SV=4	Q14764	sp|Q14764|MVP_HUMAN	sp|Q14764|MVP_HUMAN	No	22.3818	23.0048	22.0378	22.4917	21.5845	22.3939	23.3875	22.4423	22.6027	22.6849	22.6575	0.125876	0.334603	0.439207
>sp|Q13813|SPTN1_HUMAN Spectrin alpha chain, non-erythrocytic 1 OS=Homo sapiens GN=SPTAN1 PE=1 SV=3	Q13813	sp|Q13813|SPTN1_HUMAN	sp|Q13813|SPTN1_HUMAN	No	25.2122	25.1331	24.8338	24.9721	25.2204	25.3697	24.8484	25.125	23.7878	24.8293	25.0456	0.125571	0.334737	-0.396317
>sp|Q16401|PSMD5_HUMAN 26S proteasome non-ATPase regulatory subunit 5 OS=Homo sapiens GN=PSMD5 PE=1 SV=3	Q16401	sp|Q16401|PSMD5_HUMAN	sp|Q16401|PSMD5_HUMAN	No	19.726	19.7357	20.3137	18.0518	20.3476	19.9331	21.2121	20.7253	21.8404	19.7057	19.5585	0.126357	0.334935	0.923738
>sp|Q12905|ILF2_HUMAN Interleukin enhancer-binding factor 2 OS=Homo sapiens GN=ILF2 PE=1 SV=2	Q12905	sp|Q12905|ILF2_HUMAN	sp|Q12905|ILF2_HUMAN	No	23.7163	23.1383	23.4334	23.6353	23.4443	23.4302	23.8203	23.6399	23.6414	23.4708	23.6296	0.126734	0.334991	0.174097
>sp|B0I1T2|MYO1G_HUMAN Unconventional myosin-Ig OS=Homo sapiens GN=MYO1G PE=1 SV=2	B0I1T2	sp|B0I1T2|MYO1G_HUMAN	sp|B0I1T2|MYO1G_HUMAN	No	19.6212	22.179	21.703	22.0202	20.613	20.2932	19.1023	20.0899	20.6205	21.1084	19.7059	0.129272	0.336965	-0.94619
>sp|Q99959|PKP2_HUMAN Plakophilin-2 OS=Homo sapiens GN=PKP2 PE=1 SV=2	Q99959	sp|Q99959|PKP2_HUMAN	sp|Q99959|PKP2_HUMAN	No	20.6515	19.8286	20.1722	19.3011	19.5138	20.323	23.4482	21.8041	23.0841	20.0772	18.5937	0.128932	0.337015	1.43644
>sp|Q07812|BAX_HUMAN Apoptosis regulator BAX OS=Homo sapiens GN=BAX PE=1 SV=1	Q07812	sp|Q07812|BAX_HUMAN	sp|Q07812|BAX_HUMAN	No	21.1763	19.4276	21.5127	19.8674	19.7738	20.8449	21.2862	21.6071	21.2883	21.1632	20.3967	0.128305	0.337249	0.714502
>sp|O75643|U520_HUMAN U5 small nuclear ribonucleoprotein 200 kDa helicase OS=Homo sapiens GN=SNRNP200 PE=1 SV=2	O75643	sp|O75643|U520_HUMAN	sp|O75643|U520_HUMAN	No	22.026	22.2746	22.5187	22.5339	22.3108	19.8642	23.1457	22.8282	22.9159	22.4792	22.2672	0.130128	0.337329	0.805862
>sp|P49721|PSB2_HUMAN Proteasome subunit beta type-2 OS=Homo sapiens GN=PSMB2 PE=1 SV=1	P49721	sp|P49721|PSB2_HUMAN	sp|P49721|PSB2_HUMAN	No	22.4593	22.6135	22.749	22.5448	22.0124	21.9182	22.0745	21.599	22.0507	22.0442	22.4867	0.128897	0.337861	-0.33186
>sp|Q99613|EIF3C_HUMAN Eukaryotic translation initiation factor 3 subunit C OS=Homo sapiens GN=EIF3C PE=1 SV=1;>sp|B5ME19|EIFCL_HUMAN Eukaryotic translation initiation factor 3 subunit C-like protein OS=Homo sapiens GN=EIF3CL PE=3 SV=1	Q99613;B5ME19	sp|Q99613|EIF3C_HUMAN;sp|B5ME19|EIFCL_HUMAN	sp|Q99613|EIF3C_HUMAN;sp|B5ME19|EIFCL_HUMAN	Yes	19.0758	21.3419	18.3612	21.3188	20.1215	19.3092	21.8971	21.6791	21.6458	19.3904	20.7765	0.130093	0.33817	1.1564
>sp|P22626|ROA2_HUMAN Heterogeneous nuclear ribonucleoproteins A2/B1 OS=Homo sapiens GN=HNRNPA2B1 PE=1 SV=2	P22626	sp|P22626|ROA2_HUMAN	sp|P22626|ROA2_HUMAN	No	27.666	27.7958	27.7083	27.8028	27.5777	27.1318	27.7186	27.131	27.555	27.1136	27.2437	0.130916	0.338439	-0.261358
>sp|P53621|COPA_HUMAN Coatomer subunit alpha OS=Homo sapiens GN=COPA PE=1 SV=2	P53621	sp|P53621|COPA_HUMAN	sp|P53621|COPA_HUMAN	No	22.4076	22.2847	21.7265	22.4425	22.0206	21.8131	22.3349	22.3208	22.4044	22.16	22.6579	0.132165	0.340732	0.259782
>sp|P23526|SAHH_HUMAN Adenosylhomocysteinase OS=Homo sapiens GN=AHCY PE=1 SV=4	P23526	sp|P23526|SAHH_HUMAN	sp|P23526|SAHH_HUMAN	No	23.1085	23.0938	23.0696	22.8549	23.9554	23.3429	23.492	23.5166	23.3437	23.5579	23.8257	0.132722	0.341234	0.309684
>sp|P46783|RS10_HUMAN 40S ribosomal protein S10 OS=Homo sapiens GN=RPS10 PE=1 SV=1;>sp|Q9NQ39|RS10L_HUMAN Putative 40S ribosomal protein S10-like OS=Homo sapiens GN=RPS10P5 PE=5 SV=1	P46783;Q9NQ39	sp|P46783|RS10_HUMAN;sp|Q9NQ39|RS10L_HUMAN	sp|P46783|RS10_HUMAN;sp|Q9NQ39|RS10L_HUMAN	Yes	22.0708	22.9814	22.861	23.314	22.9318	22.7173	23.1503	23.0183	22.9408	23.2403	23.3384	0.134793	0.344674	0.324896
>sp|P14550|AK1A1_HUMAN Alcohol dehydrogenase [NADP(+)] OS=Homo sapiens GN=AKR1A1 PE=1 SV=3	P14550	sp|P14550|AK1A1_HUMAN	sp|P14550|AK1A1_HUMAN	No	24.0241	23.6782	23.5322	23.7232	24.1873	23.573	23.842	24.1669	23.8212	23.9692	24.3853	0.134617	0.345161	0.250602
>sp|P14174|MIF_HUMAN Macrophage migration inhibitory factor OS=Homo sapiens GN=MIF PE=1 SV=4	P14174	sp|P14174|MIF_HUMAN	sp|P14174|MIF_HUMAN	No	19.0408	21.0147	20.4276	20.2334	21.3344	19.5886	21.8291	20.2417	22.7691	22.0173	19.7669	0.135715	0.346092	1.05158
>sp|P27348|1433T_HUMAN 14-3-3 protein theta OS=Homo sapiens GN=YWHAQ PE=1 SV=1	P27348	sp|P27348|1433T_HUMAN	sp|P27348|1433T_HUMAN	No	20.1017	22.4344	22.5176	19.1632	22.5544	19.8255	23.3014	23.1546	20.2122	23.285	22.7727	0.13712	0.348729	1.44574
>sp|Q9UI30|TR112_HUMAN Multifunctional methyltransferase subunit TRM112-like protein OS=Homo sapiens GN=TRMT112 PE=1 SV=1	Q9UI30	sp|Q9UI30|TR112_HUMAN	sp|Q9UI30|TR112_HUMAN	No	20.137	21.628	21.6485	22.103	19.3128	19.7519	20.4222	20.1908	19.2549	20.1077	19.1399	0.138376	0.349093	-0.940433
>sp|P08621|RU17_HUMAN U1 small nuclear ribonucleoprotein 70 kDa OS=Homo sapiens GN=SNRNP70 PE=1 SV=2	P08621	sp|P08621|RU17_HUMAN	sp|P08621|RU17_HUMAN	No	22.213	22.056	21.8637	20.7187	20.5293	19.2505	21.8974	20.0645	18.6064	19.6349	19.5078	0.138063	0.349241	-1.16299
>sp|Q9NRX4|PHP14_HUMAN 14 kDa phosphohistidine phosphatase OS=Homo sapiens GN=PHPT1 PE=1 SV=1	Q9NRX4	sp|Q9NRX4|PHP14_HUMAN	sp|Q9NRX4|PHP14_HUMAN	No	20.3896	20.3064	20.1792	21.3692	19.8367	19.8206	18.5755	19.901	19.6478	20.0184	20.3851	0.139221	0.349352	-0.611381
>sp|P19338|NUCL_HUMAN Nucleolin OS=Homo sapiens GN=NCL PE=1 SV=3	P19338	sp|P19338|NUCL_HUMAN	sp|P19338|NUCL_HUMAN	No	26.7281	26.6503	26.2946	26.5649	26.1968	26.1116	26.4258	26.0657	26.3747	25.895	26.1734	0.137883	0.349725	-0.237456
>sp|P60953|CDC42_HUMAN Cell division control protein 42 homolog OS=Homo sapiens GN=CDC42 PE=1 SV=2	P60953	sp|P60953|CDC42_HUMAN	sp|P60953|CDC42_HUMAN	No	20.96	20.7448	20.775	21.0208	20.7255	21.0171	18.9204	20.9582	20.4749	21.0572	20.0955	0.140442	0.351477	-0.572633
>sp|P00387|NB5R3_HUMAN NADH-cytochrome b5 reductase 3 OS=Homo sapiens GN=CYB5R3 PE=1 SV=3	P00387	sp|P00387|NB5R3_HUMAN	sp|P00387|NB5R3_HUMAN	No	22.7379	22.1935	22.3163	22.2332	23.4889	23.0775	23.2898	23.6477	22.2533	23.9692	23.0743	0.140914	0.351725	0.572331
>sp|O75475|PSIP1_HUMAN PC4 and SFRS1-interacting protein OS=Homo sapiens GN=PSIP1 PE=1 SV=1	O75475	sp|O75475|PSIP1_HUMAN	sp|O75475|PSIP1_HUMAN	No	22.6498	22.0964	21.6622	22.213	19.6435	20.1206	22.4596	22.5204	23.2182	21.8758	21.7508	0.142158	0.35389	0.967363
>sp|Q15459|SF3A1_HUMAN Splicing factor 3A subunit 1 OS=Homo sapiens GN=SF3A1 PE=1 SV=1	Q15459	sp|Q15459|SF3A1_HUMAN	sp|Q15459|SF3A1_HUMAN	No	22.1806	22.6297	19.8393	22.419	20.0858	20.528	20.5156	20.4855	19.8964	21.1211	19.3122	0.144456	0.358662	-1.01427
>sp|Q9BZZ5|API5_HUMAN Apoptosis inhibitor 5 OS=Homo sapiens GN=API5 PE=1 SV=3	Q9BZZ5	sp|Q9BZZ5|API5_HUMAN	sp|Q9BZZ5|API5_HUMAN	No	21.2322	19.4679	20.836	18.8182	21.5135	20.0567	21.785	19.1963	21.8493	21.9416	22.4317	0.145554	0.360437	1.12005
>sp|P23528|COF1_HUMAN Cofilin-1 OS=Homo sapiens GN=CFL1 PE=1 SV=3	P23528	sp|P23528|COF1_HUMAN	sp|P23528|COF1_HUMAN;sp|Q9Y281|COF2_HUMAN	Yes	26.3136	26.464	26.5632	25.9681	26.5093	26.0562	26.4658	26.3102	25.5604	26.0754	25.494	0.14797	0.365459	-0.331236
>sp|P21796|VDAC1_HUMAN Voltage-dependent anion-selective channel protein 1 OS=Homo sapiens GN=VDAC1 PE=1 SV=2	P21796	sp|P21796|VDAC1_HUMAN	sp|P21796|VDAC1_HUMAN	No	22.2306	21.3415	20.0035	19.1328	21.2106	19.8936	20.2434	20.7471	21.7632	22.7272	23.8618	0.15158	0.369526	1.23313
>sp|P02748|CO9_HUMAN Complement component C9 OS=Homo sapiens GN=C9 PE=1 SV=2	P02748	sp|P02748|CO9_HUMAN	sp|P02748|CO9_HUMAN	No	19.1499	20.6562	19.1681	22.0717	22.0739	22.0914	18.939	20.3916	19.8985	19.5917	20.1465	0.151514	0.370323	-1.07507
>sp|P35998|PRS7_HUMAN 26S protease regulatory subunit 7 OS=Homo sapiens GN=PSMC2 PE=1 SV=3	P35998	sp|P35998|PRS7_HUMAN	sp|P35998|PRS7_HUMAN	No	22.0999	20.7459	20.1541	21.6172	20.9444	20.5312	22.1016	21.9484	21.8548	20.7651	21.4687	0.151242	0.370622	0.612255
>sp|P00966|ASSY_HUMAN Argininosuccinate synthase OS=Homo sapiens GN=ASS1 PE=1 SV=2	P00966	sp|P00966|ASSY_HUMAN	sp|P00966|ASSY_HUMAN	No	19.7525	19.8822	20.5319	20.232	19.6123	20.8909	20.4738	20.7702	20.2478	22.4779	20.235	0.151195	0.371473	0.69064
>sp|P55786|PSA_HUMAN Puromycin-sensitive aminopeptidase OS=Homo sapiens GN=NPEPPS PE=1 SV=2	P55786	sp|P55786|PSA_HUMAN	sp|P55786|PSA_HUMAN;sp|A6NEC2|PSAL_HUMAN	Yes	22.1183	20.0697	22.0292	22.3643	22.4059	22.2308	22.5636	22.3789	22.374	22.8185	22.4326	0.150934	0.371803	0.643843
>sp|Q15063|POSTN_HUMAN Periostin OS=Homo sapiens GN=POSTN PE=1 SV=2	Q15063	sp|Q15063|POSTN_HUMAN	sp|Q15063|POSTN_HUMAN	No	19.9983	21.8174	22.2061	22.139	21.1721	21.0391	21.5089	19.9664	23.9532	23.4394	27.1453	0.153633	0.372601	1.80728
>sp|P18124|RL7_HUMAN 60S ribosomal protein L7 OS=Homo sapiens GN=RPL7 PE=1 SV=1	P18124	sp|P18124|RL7_HUMAN	sp|P18124|RL7_HUMAN	No	23.6687	24.5738	24.3571	24.3266	23.8673	23.8111	23.9627	23.818	23.6959	24.05	23.5427	0.153362	0.372904	-0.286891
>sp|Q01469|FABP5_HUMAN Fatty acid-binding protein, epidermal OS=Homo sapiens GN=FABP5 PE=1 SV=3	Q01469	sp|Q01469|FABP5_HUMAN	sp|Q01469|FABP5_HUMAN	No	23.8202	23.7036	23.5636	23.4108	23.2458	23.9922	23.7678	23.5328	24.1104	19.2774	20.4181	0.154698	0.374219	-1.40138
>sp|O43169|CYB5B_HUMAN Cytochrome b5 type B OS=Homo sapiens GN=CYB5B PE=1 SV=2	O43169	sp|O43169|CYB5B_HUMAN	sp|O43169|CYB5B_HUMAN	No	21.7076	20.1053	19.699	20.5139	20.3698	19.392	21.6246	19.6308	22.8125	20.0416	22.9227	0.156147	0.376754	1.10852
>sp|P20700|LMNB1_HUMAN Lamin-B1 OS=Homo sapiens GN=LMNB1 PE=1 SV=2	P20700	sp|P20700|LMNB1_HUMAN	sp|P20700|LMNB1_HUMAN	No	26.4271	26.3542	26.3241	26.9522	25.6695	25.9023	26.3499	26.0505	26.1163	25.2842	25.4448	0.15738	0.378758	-0.422426
>sp|P46776|RL27A_HUMAN 60S ribosomal protein L27a OS=Homo sapiens GN=RPL27A PE=1 SV=2	P46776	sp|P46776|RL27A_HUMAN	sp|P46776|RL27A_HUMAN	No	23.0548	23.5037	22.5137	23.6177	22.8894	22.8879	22.7275	23.1438	22.2506	23.0478	20.1695	0.159652	0.38227	-0.810036
>sp|P05362|ICAM1_HUMAN Intercellular adhesion molecule 1 OS=Homo sapiens GN=ICAM1 PE=1 SV=2	P05362	sp|P05362|ICAM1_HUMAN	sp|P05362|ICAM1_HUMAN	No	20.3994	19.0174	19.9994	20.8011	20.5529	19.4406	21.0162	21.836	21.3131	19.8053	19.8668	0.160133	0.382449	0.732347
>sp|P62241|RS8_HUMAN 40S ribosomal protein S8 OS=Homo sapiens GN=RPS8 PE=1 SV=2	P62241	sp|P62241|RS8_HUMAN	sp|P62241|RS8_HUMAN	No	23.6403	23.5421	23.7712	23.8414	23.4757	23.7223	23.6435	23.6242	21.7899	23.5669	23.238	0.16371	0.383213	-0.49304
>sp|Q8WUM4|PDC6I_HUMAN Programmed cell death 6-interacting protein OS=Homo sapiens GN=PDCD6IP PE=1 SV=1	Q8WUM4	sp|Q8WUM4|PDC6I_HUMAN	sp|Q8WUM4|PDC6I_HUMAN	No	22.3378	22.1951	22.5444	22.164	22.244	22.2839	22.4382	22.518	22.2564	22.6319	22.2975	0.163531	0.383748	0.133537
>sp|P30084|ECHM_HUMAN Enoyl-CoA hydratase, mitochondrial OS=Homo sapiens GN=ECHS1 PE=1 SV=4	P30084	sp|P30084|ECHM_HUMAN	sp|P30084|ECHM_HUMAN	No	22.0693	22.2736	22.4699	19.3189	20.3499	22.4245	22.1392	22.8779	21.7687	22.309	23.2134	0.162749	0.383827	0.977298
>sp|P19823|ITIH2_HUMAN Inter-alpha-trypsin inhibitor heavy chain H2 OS=Homo sapiens GN=ITIH2 PE=1 SV=2	P19823	sp|P19823|ITIH2_HUMAN	sp|P19823|ITIH2_HUMAN	No	20.2708	21.8318	20.7693	19.9009	23.5784	23.2808	19.0845	19.405	21.0989	19.2885	22.2923	0.163204	0.383937	-1.37151
>sp|P31930|QCR1_HUMAN Cytochrome b-c1 complex subunit 1, mitochondrial OS=Homo sapiens GN=UQCRC1 PE=1 SV=3	P31930	sp|P31930|QCR1_HUMAN	sp|P31930|QCR1_HUMAN	No	22.8283	22.5861	22.2997	22.5291	22.7277	23.2952	22.9255	22.8295	22.8824	22.8483	23.8712	0.162593	0.384422	0.360386
>sp|Q07960|RHG01_HUMAN Rho GTPase-activating protein 1 OS=Homo sapiens GN=ARHGAP1 PE=1 SV=1	Q07960	sp|Q07960|RHG01_HUMAN	sp|Q07960|RHG01_HUMAN	No	21.979	21.6363	20.1583	22.3983	22.2265	21.9453	22.0446	22.2246	20.4809	19.059	19.6683	0.162502	0.385175	-1.02847
>sp|P67809|YBOX1_HUMAN Nuclease-sensitive element-binding protein 1 OS=Homo sapiens GN=YBX1 PE=1 SV=3	P67809	sp|P67809|YBOX1_HUMAN	sp|P67809|YBOX1_HUMAN;sp|Q9Y2T7|YBOX2_HUMAN	Yes	24.2033	23.8678	23.7984	24.953	23.213	23.4419	23.5934	23.5779	23.4573	23.2025	23.5601	0.162103	0.3852	-0.434646
>sp|P02792|FRIL_HUMAN Ferritin light chain OS=Homo sapiens GN=FTL PE=1 SV=2	P02792	sp|P02792|FRIL_HUMAN	sp|P02792|FRIL_HUMAN	No	21.1529	22.7193	19.0528	22.8202	19.4096	24.0848	23.2284	23.6895	22.2814	21.4936	25.1973	0.161867	0.385613	1.63812
>sp|P35611|ADDA_HUMAN Alpha-adducin OS=Homo sapiens GN=ADD1 PE=1 SV=2	P35611	sp|P35611|ADDA_HUMAN	sp|P35611|ADDA_HUMAN;sp|P35612|ADDB_HUMAN	Yes	22.5693	22.1521	21.8058	21.8664	22.1595	22.25	21.9313	22.2717	19.5306	22.0175	21.4288	0.167237	0.390496	-0.697853
>sp|Q99829|CPNE1_HUMAN Copine-1 OS=Homo sapiens GN=CPNE1 PE=1 SV=1	Q99829	sp|Q99829|CPNE1_HUMAN	sp|Q99829|CPNE1_HUMAN	No	23.1155	22.924	22.7059	22.8503	23.013	21.9124	22.0918	22.5826	22.6801	22.7394	20.7129	0.168082	0.390532	-0.592162
>sp|P02042|HBD_HUMAN Hemoglobin subunit delta OS=Homo sapiens GN=HBD PE=1 SV=2	P02042	sp|P02042|HBD_HUMAN	sp|P02042|HBD_HUMAN;sp|P02100|HBE_HUMAN	Yes	26.6591	23.7902	25.1751	24.8737	24.5856	26.8463	22.142	24.1194	24.2541	24.2358	26.0318	0.167956	0.391204	-1.16502
>sp|P35555|FBN1_HUMAN Fibrillin-1 OS=Homo sapiens GN=FBN1 PE=1 SV=3	P35555	sp|P35555|FBN1_HUMAN	sp|P35555|FBN1_HUMAN	No	22.348	22.9005	22.8763	19.4661	20.0527	23.664	22.464	23.3151	22.3099	23.8892	23.5756	0.16929	0.39237	1.22615
>sp|Q07021|C1QBP_HUMAN Complement component 1 Q subcomponent-binding protein, mitochondrial OS=Homo sapiens GN=C1QBP PE=1 SV=1	Q07021	sp|Q07021|C1QBP_HUMAN	sp|Q07021|C1QBP_HUMAN	No	22.3973	21.7875	21.9991	22.1183	22.1355	22.2564	22.301	22.3561	22.5194	21.8623	23.5452	0.170425	0.394029	0.401138
>sp|P11940|PABP1_HUMAN Polyadenylate-binding protein 1 OS=Homo sapiens GN=PABPC1 PE=1 SV=2	P11940	sp|P11940|PABP1_HUMAN	sp|P11940|PABP1_HUMAN;sp|Q9H361|PABP3_HUMAN;sp|Q4VXU2|PAP1L_HUMAN;sp|Q5JQF8|PAP1M_HUMAN	Yes	23.6155	23.4251	23.3835	23.4482	22.7384	22.5395	23.8284	23.3476	23.4345	23.2211	23.8267	0.171105	0.394632	0.339966
>sp|Q96QK1|VPS35_HUMAN Vacuolar protein sorting-associated protein 35 OS=Homo sapiens GN=VPS35 PE=1 SV=2	Q96QK1	sp|Q96QK1|VPS35_HUMAN	sp|Q96QK1|VPS35_HUMAN	No	21.9746	21.4871	18.902	21.7648	21.6618	22.0102	22.2438	22.1528	21.9125	22.1773	21.9987	0.174354	0.396297	0.796936
>sp|P00558|PGK1_HUMAN Phosphoglycerate kinase 1 OS=Homo sapiens GN=PGK1 PE=1 SV=3	P00558	sp|P00558|PGK1_HUMAN	sp|P00558|PGK1_HUMAN	No	26.3365	26.539	26.681	26.6105	26.6303	26.5904	26.9438	26.5953	26.8103	26.7127	26.4545	0.173602	0.396503	0.138703
>sp|P54136|SYRC_HUMAN Arginine--tRNA ligase, cytoplasmic OS=Homo sapiens GN=RARS PE=1 SV=2	P54136	sp|P54136|SYRC_HUMAN	sp|P54136|SYRC_HUMAN	No	21.5399	21.2869	20.3761	19.6104	20.9451	19.2927	21.6678	21.0683	21.3571	21.3026	20.4665	0.174104	0.396688	0.663964
>sp|Q09666|AHNK_HUMAN Neuroblast differentiation-associated protein AHNAK OS=Homo sapiens GN=AHNAK PE=1 SV=2	Q09666	sp|Q09666|AHNK_HUMAN	sp|Q09666|AHNK_HUMAN	No	25.1385	25.4379	25.0863	25.1608	25.7607	26.1843	25.449	26.1238	25.1028	26.519	26.5138	0.173285	0.396744	0.480257
>sp|P07237|PDIA1_HUMAN Protein disulfide-isomerase OS=Homo sapiens GN=P4HB PE=1 SV=3	P07237	sp|P07237|PDIA1_HUMAN	sp|P07237|PDIA1_HUMAN	No	23.8698	23.635	23.7832	24.0852	23.8809	23.9378	24.0327	24.3549	24.9582	23.6564	23.8998	0.17499	0.396785	0.315107
>sp|P51572|BAP31_HUMAN B-cell receptor-associated protein 31 OS=Homo sapiens GN=BCAP31 PE=1 SV=3	P51572	sp|P51572|BAP31_HUMAN	sp|P51572|BAP31_HUMAN	No	19.3715	20.0176	20.332	20.6659	20.374	19.8182	20.6273	19.8919	21.1834	19.8921	21.8701	0.172672	0.397271	0.596436
>sp|P13796|PLSL_HUMAN Plastin-2 OS=Homo sapiens GN=LCP1 PE=1 SV=6	P13796	sp|P13796|PLSL_HUMAN	sp|P13796|PLSL_HUMAN	No	26.6276	27.2785	27.2053	27.0636	26.2579	26.4229	27.3408	27.4067	25.4146	25.0925	24.6541	0.173166	0.397438	-0.827548
>sp|P62913|RL11_HUMAN 60S ribosomal protein L11 OS=Homo sapiens GN=RPL11 PE=1 SV=2	P62913	sp|P62913|RL11_HUMAN	sp|P62913|RL11_HUMAN	No	20.0921	21.0041	19.2735	22.1696	22.084	21.9049	18.4892	20.2475	20.2141	21.6007	19.7392	0.176843	0.398109	-1.02991
>sp|P37837|TALDO_HUMAN Transaldolase OS=Homo sapiens GN=TALDO1 PE=1 SV=2	P37837	sp|P37837|TALDO_HUMAN	sp|P37837|TALDO_HUMAN	No	23.3088	23.7935	23.7211	23.2978	23.4604	23.5233	23.27	23.6086	23.322	22.6852	23.4574	0.176677	0.398687	-0.248852
>sp|P49411|EFTU_HUMAN Elongation factor Tu, mitochondrial OS=Homo sapiens GN=TUFM PE=1 SV=2	P49411	sp|P49411|EFTU_HUMAN	sp|P49411|EFTU_HUMAN	No	24.1363	24.317	24.3414	24.0511	24.3865	24.325	24.5723	24.6559	23.8072	24.5909	25.4542	0.176417	0.399058	0.356558
>sp|P31946|1433B_HUMAN 14-3-3 protein beta/alpha OS=Homo sapiens GN=YWHAB PE=1 SV=3	P31946	sp|P31946|1433B_HUMAN	sp|P31946|1433B_HUMAN	No	24.5442	24.9844	23.8197	24.2867	25.0893	25.2035	24.6594	24.1705	23.9947	24.3752	24.1541	0.179336	0.402757	-0.383845
>sp|Q9UL46|PSME2_HUMAN Proteasome activator complex subunit 2 OS=Homo sapiens GN=PSME2 PE=1 SV=4	Q9UL46	sp|Q9UL46|PSME2_HUMAN	sp|Q9UL46|PSME2_HUMAN	No	21.7541	22.5434	22.8382	21.6653	19.8814	21.8987	23.0766	22.3101	23.2177	22.5336	21.5753	0.180365	0.404104	0.779149
>sp|P98160|PGBM_HUMAN Basement membrane-specific heparan sulfate proteoglycan core protein OS=Homo sapiens GN=HSPG2 PE=1 SV=4	P98160	sp|P98160|PGBM_HUMAN	sp|P98160|PGBM_HUMAN	No	25.9215	25.4381	25.4712	25.8112	26.863	26.7897	25.3584	25.2818	25.4823	26.1403	25.7088	0.185315	0.411276	-0.454804
>sp|P62314|SMD1_HUMAN Small nuclear ribonucleoprotein Sm D1 OS=Homo sapiens GN=SNRPD1 PE=1 SV=1	P62314	sp|P62314|SMD1_HUMAN	sp|P62314|SMD1_HUMAN	No	22.464	22.6021	23.1861	23.3565	22.2522	21.5078	23.1964	22.5245	23.3059	22.9984	23.1276	0.18406	0.411403	0.469102
>sp|P07954|FUMH_HUMAN Fumarate hydratase, mitochondrial OS=Homo sapiens GN=FH PE=1 SV=3	P07954	sp|P07954|FUMH_HUMAN	sp|P07954|FUMH_HUMAN	No	22.2982	22.3617	22.2943	21.9944	21.7372	21.9212	23.0087	22.4604	22.2301	21.898	22.3407	0.185107	0.411786	0.286455
>sp|Q07666|KHDR1_HUMAN KH domain-containing, RNA-binding, signal transduction-associated protein 1 OS=Homo sapiens GN=KHDRBS1 PE=1 SV=1	Q07666	sp|Q07666|KHDR1_HUMAN	sp|Q07666|KHDR1_HUMAN	No	22.4056	22.2671	21.9276	22.3156	21.9914	21.4522	21.7075	20.1954	22.3894	21.7149	21.6962	0.186227	0.412329	-0.519238
>sp|Q00577|PURA_HUMAN Transcriptional activator protein Pur-alpha OS=Homo sapiens GN=PURA PE=1 SV=2	Q00577	sp|Q00577|PURA_HUMAN	sp|Q00577|PURA_HUMAN	No	22.2126	22.274	22.8784	19.0138	22.5312	22.1832	22.5883	22.4451	23.1761	23.117	22.5994	0.184918	0.41234	0.936316
>sp|P54819|KAD2_HUMAN Adenylate kinase 2, mitochondrial OS=Homo sapiens GN=AK2 PE=1 SV=2	P54819	sp|P54819|KAD2_HUMAN	sp|P54819|KAD2_HUMAN	No	22.4939	22.2511	21.3577	23.148	21.7626	22.4877	22.1764	19.7578	20.8945	22.2007	22.3829	0.186779	0.412579	-0.767707
>sp|O60664|PLIN3_HUMAN Perilipin-3 OS=Homo sapiens GN=PLIN3 PE=1 SV=3	O60664	sp|O60664|PLIN3_HUMAN	sp|O60664|PLIN3_HUMAN	No	22.7561	22.5413	23.133	19.7719	19.0872	20.5801	23.1187	23.1781	22.4386	22.7751	21.0854	0.188617	0.414692	1.20763
>sp|Q8WXF1|PSPC1_HUMAN Paraspeckle component 1 OS=Homo sapiens GN=PSPC1 PE=1 SV=1	Q8WXF1	sp|Q8WXF1|PSPC1_HUMAN	sp|Q8WXF1|PSPC1_HUMAN	No	22.9095	22.2211	22.2481	22.413	22.431	22.1088	22.9449	22.1813	22.731	22.6527	22.6444	0.188327	0.415024	0.242303
>sp|P08107|HSP71_HUMAN Heat shock 70 kDa protein 1A/1B OS=Homo sapiens GN=HSPA1A PE=1 SV=5	P08107	sp|P08107|HSP71_HUMAN	sp|P08107|HSP71_HUMAN	No	25.5593	26.1009	26.3905	25.5075	26.977	26.6506	26.1863	26.2998	26.4658	27.8545	26.8827	0.190951	0.417871	0.540162
>sp|Q96P70|IPO9_HUMAN Importin-9 OS=Homo sapiens GN=IPO9 PE=1 SV=3	Q96P70	sp|Q96P70|IPO9_HUMAN	sp|Q96P70|IPO9_HUMAN	No	19.8477	19.5165	19.3038	20.1651	19.1567	18.9765	19.8752	19.4836	20.5961	19.847	19.5616	0.192054	0.41931	0.378277
>sp|Q6NZI2|PTRF_HUMAN Polymerase I and transcript release factor OS=Homo sapiens GN=PTRF PE=1 SV=1	Q6NZI2	sp|Q6NZI2|PTRF_HUMAN	sp|Q6NZI2|PTRF_HUMAN	No	23.8699	22.7411	20.0341	23.6393	24.2116	24.8516	19.9457	22.9235	19.8112	22.5815	23.5449	0.195883	0.423739	-1.46326
>sp|P40306|PSB10_HUMAN Proteasome subunit beta type-10 OS=Homo sapiens GN=PSMB10 PE=1 SV=1	P40306	sp|P40306|PSB10_HUMAN	sp|P40306|PSB10_HUMAN	No	23.2558	22.7298	23.175	22.8524	22.1699	22.4586	22.7214	22.433	23.1132	21.9127	20.0423	0.194616	0.42392	-0.729073
>sp|O75964|ATP5L_HUMAN ATP synthase subunit g, mitochondrial OS=Homo sapiens GN=ATP5L PE=1 SV=3	O75964	sp|O75964|ATP5L_HUMAN	sp|O75964|ATP5L_HUMAN	No	20.0352	19.9632	20.2281	20.1275	20.0709	20.5775	20.8382	20.7086	19.3748	20.6502	21.7689	0.195869	0.424684	0.501061
>sp|P00813|ADA_HUMAN Adenosine deaminase OS=Homo sapiens GN=ADA PE=1 SV=3	P00813	sp|P00813|ADA_HUMAN	sp|P00813|ADA_HUMAN	No	23.542	22.0362	21.9173	23.6782	18.9371	19.5472	22.6603	19.1604	18.8378	20.2159	19.5769	0.195672	0.425237	-1.51943
>sp|P48047|ATPO_HUMAN ATP synthase subunit O, mitochondrial OS=Homo sapiens GN=ATP5O PE=1 SV=1	P48047	sp|P48047|ATPO_HUMAN	sp|P48047|ATPO_HUMAN	No	23.0364	23.0964	22.5214	23.4462	22.3326	23.2099	23.4068	22.9007	23.3277	22.9908	23.6862	0.197792	0.425908	0.322003
>sp|P30040|ERP29_HUMAN Endoplasmic reticulum resident protein 29 OS=Homo sapiens GN=ERP29 PE=1 SV=4	P30040	sp|P30040|ERP29_HUMAN	sp|P30040|ERP29_HUMAN	No	19.737	21.399	21.6558	20.9814	19.4125	21.4362	22.2476	22.8276	21.7565	21.6583	19.7701	0.197789	0.426881	0.881681
>sp|Q99798|ACON_HUMAN Aconitate hydratase, mitochondrial OS=Homo sapiens GN=ACO2 PE=1 SV=2	Q99798	sp|Q99798|ACON_HUMAN	sp|Q99798|ACON_HUMAN	No	23.623	23.856	23.5547	23.4156	23.7489	24.6495	23.9478	23.778	24.4344	24.2864	24.1455	0.200554	0.427939	0.310446
>sp|P49368|TCPG_HUMAN T-complex protein 1 subunit gamma OS=Homo sapiens GN=CCT3 PE=1 SV=4	P49368	sp|P49368|TCPG_HUMAN	sp|P49368|TCPG_HUMAN	No	24.0262	23.8824	23.6259	24.1351	23.7938	23.4897	23.9735	23.6924	23.1768	23.3429	23.7645	0.200295	0.428357	-0.235514
>sp|P49736|MCM2_HUMAN DNA replication licensing factor MCM2 OS=Homo sapiens GN=MCM2 PE=1 SV=4	P49736	sp|P49736|MCM2_HUMAN	sp|P49736|MCM2_HUMAN	No	22.8144	19.9296	19.4821	22.5143	22.0452	19.757	22.0167	19.1606	19.0906	20.2912	18.8833	0.199476	0.428556	-1.20195
>sp|P26447|S10A4_HUMAN Protein S100-A4 OS=Homo sapiens GN=S100A4 PE=1 SV=1	P26447	sp|P26447|S10A4_HUMAN	sp|P26447|S10A4_HUMAN	No	23.0503	20.1986	23.0585	22.8129	23.0009	20.2746	22.4216	19.5778	22.3635	19.749	20.3341	0.201851	0.428762	-1.17678
>sp|P19012|K1C15_HUMAN Keratin, type I cytoskeletal 15 OS=Homo sapiens GN=KRT15 PE=1 SV=3	P19012	sp|P19012|K1C15_HUMAN	sp|P19012|K1C15_HUMAN	No	25.5917	26.2946	26.6536	25.7951	27.1742	25.8938	23.6004	26.0202	24.503	19.717	28.2961	0.201403	0.42878	-1.80649
>sp|Q04323|UBXN1_HUMAN UBX domain-containing protein 1 OS=Homo sapiens GN=UBXN1 PE=1 SV=2	Q04323	sp|Q04323|UBXN1_HUMAN	sp|Q04323|UBXN1_HUMAN	No	21.8776	22.4352	22.7482	22.2039	20.1815	21.6095	22.2433	22.291	22.5171	22.5314	22.4865	0.200183	0.429094	0.571197
>sp|P21399|ACOC_HUMAN Cytoplasmic aconitate hydratase OS=Homo sapiens GN=ACO1 PE=1 SV=3	P21399	sp|P21399|ACOC_HUMAN	sp|P21399|ACOC_HUMAN	No	22.6774	21.4611	20.0537	22.5656	22.5359	22.2043	21.7959	22.1069	22.0267	18.8099	19.4499	0.202732	0.429663	-1.07846
>sp|Q92841|DDX17_HUMAN Probable ATP-dependent RNA helicase DDX17 OS=Homo sapiens GN=DDX17 PE=1 SV=2	Q92841	sp|Q92841|DDX17_HUMAN	sp|Q92841|DDX17_HUMAN	No	25.1272	25.4754	25.1008	25.3309	24.5996	24.563	25.1558	24.822	24.7693	24.6883	24.2691	0.203352	0.430009	-0.29192
>sp|Q13547|HDAC1_HUMAN Histone deacetylase 1 OS=Homo sapiens GN=HDAC1 PE=1 SV=1;>sp|Q92769|HDAC2_HUMAN Histone deacetylase 2 OS=Homo sapiens GN=HDAC2 PE=1 SV=2	Q13547;Q92769	sp|Q13547|HDAC1_HUMAN;sp|Q92769|HDAC2_HUMAN	sp|Q13547|HDAC1_HUMAN;sp|Q92769|HDAC2_HUMAN	Yes	20.3197	22.1071	21.7487	21.7001	19.9715	20.2558	19.7067	19.8192	21.0006	20.1703	21.0191	0.20415	0.430728	-0.673972
>sp|Q9NXG2|THUM1_HUMAN THUMP domain-containing protein 1 OS=Homo sapiens GN=THUMPD1 PE=1 SV=2	Q9NXG2	sp|Q9NXG2|THUM1_HUMAN	sp|Q9NXG2|THUM1_HUMAN	No	19.7506	19.8757	19.8281	20.6894	19.4165	21.033	20.9134	21.4916	21.1325	19.4827	20.3587	0.205473	0.432551	0.576896
>sp|P35232|PHB_HUMAN Prohibitin OS=Homo sapiens GN=PHB PE=1 SV=1	P35232	sp|P35232|PHB_HUMAN	sp|P35232|PHB_HUMAN	No	24.3629	24.4103	24.1306	24.047	24.1417	24.5601	24.327	24.4405	24.0575	24.695	25.1221	0.206603	0.433958	0.252992
>sp|P30153|2AAA_HUMAN Serine/threonine-protein phosphatase 2A 65 kDa regulatory subunit A alpha isoform OS=Homo sapiens GN=PPP2R1A PE=1 SV=4	P30153	sp|P30153|2AAA_HUMAN	sp|P30153|2AAA_HUMAN;sp|P30154|2AAB_HUMAN	Yes	22.6545	22.5741	22.7989	22.5829	22.6044	22.4595	22.4817	22.2558	22.1912	22.9751	20.0092	0.20869	0.437367	-0.62981
>sp|Q15046|SYK_HUMAN Lysine--tRNA ligase OS=Homo sapiens GN=KARS PE=1 SV=3	Q15046	sp|Q15046|SYK_HUMAN	sp|Q15046|SYK_HUMAN	No	20.9463	20.3349	21.8014	20.1605	21.5958	20.6675	21.6023	19.7512	19.89	20.3467	20.1436	0.210354	0.439873	-0.570957
>sp|P26641|EF1G_HUMAN Elongation factor 1-gamma OS=Homo sapiens GN=EEF1G PE=1 SV=3	P26641	sp|P26641|EF1G_HUMAN	sp|P26641|EF1G_HUMAN	No	23.284	22.6619	19.7438	23.2017	22.8048	22.7499	23.2138	23.2383	23.2778	23.266	23.0618	0.21385	0.446193	0.803834
>sp|P07437|TBB5_HUMAN Tubulin beta chain OS=Homo sapiens GN=TUBB PE=1 SV=2	P07437	sp|P07437|TBB5_HUMAN	sp|P07437|TBB5_HUMAN;sp|A6NNZ2|TBB8L_HUMAN;sp|Q9H4B7|TBB1_HUMAN	Yes	28.6252	28.2715	28.1964	28.8741	27.829	27.881	28.2863	27.7459	27.847	28.0959	28.0607	0.215207	0.44803	-0.272373
>sp|Q93077|H2A1C_HUMAN Histone H2A type 1-C OS=Homo sapiens GN=HIST1H2AC PE=1 SV=3;>sp|Q7L7L0|H2A3_HUMAN Histone H2A type 3 OS=Homo sapiens GN=HIST3H2A PE=1 SV=3;>sp|P04908|H2A1B_HUMAN Histone H2A type 1-B/E OS=Homo sapiens GN=HIST1H2AB PE=1 SV=2	Q93077;Q7L7L0;P04908	sp|Q93077|H2A1C_HUMAN;sp|Q7L7L0|H2A3_HUMAN;sp|P04908|H2A1B_HUMAN	sp|Q93077|H2A1C_HUMAN;sp|Q7L7L0|H2A3_HUMAN;sp|P04908|H2A1B_HUMAN	Yes	22.8569	19.9407	23.7594	19.1516	24.1334	19.6481	23.7799	23.2424	23.579	21.8198	22.5688	0.215958	0.448601	1.4163
>sp|P43243|MATR3_HUMAN Matrin-3 OS=Homo sapiens GN=MATR3 PE=1 SV=2	P43243	sp|P43243|MATR3_HUMAN	sp|P43243|MATR3_HUMAN	No	24.2713	24.4364	24.7507	24.7371	24.2267	23.6701	24.5885	24.1695	24.8778	24.5863	24.9932	0.21754	0.448915	0.294341
>sp|P11413|G6PD_HUMAN Glucose-6-phosphate 1-dehydrogenase OS=Homo sapiens GN=G6PD PE=1 SV=4	P11413	sp|P11413|G6PD_HUMAN	sp|P11413|G6PD_HUMAN	No	21.9277	20.7336	20.242	22.34	22.0434	21.051	22.9355	21.2718	21.9948	21.9175	21.8063	0.216624	0.448993	0.595569
>sp|Q02952|AKA12_HUMAN A-kinase anchor protein 12 OS=Homo sapiens GN=AKAP12 PE=1 SV=4	Q02952	sp|Q02952|AKA12_HUMAN	sp|Q02952|AKA12_HUMAN	No	19.3134	19.7572	20.2958	20.1004	22.3404	19.3752	19.3418	19.9199	21.7774	23.2867	22.1513	0.218257	0.449409	1.09836
>sp|O00303|EIF3F_HUMAN Eukaryotic translation initiation factor 3 subunit F OS=Homo sapiens GN=EIF3F PE=1 SV=1	O00303	sp|O00303|EIF3F_HUMAN	sp|O00303|EIF3F_HUMAN	No	21.1636	21.2194	21.7174	21.5359	18.2011	19.92	19.9608	19.8774	19.8898	20.0448	19.2629	0.218874	0.449695	-0.819099
>sp|Q9Y5S9|RBM8A_HUMAN RNA-binding protein 8A OS=Homo sapiens GN=RBM8A PE=1 SV=1	Q9Y5S9	sp|Q9Y5S9|RBM8A_HUMAN	sp|Q9Y5S9|RBM8A_HUMAN	No	22.1671	22.0457	22.0758	22.0657	21.4456	21.2565	21.9453	20.422	21.7691	19.7224	22.2252	0.217509	0.449836	-0.625936
>sp|P26373|RL13_HUMAN 60S ribosomal protein L13 OS=Homo sapiens GN=RPL13 PE=1 SV=4	P26373	sp|P26373|RL13_HUMAN	sp|P26373|RL13_HUMAN	No	24.3239	24.6432	24.628	24.5597	24.1903	23.6272	24.388	24.3774	23.7799	24.0661	23.4827	0.221263	0.450668	-0.309897
>sp|P15880|RS2_HUMAN 40S ribosomal protein S2 OS=Homo sapiens GN=RPS2 PE=1 SV=2	P15880	sp|P15880|RS2_HUMAN	sp|P15880|RS2_HUMAN	No	23.3586	23.6457	23.1857	23.2029	23.2003	22.3715	23.2139	22.8612	22.5899	22.8773	22.871	0.220892	0.450889	-0.278117
>sp|Q9Y4L1|HYOU1_HUMAN Hypoxia up-regulated protein 1 OS=Homo sapiens GN=HYOU1 PE=1 SV=1	Q9Y4L1	sp|Q9Y4L1|HYOU1_HUMAN	sp|Q9Y4L1|HYOU1_HUMAN;sp|Q9BXT5|TEX15_HUMAN	Yes	22.7256	22.7902	22.7382	23.0835	22.0367	21.6479	23.3499	23.3988	23.2498	21.9102	22.9146	0.220276	0.45159	0.460975
>sp|P01834|IGKC_HUMAN Ig kappa chain C region OS=Homo sapiens GN=IGKC PE=1 SV=1	P01834	sp|P01834|IGKC_HUMAN	sp|P01834|IGKC_HUMAN	No	28.0659	27.063	26.9456	26.8227	25.2071	27.0643	24.9958	26.8207	27.4969	24.4934	26.2094	0.222229	0.451657	-0.858208
>sp|Q9NZ08|ERAP1_HUMAN Endoplasmic reticulum aminopeptidase 1 OS=Homo sapiens GN=ERAP1 PE=1 SV=3	Q9NZ08	sp|Q9NZ08|ERAP1_HUMAN	sp|Q9NZ08|ERAP1_HUMAN	No	21.9884	22.3401	21.7469	19.7379	20.3217	19.2256	19.8194	22.4494	22.7676	22.1429	22.2626	0.220799	0.451678	0.994975
>sp|P07305|H10_HUMAN Histone H1.0 OS=Homo sapiens GN=H1F0 PE=1 SV=3	P07305	sp|P07305|H10_HUMAN	sp|P07305|H10_HUMAN	No	24.9003	25.1371	24.4995	23.9457	25.7584	25.4396	24.3779	24.9079	24.1411	24.8597	24.3166	0.223942	0.452209	-0.426126
>sp|P19367|HXK1_HUMAN Hexokinase-1 OS=Homo sapiens GN=HK1 PE=1 SV=3	P19367	sp|P19367|HXK1_HUMAN	sp|P19367|HXK1_HUMAN;sp|Q2TB90|HKDC1_HUMAN;sp|P52789|HXK2_HUMAN	Yes	21.645	22.3446	23.0225	22.5058	22.166	22.2399	22.755	22.0047	22.7431	22.7654	22.9771	0.226461	0.452442	0.328424
>sp|P61247|RS3A_HUMAN 40S ribosomal protein S3a OS=Homo sapiens GN=RPS3A PE=1 SV=2	P61247	sp|P61247|RS3A_HUMAN	sp|P61247|RS3A_HUMAN	No	23.8545	23.6737	23.493	23.8262	23.4728	23.469	23.862	23.5979	23.372	23.1725	23.2465	0.22526	0.452927	-0.181376
>sp|P35637|FUS_HUMAN RNA-binding protein FUS OS=Homo sapiens GN=FUS PE=1 SV=1	P35637	sp|P35637|FUS_HUMAN	sp|P35637|FUS_HUMAN	No	24.478	23.6353	23.8333	24.5497	23.5745	23.1231	24.0496	23.451	23.7668	23.1677	22.8426	0.225759	0.452963	-0.410144
>sp|P51148|RAB5C_HUMAN Ras-related protein Rab-5C OS=Homo sapiens GN=RAB5C PE=1 SV=2	P51148	sp|P51148|RAB5C_HUMAN	sp|P51148|RAB5C_HUMAN;sp|P61020|RAB5B_HUMAN;sp|P20339|RAB5A_HUMAN	Yes	22.5105	22.4768	19.7956	22.1763	22.3931	22.7863	22.7639	22.985	22.2175	22.8924	22.6017	0.226323	0.453127	0.668982
>sp|P25398|RS12_HUMAN 40S ribosomal protein S12 OS=Homo sapiens GN=RPS12 PE=1 SV=3	P25398	sp|P25398|RS12_HUMAN	sp|P25398|RS12_HUMAN	No	21.5106	21.4262	22.0976	22.5476	21.5755	21.3487	21.9985	21.0832	20.9406	21.002	21.8158	0.223472	0.453205	-0.383012
>sp|P78417|GSTO1_HUMAN Glutathione S-transferase omega-1 OS=Homo sapiens GN=GSTO1 PE=1 SV=2	P78417	sp|P78417|GSTO1_HUMAN	sp|P78417|GSTO1_HUMAN	No	23.2095	22.7434	22.775	19.5099	22.9959	22.1242	22.8882	23.2007	23.2382	22.4919	23.4928	0.224981	0.453335	0.836049
>sp|P02763|A1AG1_HUMAN Alpha-1-acid glycoprotein 1 OS=Homo sapiens GN=ORM1 PE=1 SV=1	P02763	sp|P02763|A1AG1_HUMAN	sp|P02763|A1AG1_HUMAN	No	22.3151	22.9025	22.1856	23.4056	24.0012	22.151	21.8611	23.8096	23.2039	20.387	20.0467	0.231911	0.460397	-0.965167
>sp|P62081|RS7_HUMAN 40S ribosomal protein S7 OS=Homo sapiens GN=RPS7 PE=1 SV=1	P62081	sp|P62081|RS7_HUMAN	sp|P62081|RS7_HUMAN	No	23.3543	22.8233	22.7849	23.6155	23.2438	23.0465	23.016	21.687	22.7968	23.1861	23.1686	0.231551	0.460653	-0.373835
>sp|Q8IZQ5|SELH_HUMAN Selenoprotein H OS=Homo sapiens GN=SELH PE=1 SV=2	Q8IZQ5	sp|Q8IZQ5|SELH_HUMAN	sp|Q8IZQ5|SELH_HUMAN	No	19.7255	19.8	20.4423	21.3624	21.2301	21.6183	20.7725	19.6644	19.6388	19.0784	21.0887	0.231305	0.461139	-0.647856
>sp|P36542|ATPG_HUMAN ATP synthase subunit gamma, mitochondrial OS=Homo sapiens GN=ATP5C1 PE=1 SV=1	P36542	sp|P36542|ATPG_HUMAN	sp|P36542|ATPG_HUMAN	No	19.6396	20.2986	20.3458	22.0086	20.996	21.2599	20.3187	20.9596	21.4525	21.824	22.4132	0.233459	0.462495	0.635514
>sp|O00299|CLIC1_HUMAN Chloride intracellular channel protein 1 OS=Homo sapiens GN=CLIC1 PE=1 SV=4	O00299	sp|O00299|CLIC1_HUMAN	sp|O00299|CLIC1_HUMAN	No	24.1747	24.1514	24.2279	24.298	23.8999	24.0546	24.218	24.4774	23.598	23.7785	23.3554	0.233961	0.462516	-0.248982
>sp|Q9NSE4|SYIM_HUMAN Isoleucine--tRNA ligase, mitochondrial OS=Homo sapiens GN=IARS2 PE=1 SV=2	Q9NSE4	sp|Q9NSE4|SYIM_HUMAN	sp|Q9NSE4|SYIM_HUMAN	No	21.0151	20.1962	20.5368	20.0154	19.0133	20.5517	20.0212	19.9202	20.9834	21.4251	21.543	0.234623	0.462851	0.557171
>sp|Q9UJ70|NAGK_HUMAN N-acetyl-D-glucosamine kinase OS=Homo sapiens GN=NAGK PE=1 SV=4	Q9UJ70	sp|Q9UJ70|NAGK_HUMAN	sp|Q9UJ70|NAGK_HUMAN	No	23.4786	23.2083	23.2518	22.9856	23.0081	23.0226	24.0876	23.7018	24.0103	23.3568	22.4411	0.235381	0.463375	0.360333
>sp|Q05707|COEA1_HUMAN Collagen alpha-1(XIV) chain OS=Homo sapiens GN=COL14A1 PE=1 SV=3	Q05707	sp|Q05707|COEA1_HUMAN	sp|Q05707|COEA1_HUMAN	No	24.3365	25.4693	25.4951	24.3897	24.01	25.6755	24.7921	24.704	19.5285	26.0909	22.4316	0.236939	0.463533	-1.3866
>sp|O14773|TPP1_HUMAN Tripeptidyl-peptidase 1 OS=Homo sapiens GN=TPP1 PE=1 SV=2	O14773	sp|O14773|TPP1_HUMAN	sp|O14773|TPP1_HUMAN	No	23.1936	22.7062	19.6234	22.4553	22.8372	22.3397	22.9324	22.32	23.3473	22.8813	23.3437	0.236109	0.463839	0.772383
>sp|P35579|MYH9_HUMAN Myosin-9 OS=Homo sapiens GN=MYH9 PE=1 SV=4	P35579	sp|P35579|MYH9_HUMAN	sp|P35579|MYH9_HUMAN;REV__sp|Q9UKV3|ACINU_HUMAN	Yes	27.9124	27.9573	27.926	27.9687	28.0082	28.0733	27.9622	28.1811	27.1098	27.8437	27.7303	0.236639	0.463911	-0.208883
>sp|P00403|COX2_HUMAN Cytochrome c oxidase subunit 2 OS=Homo sapiens GN=MT-CO2 PE=1 SV=1	P00403	sp|P00403|COX2_HUMAN	sp|P00403|COX2_HUMAN	No	23.3846	20.522	23.1149	23.6097	23.343	23.3617	22.7099	22.9967	23.3475	20.2637	19.6855	0.239481	0.466566	-1.08867
>sp|P30459|1A74_HUMAN HLA class I histocompatibility antigen, A-74 alpha chain OS=Homo sapiens GN=HLA-A PE=1 SV=1;>sp|P10314|1A32_HUMAN HLA class I histocompatibility antigen, A-32 alpha chain OS=Homo sapiens GN=HLA-A PE=1 SV=2;>sp|P30456|1A43_HUMAN HLA class I histocompatibility antigen, A-43 alpha chain OS=Homo sapiens GN=HLA-A PE=1 SV=1;>sp|P16189|1A31_HUMAN HLA class I histocompatibility anti…	P30459;P10314;P30456;P16189;P30512	sp|P30459|1A74_HUMAN;sp|P10314|1A32_HUMAN;sp|P30456|1A43_HUMAN;sp|P16189|1A31_HUMAN;sp|P30512|1A29_HUMAN	sp|P30459|1A74_HUMAN;sp|P10314|1A32_HUMAN;sp|P30456|1A43_HUMAN;sp|P16189|1A31_HUMAN;sp|P30512|1A29_HUMAN	Yes	24.2137	25.1977	25.5069	24.4764	24.4156	24.24	24.1479	24.9321	24.9088	23.2179	23.7174	0.239079	0.46675	-0.490264
>sp|P39748|FEN1_HUMAN Flap endonuclease 1 OS=Homo sapiens GN=FEN1 PE=1 SV=1	P39748	sp|P39748|FEN1_HUMAN	sp|P39748|FEN1_HUMAN	No	21.8995	21.1155	19.9911	22.0046	19.5924	19.8131	19.1853	20.0409	20.3821	20.6068	20.1146	0.240949	0.46749	-0.670072
>sp|P84077|ARF1_HUMAN ADP-ribosylation factor 1 OS=Homo sapiens GN=ARF1 PE=1 SV=2;>sp|P61204|ARF3_HUMAN ADP-ribosylation factor 3 OS=Homo sapiens GN=ARF3 PE=1 SV=2	P84077;P61204	sp|P84077|ARF1_HUMAN;sp|P61204|ARF3_HUMAN	sp|P84077|ARF1_HUMAN;sp|P61204|ARF3_HUMAN	Yes	23.2654	23.1762	23.4576	23.9431	23.5736	22.8281	23.3794	23.8222	23.4116	23.5452	23.9695	0.241802	0.46818	0.251567
>sp|Q15431|SYCP1_HUMAN Synaptonemal complex protein 1 OS=Homo sapiens GN=SYCP1 PE=1 SV=2	Q15431	sp|Q15431|SYCP1_HUMAN	sp|Q15431|SYCP1_HUMAN	No	22.4284	19.8206	19.8358	22.7617	20.683	19.4852	24.9483	22.97	19.9921	22.9528	20.0565	0.240934	0.468427	1.34816
>sp|Q9BTT0|AN32E_HUMAN Acidic leucine-rich nuclear phosphoprotein 32 family member E OS=Homo sapiens GN=ANP32E PE=1 SV=1	Q9BTT0	sp|Q9BTT0|AN32E_HUMAN	sp|Q9BTT0|AN32E_HUMAN	No	19.8859	19.8468	19.1313	20.1578	19.3649	20.5464	21.8703	19.5289	21.2956	20.8124	18.9683	0.246241	0.472884	0.672922
>sp|P61586|RHOA_HUMAN Transforming protein RhoA OS=Homo sapiens GN=RHOA PE=1 SV=1;>sp|P08134|RHOC_HUMAN Rho-related GTP-binding protein RhoC OS=Homo sapiens GN=RHOC PE=1 SV=1	P61586;P08134	sp|P61586|RHOA_HUMAN;sp|P08134|RHOC_HUMAN	sp|P61586|RHOA_HUMAN;sp|P08134|RHOC_HUMAN;sp|P62745|RHOB_HUMAN	Yes	22.6519	22.8098	23.1951	22.9861	22.0627	22.6016	23.1163	20.6025	22.3273	22.554	22.3903	0.246912	0.473205	-0.519783
>sp|P06753|TPM3_HUMAN Tropomyosin alpha-3 chain OS=Homo sapiens GN=TPM3 PE=1 SV=2	P06753	sp|P06753|TPM3_HUMAN	sp|P06753|TPM3_HUMAN	No	24.5715	25.1007	25.5652	25.0557	24.3351	24.4026	25.3548	24.718	24.4826	23.7346	23.689	0.246201	0.473773	-0.442681
>sp|P61160|ARP2_HUMAN Actin-related protein 2 OS=Homo sapiens GN=ACTR2 PE=1 SV=1	P61160	sp|P61160|ARP2_HUMAN	sp|P61160|ARP2_HUMAN	No	22.948	23.4209	23.7932	23.6475	22.5025	22.6321	23.4148	23.4423	21.9089	22.2575	22.4464	0.245209	0.473801	-0.463392
>sp|Q9UK76|HN1_HUMAN Hematological and neurological expressed 1 protein OS=Homo sapiens GN=HN1 PE=1 SV=3	Q9UK76	sp|Q9UK76|HN1_HUMAN	sp|Q9UK76|HN1_HUMAN	No	21.6624	21.6977	18.6791	21.7921	20.4764	20.1173	21.115	19.7045	19.295	20.2617	19.3823	0.246063	0.474478	-0.78581
>sp|P33241|LSP1_HUMAN Lymphocyte-specific protein 1 OS=Homo sapiens GN=LSP1 PE=1 SV=1	P33241	sp|P33241|LSP1_HUMAN	sp|P33241|LSP1_HUMAN	No	20.3435	22.2629	22.1518	21.8947	21.0971	21.9887	21.843	21.9701	21.5798	19.7808	18.9294	0.2491	0.475462	-0.802493
>sp|Q15717|ELAV1_HUMAN ELAV-like protein 1 OS=Homo sapiens GN=ELAVL1 PE=1 SV=2	Q15717	sp|Q15717|ELAV1_HUMAN	sp|Q15717|ELAV1_HUMAN	No	23.814	23.6563	23.7592	24.0839	23.6136	23.1359	23.722	23.2455	23.8803	22.8448	23.3549	0.248773	0.475803	-0.267649
>sp|Q93084|AT2A3_HUMAN Sarcoplasmic/endoplasmic reticulum calcium ATPase 3 OS=Homo sapiens GN=ATP2A3 PE=1 SV=2	Q93084	sp|Q93084|AT2A3_HUMAN	sp|Q93084|AT2A3_HUMAN	No	21.3699	21.1437	21.6937	22.0824	20.0626	19.7965	21.3922	18.9172	20.956	19.46	20.7799	0.252613	0.479252	-0.723744
>sp|P15531|NDKA_HUMAN Nucleoside diphosphate kinase A OS=Homo sapiens GN=NME1 PE=1 SV=1	P15531	sp|P15531|NDKA_HUMAN	sp|P15531|NDKA_HUMAN	No	23.6677	23.4588	23.6357	23.7933	23.5979	23.6528	23.4289	23.4391	20.2135	23.9533	23.3932	0.252344	0.479708	-0.748761
>sp|P18077|RL35A_HUMAN 60S ribosomal protein L35a OS=Homo sapiens GN=RPL35A PE=1 SV=2	P18077	sp|P18077|RL35A_HUMAN	sp|P18077|RL35A_HUMAN	No	19.7097	23.4063	23.806	23.0746	22.3583	19.0432	20.3181	19.516	22.1121	21.5728	19.7133	0.251877	0.47979	-1.25319
>sp|P11021|GRP78_HUMAN 78 kDa glucose-regulated protein OS=Homo sapiens GN=HSPA5 PE=1 SV=2	P11021	sp|P11021|GRP78_HUMAN	sp|P11021|GRP78_HUMAN	No	25.8175	25.9854	26.0077	25.7969	25.5118	25.9205	25.857	26.018	26.5577	25.7601	25.9256	0.253992	0.480898	0.183705
>sp|P84098|RL19_HUMAN 60S ribosomal protein L19 OS=Homo sapiens GN=RPL19 PE=1 SV=1	P84098	sp|P84098|RL19_HUMAN	sp|P84098|RL19_HUMAN	No	22.631	23.1668	23.0485	22.615	23.2264	19.8982	22.8	19.4575	22.2767	22.8045	19.2047	0.258978	0.489355	-1.1223
>sp|Q7Z5R6|AB1IP_HUMAN Amyloid beta A4 precursor protein-binding family B member 1-interacting protein OS=Homo sapiens GN=APBB1IP PE=1 SV=1	Q7Z5R6	sp|Q7Z5R6|AB1IP_HUMAN	sp|Q7Z5R6|AB1IP_HUMAN;sp|Q70E73|RAPH1_HUMAN	Yes	20.9599	20.936	20.5617	21.9135	19.9908	19.5084	20.0887	19.8736	20.4972	20.5601	19.7682	0.259852	0.490021	-0.487498
>sp|Q13596|SNX1_HUMAN Sorting nexin-1 OS=Homo sapiens GN=SNX1 PE=1 SV=3	Q13596	sp|Q13596|SNX1_HUMAN	sp|Q13596|SNX1_HUMAN	No	19.6621	21.6991	18.6406	21.8326	21.8557	21.3973	21.6563	18.6817	19.5618	19.8401	19.978	0.261302	0.49177	-0.904332
>sp|Q9Y230|RUVB2_HUMAN RuvB-like 2 OS=Homo sapiens GN=RUVBL2 PE=1 SV=3	Q9Y230	sp|Q9Y230|RUVB2_HUMAN	sp|Q9Y230|RUVB2_HUMAN	No	22.7203	22.1389	19.9851	22.9827	22.3295	20.0553	22.7566	22.4033	22.3039	22.5012	22.1762	0.263786	0.495454	0.726275
>sp|P61163|ACTZ_HUMAN Alpha-centractin OS=Homo sapiens GN=ACTR1A PE=1 SV=1	P61163	sp|P61163|ACTZ_HUMAN	sp|P61163|ACTZ_HUMAN	No	21.0297	21.4578	20.4138	21.1817	21.8593	20.7275	21.9462	19.7914	19.1995	21.6772	19.5861	0.26438	0.495581	-0.671546
>sp|Q08945|SSRP1_HUMAN FACT complex subunit SSRP1 OS=Homo sapiens GN=SSRP1 PE=1 SV=1	Q08945	sp|Q08945|SSRP1_HUMAN	sp|Q08945|SSRP1_HUMAN	No	21.3362	21.4469	20.986	21.6748	20.9027	21.1079	21.6203	19.7514	21.394	19.7433	21.3282	0.266864	0.499242	-0.474978
>sp|P02647|APOA1_HUMAN Apolipoprotein A-I OS=Homo sapiens GN=APOA1 PE=1 SV=1	P02647	sp|P02647|APOA1_HUMAN	sp|P02647|APOA1_HUMAN	No	26.4979	27.5298	26.355	24.9901	25.5795	26.0747	25.0962	25.8012	26.0371	23.6028	26.6947	0.269091	0.502411	-0.724799
>sp|P07741|APT_HUMAN Adenine phosphoribosyltransferase OS=Homo sapiens GN=APRT PE=1 SV=2	P07741	sp|P07741|APT_HUMAN	sp|P07741|APT_HUMAN	No	22.7654	23.4726	22.7368	23.278	23.4733	22.0679	23.7191	23.9172	23.1343	23.101	22.7863	0.271324	0.505576	0.365924
>sp|P26196|DDX6_HUMAN Probable ATP-dependent RNA helicase DDX6 OS=Homo sapiens GN=DDX6 PE=1 SV=2	P26196	sp|P26196|DDX6_HUMAN	sp|P26196|DDX6_HUMAN	No	21.003	19.2306	19.8564	21.0935	20.5257	20.7331	21.0821	20.6306	20.4921	20.9797	20.847	0.273119	0.506914	0.399211
>sp|P14868|SYDC_HUMAN Aspartate--tRNA ligase, cytoplasmic OS=Homo sapiens GN=DARS PE=1 SV=2	P14868	sp|P14868|SYDC_HUMAN	sp|P14868|SYDC_HUMAN	No	23.5008	23.4822	20.0454	23.428	23.0446	20.1615	23.3659	23.3899	22.995	23.1422	22.978	0.272729	0.50719	0.897097
>sp|P33316|DUT_HUMAN Deoxyuridine 5'-triphosphate nucleotidohydrolase, mitochondrial OS=Homo sapiens GN=DUT PE=1 SV=4	P33316	sp|P33316|DUT_HUMAN	sp|P33316|DUT_HUMAN	No	23.0698	21.4027	21.3008	22.6145	19.5775	19.4231	21.4746	19.592	20.2557	19.5536	20.8681	0.273873	0.507312	-0.882625
>sp|Q00688|FKBP3_HUMAN Peptidyl-prolyl cis-trans isomerase FKBP3 OS=Homo sapiens GN=FKBP3 PE=1 SV=1	Q00688	sp|Q00688|FKBP3_HUMAN	sp|Q00688|FKBP3_HUMAN	No	19.6126	21.2358	20.0286	19.7548	21.4435	20.1761	21.5338	20.6568	21.418	21.1938	19.7422	0.27454	0.507548	0.533662
>sp|Q9Y383|LC7L2_HUMAN Putative RNA-binding protein Luc7-like 2 OS=Homo sapiens GN=LUC7L2 PE=1 SV=2	Q9Y383	sp|Q9Y383|LC7L2_HUMAN	sp|Q9Y383|LC7L2_HUMAN;sp|Q9NQ29|LUC7L_HUMAN	Yes	21.374	21.8879	20.2746	21.7444	19.9226	19.7452	21.9829	19.6864	22.3512	21.5276	22.1331	0.275135	0.50765	0.711455
>sp|Q7Z2W4|ZCCHV_HUMAN Zinc finger CCCH-type antiviral protein 1 OS=Homo sapiens GN=ZC3HAV1 PE=1 SV=3	Q7Z2W4	sp|Q7Z2W4|ZCCHV_HUMAN	sp|Q7Z2W4|ZCCHV_HUMAN	No	20.3009	20.1366	21.9295	18.9578	19.8861	18.6886	22.0241	21.5199	21.4661	19.1786	19.8728	0.276945	0.508002	0.829086
>sp|Q13228|SBP1_HUMAN Selenium-binding protein 1 OS=Homo sapiens GN=SELENBP1 PE=1 SV=2	Q13228	sp|Q13228|SBP1_HUMAN	sp|Q13228|SBP1_HUMAN	No	22.8339	22.6031	21.9471	22.4309	22.7786	23.4827	22.2327	22.9068	20.9793	23.036	21.8892	0.277531	0.508086	-0.470563
>sp|P22105|TENX_HUMAN Tenascin-X OS=Homo sapiens GN=TNXB PE=1 SV=3	P22105	sp|P22105|TENX_HUMAN	sp|P22105|TENX_HUMAN;sp|Q16473|TENXA_HUMAN	Yes	19.3916	21.8381	22.2435	20.2705	19.9239	21.7478	19.994	20.8945	19.863	20.8346	19.5501	0.280387	0.50837	-0.675344
>sp|Q9HDC9|APMAP_HUMAN Adipocyte plasma membrane-associated protein OS=Homo sapiens GN=APMAP PE=1 SV=2	Q9HDC9	sp|Q9HDC9|APMAP_HUMAN	sp|Q9HDC9|APMAP_HUMAN	No	21.7512	21.2844	22.2393	19.2476	22.6656	22.482	22.2941	21.5931	22.4465	22.5913	22.5715	0.276745	0.508626	0.687599
>sp|P09661|RU2A_HUMAN U2 small nuclear ribonucleoprotein A' OS=Homo sapiens GN=SNRPA1 PE=1 SV=2	P09661	sp|P09661|RU2A_HUMAN	sp|P09661|RU2A_HUMAN	No	21.6046	21.3638	22.2307	22.3361	21.3335	20.5798	21.5879	21.4793	21.4313	21.2557	19.2888	0.27634	0.508877	-0.566128
>sp|Q8NFU3|TSTD1_HUMAN Thiosulfate sulfurtransferase/rhodanese-like domain-containing protein 1 OS=Homo sapiens GN=TSTD1 PE=1 SV=3	Q8NFU3	sp|Q8NFU3|TSTD1_HUMAN	sp|Q8NFU3|TSTD1_HUMAN	No	19.7706	22.7102	21.7858	21.5022	21.3395	21.6864	21.8685	22.696	22.08	22.4458	21.1061	0.279212	0.509184	0.573493
>sp|Q9Y265|RUVB1_HUMAN RuvB-like 1 OS=Homo sapiens GN=RUVBL1 PE=1 SV=1	Q9Y265	sp|Q9Y265|RUVB1_HUMAN	sp|Q9Y265|RUVB1_HUMAN	No	22.7165	22.6197	22.7062	22.9406	22.3483	21.9232	22.744	22.0647	22.4014	22.1352	22.2467	0.280333	0.509254	-0.224027
>sp|P05198|IF2A_HUMAN Eukaryotic translation initiation factor 2 subunit 1 OS=Homo sapiens GN=EIF2S1 PE=1 SV=3	P05198	sp|P05198|IF2A_HUMAN	sp|P05198|IF2A_HUMAN	No	22.4958	22.0842	22.2785	22.7147	21.6102	21.7758	22.285	22.4678	22.028	21.538	19.3761	0.282033	0.509392	-0.620882
>sp|O75340|PDCD6_HUMAN Programmed cell death protein 6 OS=Homo sapiens GN=PDCD6 PE=1 SV=1	O75340	sp|O75340|PDCD6_HUMAN	sp|O75340|PDCD6_HUMAN	No	21.9349	21.7485	21.5594	21.4139	21.3272	21.5985	21.5181	20.6662	21.7874	21.4525	21.4293	0.278828	0.509471	-0.226331
>sp|P22087|FBRL_HUMAN rRNA 2'-O-methyltransferase fibrillarin OS=Homo sapiens GN=FBL PE=1 SV=2	P22087	sp|P22087|FBRL_HUMAN	sp|P22087|FBRL_HUMAN	No	19.8859	21.8311	22.0189	19.6726	22.004	20.3698	19.8376	19.8177	20.3662	21.2311	20.4427	0.286461	0.509565	-0.62465
>sp|Q9Y3Z3|SAMH1_HUMAN Deoxynucleoside triphosphate triphosphohydrolase SAMHD1 OS=Homo sapiens GN=SAMHD1 PE=1 SV=2	Q9Y3Z3	sp|Q9Y3Z3|SAMH1_HUMAN	sp|Q9Y3Z3|SAMH1_HUMAN	No	23.4997	24.5034	24.0398	23.0271	23.2659	22.9152	23.9451	23.9261	23.1282	22.6963	19.4285	0.282838	0.509866	-0.916996
>sp|P48643|TCPE_HUMAN T-complex protein 1 subunit epsilon OS=Homo sapiens GN=CCT5 PE=1 SV=1	P48643	sp|P48643|TCPE_HUMAN	sp|P48643|TCPE_HUMAN	No	22.8528	22.5941	22.5305	22.9462	22.439	22.092	22.8853	22.3621	22.9429	22.9405	22.7162	0.284513	0.509956	0.193624
>sp|P49588|SYAC_HUMAN Alanine--tRNA ligase, cytoplasmic OS=Homo sapiens GN=AARS PE=1 SV=2	P49588	sp|P49588|SYAC_HUMAN	sp|P49588|SYAC_HUMAN	No	22.4607	21.3622	21.8868	22.1213	21.3278	21.4265	19.6359	21.9139	21.9936	21.3395	21.4171	0.280216	0.510026	-0.504249
>sp|P62277|RS13_HUMAN 40S ribosomal protein S13 OS=Homo sapiens GN=RPS13 PE=1 SV=2	P62277	sp|P62277|RS13_HUMAN	sp|P62277|RS13_HUMAN	No	23.6789	23.1409	23.1952	24.0046	23.1944	22.1673	23.447	23.3692	22.626	22.8087	21.4319	0.281899	0.510128	-0.493659
>sp|P05155|IC1_HUMAN Plasma protease C1 inhibitor OS=Homo sapiens GN=SERPING1 PE=1 SV=2	P05155	sp|P05155|IC1_HUMAN	sp|P05155|IC1_HUMAN	No	20.4951	21.4003	21.1775	21.1237	21.6296	21.6407	19.7738	22.3553	21.0423	19.8226	20.567	0.286261	0.510174	-0.532292
>sp|P62917|RL8_HUMAN 60S ribosomal protein L8 OS=Homo sapiens GN=RPL8 PE=1 SV=2	P62917	sp|P62917|RL8_HUMAN	sp|P62917|RL8_HUMAN	No	24.7994	25.0933	25.1562	24.1787	23.3188	24.9037	24.6257	24.9877	23.6467	24.1632	22.7467	0.285943	0.510574	-0.541031
>sp|P38606|VATA_HUMAN V-type proton ATPase catalytic subunit A OS=Homo sapiens GN=ATP6V1A PE=1 SV=2	P38606	sp|P38606|VATA_HUMAN	sp|P38606|VATA_HUMAN	No	21.8498	21.5943	22.0456	22.3069	21.7909	20.7684	22.1831	22.5615	20.0163	20.7226	20.1062	0.284452	0.510819	-0.608036
>sp|Q92499|DDX1_HUMAN ATP-dependent RNA helicase DDX1 OS=Homo sapiens GN=DDX1 PE=1 SV=2	Q92499	sp|Q92499|DDX1_HUMAN	sp|Q92499|DDX1_HUMAN	No	22.2367	21.856	22.1434	22.1908	22.2546	19.4309	22.3722	21.1589	22.6199	22.4552	23.1205	0.285808	0.511302	0.659914
>sp|Q02218|ODO1_HUMAN 2-oxoglutarate dehydrogenase, mitochondrial OS=Homo sapiens GN=OGDH PE=1 SV=3	Q02218	sp|Q02218|ODO1_HUMAN	sp|Q02218|ODO1_HUMAN;sp|Q9ULD0|OGDHL_HUMAN	Yes	20.8607	20.7127	21.6836	20.3521	21.929	21.4803	22.1381	20.7385	20.3715	22.5196	23.2877	0.288114	0.511539	0.641367
>sp|P42167|LAP2B_HUMAN Lamina-associated polypeptide 2, isoforms beta/gamma OS=Homo sapiens GN=TMPO PE=1 SV=2	P42167	sp|P42167|LAP2B_HUMAN	sp|P42167|LAP2B_HUMAN	No	23.1105	22.8797	22.6152	23.4618	21.8488	22.6318	22.6854	23.2774	21.5832	21.5923	22.4875	0.290603	0.514986	-0.432817
>sp|P30048|PRDX3_HUMAN Thioredoxin-dependent peroxide reductase, mitochondrial OS=Homo sapiens GN=PRDX3 PE=1 SV=3	P30048	sp|P30048|PRDX3_HUMAN	sp|P30048|PRDX3_HUMAN	No	23.4269	23.112	23.3557	22.8976	23.4247	23.5157	23.4362	22.9872	23.076	23.9732	24.6082	0.292988	0.516296	0.32738
>sp|Q16555|DPYL2_HUMAN Dihydropyrimidinase-related protein 2 OS=Homo sapiens GN=DPYSL2 PE=1 SV=1	Q16555	sp|Q16555|DPYL2_HUMAN	sp|Q16555|DPYL2_HUMAN	No	24.5636	24.7588	24.2935	24.776	24.7854	24.032	24.4797	23.9275	23.3108	25.1386	24.1002	0.29245	0.516314	-0.343531
>sp|Q96IU4|ABHEB_HUMAN Alpha/beta hydrolase domain-containing protein 14B OS=Homo sapiens GN=ABHD14B PE=1 SV=1	Q96IU4	sp|Q96IU4|ABHEB_HUMAN	sp|Q96IU4|ABHEB_HUMAN	No	20.0561	22.2912	21.836	22.5575	23.746	23.3647	23.5958	22.0915	23.08	23.7937	22.6383	0.292057	0.51659	0.731282
>sp|Q9BPW8|NIPS1_HUMAN Protein NipSnap homolog 1 OS=Homo sapiens GN=NIPSNAP1 PE=1 SV=1	Q9BPW8	sp|Q9BPW8|NIPS1_HUMAN	sp|Q9BPW8|NIPS1_HUMAN	No	21.3259	19.5275	19.7707	20.1611	20.8873	19.93	21.22	19.8551	19.9781	21.1926	21.5876	0.294185	0.517436	0.499593
>sp|Q7KZF4|SND1_HUMAN Staphylococcal nuclease domain-containing protein 1 OS=Homo sapiens GN=SND1 PE=1 SV=1	Q7KZF4	sp|Q7KZF4|SND1_HUMAN	sp|Q7KZF4|SND1_HUMAN	No	23.3126	23.352	23.4416	23.5673	23.1416	23.1778	23.5223	23.2425	23.5878	22.8579	21.3645	0.295612	0.51801	-0.417162
>sp|P61224|RAP1B_HUMAN Ras-related protein Rap-1b OS=Homo sapiens GN=RAP1B PE=1 SV=1;>sp|A6NIZ1|RP1BL_HUMAN Ras-related protein Rap-1b-like protein OS=Homo sapiens PE=2 SV=1;>sp|P62834|RAP1A_HUMAN Ras-related protein Rap-1A OS=Homo sapiens GN=RAP1A PE=1 SV=1	P61224;A6NIZ1;P62834	sp|P61224|RAP1B_HUMAN;sp|A6NIZ1|RP1BL_HUMAN;sp|P62834|RAP1A_HUMAN	sp|P61224|RAP1B_HUMAN;sp|A6NIZ1|RP1BL_HUMAN;sp|P62834|RAP1A_HUMAN	Yes	22.258	22.3134	22.7606	22.7132	22.429	22.5744	22.8493	22.3015	22.2153	23.2963	23.0576	0.295392	0.51859	0.235908
>sp|P61313|RL15_HUMAN 60S ribosomal protein L15 OS=Homo sapiens GN=RPL15 PE=1 SV=2	P61313	sp|P61313|RL15_HUMAN	sp|P61313|RL15_HUMAN	No	23.1277	23.5879	22.7516	22.8431	19.3506	22.7988	23.4003	23.4507	22.7105	23.6132	22.8071	0.296983	0.519444	0.786403
>sp|P40121|CAPG_HUMAN Macrophage-capping protein OS=Homo sapiens GN=CAPG PE=1 SV=2	P40121	sp|P40121|CAPG_HUMAN	sp|P40121|CAPG_HUMAN	No	22.4435	24.2114	23.4406	22.8994	22.6523	22.2549	23.7132	23.86	22.9316	23.1334	23.2911	0.298891	0.521812	0.402193
>sp|P08294|SODE_HUMAN Extracellular superoxide dismutase [Cu-Zn] OS=Homo sapiens GN=SOD3 PE=1 SV=2	P08294	sp|P08294|SODE_HUMAN	sp|P08294|SODE_HUMAN	No	19.1237	19.4103	21.5629	20.1251	23.2587	22.4316	19.4692	20.0725	21.3891	20.5075	18.7842	0.303199	0.526403	-0.94089
>sp|P04179|SODM_HUMAN Superoxide dismutase [Mn], mitochondrial OS=Homo sapiens GN=SOD2 PE=1 SV=2	P04179	sp|P04179|SODM_HUMAN	sp|P04179|SODM_HUMAN	No	21.8853	21.906	22.6667	22.2088	22.3022	23.1268	21.7165	21.6537	22.0565	22.1634	22.673	0.302748	0.526592	-0.296686
>sp|O95433|AHSA1_HUMAN Activator of 90 kDa heat shock protein ATPase homolog 1 OS=Homo sapiens GN=AHSA1 PE=1 SV=1	O95433	sp|O95433|AHSA1_HUMAN	sp|O95433|AHSA1_HUMAN	No	21.2136	21.2657	21.0129	19.6659	21.1507	19.9058	21.4882	19.2226	19.8336	20.8091	19.3736	0.302707	0.527495	-0.557021
>sp|P55209|NP1L1_HUMAN Nucleosome assembly protein 1-like 1 OS=Homo sapiens GN=NAP1L1 PE=1 SV=1	P55209	sp|P55209|NP1L1_HUMAN	sp|P55209|NP1L1_HUMAN	No	22.3491	22.2395	22.0259	22.4155	19.4235	21.5054	21.7525	20.6314	19.9895	20.4312	22.071	0.305128	0.528776	-0.684696
>sp|Q13200|PSMD2_HUMAN 26S proteasome non-ATPase regulatory subunit 2 OS=Homo sapiens GN=PSMD2 PE=1 SV=3	Q13200	sp|Q13200|PSMD2_HUMAN	sp|Q13200|PSMD2_HUMAN	No	22.0774	22.0447	21.9567	22.9219	21.1262	20.1867	22.2949	21.6946	19.3825	19.8638	21.743	0.309268	0.534966	-0.723174
>sp|Q9UBQ7|GRHPR_HUMAN Glyoxylate reductase/hydroxypyruvate reductase OS=Homo sapiens GN=GRHPR PE=1 SV=1	Q9UBQ7	sp|Q9UBQ7|GRHPR_HUMAN	sp|Q9UBQ7|GRHPR_HUMAN	No	20.5786	21.0485	20.0472	19.7622	21.5263	21.7571	20.2543	21.6644	21.1788	21.1423	22.1766	0.309952	0.535164	0.496651
>sp|P62826|RAN_HUMAN GTP-binding nuclear protein Ran OS=Homo sapiens GN=RAN PE=1 SV=3	P62826	sp|P62826|RAN_HUMAN	sp|P62826|RAN_HUMAN	No	24.2176	24.0662	24.1761	23.857	24.448	24.5098	24.1944	23.9697	24.1713	23.7096	24.2605	0.313985	0.541136	-0.151383
>sp|P49720|PSB3_HUMAN Proteasome subunit beta type-3 OS=Homo sapiens GN=PSMB3 PE=1 SV=2	P49720	sp|P49720|PSB3_HUMAN	sp|P49720|PSB3_HUMAN	No	22.3081	22.1242	22.1267	22.6218	21.9182	19.5007	22.6426	22.9352	22.3713	22.1373	21.6631	0.315337	0.542473	0.58325
>sp|P63220|RS21_HUMAN 40S ribosomal protein S21 OS=Homo sapiens GN=RPS21 PE=1 SV=1	P63220	sp|P63220|RS21_HUMAN	sp|P63220|RS21_HUMAN	No	23.1379	22.8439	20.2857	22.9422	21.6683	20.79	21.6006	20.4111	19.7033	22.1168	22.171	0.318655	0.546183	-0.74409
>sp|P24534|EF1B_HUMAN Elongation factor 1-beta OS=Homo sapiens GN=EEF1B2 PE=1 SV=3	P24534	sp|P24534|EF1B_HUMAN	sp|P24534|EF1B_HUMAN	No	21.6491	22.6336	21.7487	21.4069	21.5606	21.3457	21.9052	19.7578	20.6579	21.9427	21.9745	0.323824	0.547071	-0.476479
>sp|P48147|PPCE_HUMAN Prolyl endopeptidase OS=Homo sapiens GN=PREP PE=1 SV=2	P48147	sp|P48147|PPCE_HUMAN	sp|P48147|PPCE_HUMAN	No	20.0465	19.8835	25.6988	25.4884	20.2744	25.32	19.899	19.5395	25.6123	20.7176	19.0607	0.318598	0.547082	-1.81944
>sp|P51608|MECP2_HUMAN Methyl-CpG-binding protein 2 OS=Homo sapiens GN=MECP2 PE=1 SV=1	P51608	sp|P51608|MECP2_HUMAN	sp|P51608|MECP2_HUMAN	No	22.6569	23.4217	23.7786	21.9282	23.8466	23.881	24.1598	24.0401	23.5022	23.6749	23.0098	0.319838	0.547214	0.425166
>sp|O95747|OXSR1_HUMAN Serine/threonine-protein kinase OSR1 OS=Homo sapiens GN=OXSR1 PE=1 SV=1	O95747	sp|O95747|OXSR1_HUMAN	sp|O95747|OXSR1_HUMAN	No	21.8914	21.6912	21.8566	21.6891	20.8586	20.8896	21.238	22.1459	19.6305	20.511	21.5369	0.323475	0.547465	-0.466985
>sp|P46778|RL21_HUMAN 60S ribosomal protein L21 OS=Homo sapiens GN=RPL21 PE=1 SV=2	P46778	sp|P46778|RL21_HUMAN	sp|P46778|RL21_HUMAN	No	21.6856	22.1076	21.1725	22.1949	19.9443	18.8376	22.1062	21.7325	20.8206	22.4926	21.262	0.321736	0.547475	0.692361
>sp|Q13011|ECH1_HUMAN Delta(3,5)-Delta(2,4)-dienoyl-CoA isomerase, mitochondrial OS=Homo sapiens GN=ECH1 PE=1 SV=2	Q13011	sp|Q13011|ECH1_HUMAN	sp|Q13011|ECH1_HUMAN	No	21.3401	21.4828	21.687	21.8018	21.6745	21.9739	22.3811	21.8154	20.0683	19.8359	21.7285	0.32132	0.547758	-0.49417
>sp|Q16531|DDB1_HUMAN DNA damage-binding protein 1 OS=Homo sapiens GN=DDB1 PE=1 SV=1	Q16531	sp|Q16531|DDB1_HUMAN	sp|Q16531|DDB1_HUMAN	No	21.5576	21.794	20.3607	21.2676	21.8517	20.1743	20.3208	20.3771	19.7846	22.0017	20.8759	0.32103	0.548257	-0.49564
>sp|P17096|HMGA1_HUMAN High mobility group protein HMG-I/HMG-Y OS=Homo sapiens GN=HMGA1 PE=1 SV=3	P17096	sp|P17096|HMGA1_HUMAN	sp|P17096|HMGA1_HUMAN	No	22.9165	23.794	20.4218	23.2071	22.5757	22.8997	19.7849	23.0616	23.7929	22.189	19.4171	0.325133	0.548298	-0.9867
>sp|P20618|PSB1_HUMAN Proteasome subunit beta type-1 OS=Homo sapiens GN=PSMB1 PE=1 SV=2	P20618	sp|P20618|PSB1_HUMAN	sp|P20618|PSB1_HUMAN	No	22.9595	22.7162	23.2426	23.0598	22.7583	22.3585	23.2933	23.1967	23.4712	23.262	22.2641	0.323474	0.548449	0.248346
>sp|Q01813|PFKAP_HUMAN ATP-dependent 6-phosphofructokinase, platelet type OS=Homo sapiens GN=PFKP PE=1 SV=2	Q01813	sp|Q01813|PFKAP_HUMAN	sp|Q01813|PFKAP_HUMAN	No	21.1586	21.5927	20.7729	18.8024	21.3974	20.4155	21.8465	21.2988	22.0119	21.6082	19.7171	0.331866	0.558651	0.606569
>sp|P55795|HNRH2_HUMAN Heterogeneous nuclear ribonucleoprotein H2 OS=Homo sapiens GN=HNRNPH2 PE=1 SV=1	P55795	sp|P55795|HNRH2_HUMAN	sp|P55795|HNRH2_HUMAN	No	21.0253	18.4193	20.1508	21.5866	20.0207	20.7528	19.6948	19.4771	20.2231	19.8306	19.8083	0.332799	0.55922	-0.519129
>sp|P29590|PML_HUMAN Protein PML OS=Homo sapiens GN=PML PE=1 SV=3	P29590	sp|P29590|PML_HUMAN	sp|P29590|PML_HUMAN	No	22.9202	23.4196	23.3033	22.7366	22.5911	22.6938	23.187	23.3877	23.4929	22.6297	23.0719	0.334373	0.560865	0.209777
>sp|P50453|SPB9_HUMAN Serpin B9 OS=Homo sapiens GN=SERPINB9 PE=1 SV=1	P50453	sp|P50453|SPB9_HUMAN	sp|P50453|SPB9_HUMAN;sp|P50452|SPB8_HUMAN;sp|O75830|SPI2_HUMAN	Yes	21.084	23.5837	23.5079	21.926	22.5094	22.9046	23.499	23.6815	21.8398	19.7122	19.5624	0.335132	0.561137	-0.926935
>sp|P18669|PGAM1_HUMAN Phosphoglycerate mutase 1 OS=Homo sapiens GN=PGAM1 PE=1 SV=2	P18669	sp|P18669|PGAM1_HUMAN	sp|P18669|PGAM1_HUMAN;sp|Q8N0Y7|PGAM4_HUMAN;sp|P15259|PGAM2_HUMAN	Yes	23.9203	23.7162	23.9931	23.0884	24.5844	23.5828	23.5255	23.1047	24.071	24.1406	22.3099	0.33667	0.561714	-0.383866
>sp|O75533|SF3B1_HUMAN Splicing factor 3B subunit 1 OS=Homo sapiens GN=SF3B1 PE=1 SV=3	O75533	sp|O75533|SF3B1_HUMAN	sp|O75533|SF3B1_HUMAN	No	20.2867	22.063	21.989	21.6055	19.8034	19.2921	19.3712	20.0036	21.5998	20.3775	19.5913	0.34019	0.563589	-0.651285
>sp|P19105|ML12A_HUMAN Myosin regulatory light chain 12A OS=Homo sapiens GN=MYL12A PE=1 SV=2;>sp|O14950|ML12B_HUMAN Myosin regulatory light chain 12B OS=Homo sapiens GN=MYL12B PE=1 SV=2	P19105;O14950	sp|P19105|ML12A_HUMAN;sp|O14950|ML12B_HUMAN	sp|P19105|ML12A_HUMAN;sp|O14950|ML12B_HUMAN	Yes	25.0718	25.4481	25.3174	25.6282	25.1174	25.073	25.4182	25.5633	24.3025	25.0979	24.8536	0.339125	0.563811	-0.228893
>sp|P09972|ALDOC_HUMAN Fructose-bisphosphate aldolase C OS=Homo sapiens GN=ALDOC PE=1 SV=2	P09972	sp|P09972|ALDOC_HUMAN	sp|P09972|ALDOC_HUMAN	No	23.3257	22.9511	22.7509	22.7366	22.707	23.0244	23.0833	23.4495	19.5881	24.0072	20.393	0.339997	0.564262	-0.81174
>sp|P49419|AL7A1_HUMAN Alpha-aminoadipic semialdehyde dehydrogenase OS=Homo sapiens GN=ALDH7A1 PE=1 SV=5	P49419	sp|P49419|AL7A1_HUMAN	sp|P49419|AL7A1_HUMAN	No	22.0099	21.4566	21.6917	22.0003	19.6509	21.1896	22.5717	19.4612	22.7365	23.1267	22.3528	0.343244	0.56765	0.716593
>sp|Q9UNZ2|NSF1C_HUMAN NSFL1 cofactor p47 OS=Homo sapiens GN=NSFL1C PE=1 SV=2	Q9UNZ2	sp|Q9UNZ2|NSF1C_HUMAN	sp|Q9UNZ2|NSF1C_HUMAN	No	23.7998	23.0364	23.2371	22.7934	22.7279	19.4291	23.3229	23.2849	23.2458	23.108	23.0636	0.344859	0.56932	0.701095
>sp|P60842|IF4A1_HUMAN Eukaryotic initiation factor 4A-I OS=Homo sapiens GN=EIF4A1 PE=1 SV=1	P60842	sp|P60842|IF4A1_HUMAN	sp|P60842|IF4A1_HUMAN	No	24.9613	24.6503	25.0228	24.9748	24.3197	23.9795	24.6994	24.4909	24.2802	24.6245	24.0889	0.347849	0.57325	-0.214642
>sp|P56537|IF6_HUMAN Eukaryotic translation initiation factor 6 OS=Homo sapiens GN=EIF6 PE=1 SV=1	P56537	sp|P56537|IF6_HUMAN	sp|P56537|IF6_HUMAN	No	22.6396	21.8026	18.9213	21.8957	20.2513	21.7565	21.656	20.8001	20.4405	19.9989	19.7995	0.351491	0.577231	-0.672134
>sp|P80748|LV302_HUMAN Ig lambda chain V-III region LOI OS=Homo sapiens PE=1 SV=1	P80748	sp|P80748|LV302_HUMAN	sp|P80748|LV302_HUMAN	No	23.5524	19.2679	19.7943	19.0786	20.2566	18.7142	20.2454	20.1762	23.0632	20.8656	20.7693	0.352132	0.577276	0.913294
>sp|P40429|RL13A_HUMAN 60S ribosomal protein L13a OS=Homo sapiens GN=RPL13A PE=1 SV=2;>sp|Q6NVV1|R13P3_HUMAN Putative 60S ribosomal protein L13a protein RPL13AP3 OS=Homo sapiens GN=RPL13AP3 PE=5 SV=1	P40429;Q6NVV1	sp|P40429|RL13A_HUMAN;sp|Q6NVV1|R13P3_HUMAN	sp|P40429|RL13A_HUMAN;sp|Q6NVV1|R13P3_HUMAN	Yes	22.5488	22.7858	22.0122	23.3372	22.3457	18.9884	23.0948	22.7633	22.4388	22.6851	22.4924	0.351428	0.578137	0.691895
>sp|Q16630|CPSF6_HUMAN Cleavage and polyadenylation specificity factor subunit 6 OS=Homo sapiens GN=CPSF6 PE=1 SV=2	Q16630	sp|Q16630|CPSF6_HUMAN	sp|Q16630|CPSF6_HUMAN	No	19.9833	22.006	21.5848	22.5197	21.4263	21.0383	22.0474	19.9214	19.8815	20.8157	21.7135	0.353325	0.578225	-0.550509
>sp|Q16629|SRSF7_HUMAN Serine/arginine-rich splicing factor 7 OS=Homo sapiens GN=SRSF7 PE=1 SV=1	Q16629	sp|Q16629|SRSF7_HUMAN	sp|Q16629|SRSF7_HUMAN	No	23.1988	23.098	19.6589	22.6506	21.0019	22.7077	22.6303	22.8506	22.6531	22.6701	22.5886	0.353988	0.578304	0.625877
>sp|Q9NTK5|OLA1_HUMAN Obg-like ATPase 1 OS=Homo sapiens GN=OLA1 PE=1 SV=2	Q9NTK5	sp|Q9NTK5|OLA1_HUMAN	sp|Q9NTK5|OLA1_HUMAN	No	20.9655	20.5347	20.7383	21.5226	19.1963	20.3215	20.2123	20.2828	21.2312	21.7244	21.4774	0.355034	0.579007	0.439119
>sp|P16402|H13_HUMAN Histone H1.3 OS=Homo sapiens GN=HIST1H1D PE=1 SV=2	P16402	sp|P16402|H13_HUMAN	sp|P16402|H13_HUMAN	No	25.8064	25.7439	25.4489	26.1459	19.9972	25.1918	25.8056	25.7125	25.3087	19.1774	19.0392	0.362031	0.588378	-1.71369
>sp|Q9H223|EHD4_HUMAN EH domain-containing protein 4 OS=Homo sapiens GN=EHD4 PE=1 SV=1	Q9H223	sp|Q9H223|EHD4_HUMAN	sp|Q9H223|EHD4_HUMAN	No	21.1515	21.2956	21.3318	20.7611	21.5213	21.6554	22.287	21.5683	21.0305	19.2962	19.7289	0.361646	0.58877	-0.503941
>sp|Q13838|DX39B_HUMAN Spliceosome RNA helicase DDX39B OS=Homo sapiens GN=DDX39B PE=1 SV=1	Q13838	sp|Q13838|DX39B_HUMAN	sp|Q13838|DX39B_HUMAN	No	24.3518	24.4677	24.5181	25.0121	24.1932	23.8005	24.3296	24.4214	24.0563	23.9112	24.2807	0.363215	0.589284	-0.190735
>sp|Q99623|PHB2_HUMAN Prohibitin-2 OS=Homo sapiens GN=PHB2 PE=1 SV=2	Q99623	sp|Q99623|PHB2_HUMAN	sp|Q99623|PHB2_HUMAN	No	23.8913	22.7515	22.8323	23.1105	23.285	23.6556	23.5225	22.3976	23.492	24.0213	24.7721	0.364524	0.590391	0.386744
>sp|P11279|LAMP1_HUMAN Lysosome-associated membrane glycoprotein 1 OS=Homo sapiens GN=LAMP1 PE=1 SV=3	P11279	sp|P11279|LAMP1_HUMAN	sp|P11279|LAMP1_HUMAN	No	21.59	21.483	19.7098	22.8984	22.4998	21.8369	21.6448	22.2076	21.9233	22.7995	22.2924	0.365384	0.590767	0.503867
>sp|P38159|RBMX_HUMAN RNA-binding motif protein, X chromosome OS=Homo sapiens GN=RBMX PE=1 SV=3;>sp|Q96E39|RMXL1_HUMAN RNA binding motif protein, X-linked-like-1 OS=Homo sapiens GN=RBMXL1 PE=1 SV=1	P38159;Q96E39	sp|P38159|RBMX_HUMAN;sp|Q96E39|RMXL1_HUMAN	sp|P38159|RBMX_HUMAN;sp|Q96E39|RMXL1_HUMAN;sp|O75526|RMXL2_HUMAN;sp|Q8N7X1|RMXL3_HUMAN	Yes	24.8516	24.5661	24.7349	25.0863	24.0778	24.0194	24.5955	23.9856	24.5175	24.3033	24.3524	0.366132	0.59096	-0.205142
>sp|Q5JTV8|TOIP1_HUMAN Torsin-1A-interacting protein 1 OS=Homo sapiens GN=TOR1AIP1 PE=1 SV=2	Q5JTV8	sp|Q5JTV8|TOIP1_HUMAN	sp|Q5JTV8|TOIP1_HUMAN	No	20.0797	21.97	21.4292	21.8556	20.9201	21.323	21.8109	21.5428	21.3749	21.6915	21.4192	0.367434	0.592047	0.304921
>sp|Q14203|DCTN1_HUMAN Dynactin subunit 1 OS=Homo sapiens GN=DCTN1 PE=1 SV=3	Q14203	sp|Q14203|DCTN1_HUMAN	sp|Q14203|DCTN1_HUMAN	No	19.7483	20.0053	20.7829	21.0953	19.9966	22.1466	21.5872	19.438	21.6373	21.5325	21.6154	0.370057	0.595255	0.532914
>sp|P36957|ODO2_HUMAN Dihydrolipoyllysine-residue succinyltransferase component of 2-oxoglutarate dehydrogenase complex, mitochondrial OS=Homo sapiens GN=DLST PE=1 SV=4	P36957	sp|P36957|ODO2_HUMAN	sp|P36957|ODO2_HUMAN	No	22.6641	22.8281	22.926	22.1819	22.6993	23.2887	23.12	22.9946	22.4337	22.8751	23.4391	0.371486	0.596534	0.207837
>sp|P62857|RS28_HUMAN 40S ribosomal protein S28 OS=Homo sapiens GN=RPS28 PE=1 SV=1	P62857	sp|P62857|RS28_HUMAN	sp|P62857|RS28_HUMAN	No	23.8573	23.7158	23.9716	24.1157	22.6423	19.6354	23.9597	24.2391	23.6095	23.5003	23.3592	0.372176	0.596623	0.743895
>sp|P02675|FIBB_HUMAN Fibrinogen beta chain OS=Homo sapiens GN=FGB PE=1 SV=2	P02675	sp|P02675|FIBB_HUMAN	sp|P02675|FIBB_HUMAN	No	25.8379	25.7001	24.8649	23.0605	24.9204	24.5885	23.7734	24.9115	26.0979	21.282	24.1151	0.374264	0.59895	-0.792726
>sp|P62304|RUXE_HUMAN Small nuclear ribonucleoprotein E OS=Homo sapiens GN=SNRPE PE=1 SV=1	P62304	sp|P62304|RUXE_HUMAN	sp|P62304|RUXE_HUMAN	No	19.5279	20.9444	20.8328	22.7071	19.5561	19.2437	21.5542	21.8264	21.4539	19.9987	20.5909	0.379671	0.604518	0.616147
>sp|P26368|U2AF2_HUMAN Splicing factor U2AF 65 kDa subunit OS=Homo sapiens GN=U2AF2 PE=1 SV=4	P26368	sp|P26368|U2AF2_HUMAN	sp|P26368|U2AF2_HUMAN	No	22.5538	22.1674	22.4561	22.5926	22.3803	21.6634	21.7439	22.2787	22.28	21.3757	22.6476	0.379199	0.604791	-0.237098
>sp|P63241|IF5A1_HUMAN Eukaryotic translation initiation factor 5A-1 OS=Homo sapiens GN=EIF5A PE=1 SV=2;>sp|Q6IS14|IF5AL_HUMAN Eukaryotic translation initiation factor 5A-1-like OS=Homo sapiens GN=EIF5AL1 PE=2 SV=2	P63241;Q6IS14	sp|P63241|IF5A1_HUMAN;sp|Q6IS14|IF5AL_HUMAN	sp|P63241|IF5A1_HUMAN;sp|Q6IS14|IF5AL_HUMAN;sp|Q9GZV4|IF5A2_HUMAN	Yes	23.4534	23.2003	22.6751	23.6629	23.0972	22.8366	23.4526	21.4849	22.7825	23.412	22.9585	0.378852	0.605263	-0.33613
>sp|P11047|LAMC1_HUMAN Laminin subunit gamma-1 OS=Homo sapiens GN=LAMC1 PE=1 SV=3	P11047	sp|P11047|LAMC1_HUMAN	sp|P11047|LAMC1_HUMAN	No	24.7923	24.5058	24.1904	24.4626	25.5423	25.623	24.4862	24.4916	25.1652	24.4738	24.2494	0.381318	0.606116	-0.279506
>sp|Q15435|PP1R7_HUMAN Protein phosphatase 1 regulatory subunit 7 OS=Homo sapiens GN=PPP1R7 PE=1 SV=1	Q15435	sp|Q15435|PP1R7_HUMAN	sp|Q15435|PP1R7_HUMAN	No	20.741	19.9214	19.4278	20.0197	20.7692	19.4871	21.9608	21.5869	21.1081	18.6137	19.8613	0.382182	0.606464	0.565133
>sp|P27482|CALL3_HUMAN Calmodulin-like protein 3 OS=Homo sapiens GN=CALML3 PE=1 SV=2	P27482	sp|P27482|CALL3_HUMAN	sp|P27482|CALL3_HUMAN	No	25.4498	24.897	24.9276	25.3239	24.6296	23.8876	26.7853	26.384	26.8182	23.0947	24.4526	0.385238	0.609259	0.654398
>sp|P68366|TBA4A_HUMAN Tubulin alpha-4A chain OS=Homo sapiens GN=TUBA4A PE=1 SV=1;>sp|Q9NY65|TBA8_HUMAN Tubulin alpha-8 chain OS=Homo sapiens GN=TUBA8 PE=1 SV=1	P68366;Q9NY65	sp|P68366|TBA4A_HUMAN;sp|Q9NY65|TBA8_HUMAN	sp|P68366|TBA4A_HUMAN;sp|Q9NY65|TBA8_HUMAN;sp|Q9H853|TBA4B_HUMAN	Yes	19.4095	22.6635	23.0263	18.6625	22.6984	19.5534	22.5161	21.8527	22.1387	20.5633	22.2742	0.385919	0.609312	0.866717
>sp|P42224|STAT1_HUMAN Signal transducer and activator of transcription 1-alpha/beta OS=Homo sapiens GN=STAT1 PE=1 SV=2	P42224	sp|P42224|STAT1_HUMAN	sp|P42224|STAT1_HUMAN	No	21.4062	23.7083	23.1822	22.0291	22.4274	20.2031	22.3599	20.8196	23.5525	20.3544	19.8849	0.384662	0.609372	-0.765107
>sp|P35268|RL22_HUMAN 60S ribosomal protein L22 OS=Homo sapiens GN=RPL22 PE=1 SV=2	P35268	sp|P35268|RL22_HUMAN	sp|P35268|RL22_HUMAN	No	23.7867	23.386	23.5088	23.9546	23.4289	23.2667	23.9732	23.2943	23.5598	23.1641	22.8328	0.387436	0.610683	-0.190457
>sp|Q9NZT1|CALL5_HUMAN Calmodulin-like protein 5 OS=Homo sapiens GN=CALML5 PE=1 SV=2	Q9NZT1	sp|Q9NZT1|CALL5_HUMAN	sp|Q9NZT1|CALL5_HUMAN	No	19.4701	22.2135	22.0728	22.0462	19.9453	19.7516	20.7566	19.9074	19.652	20.916	20.484	0.38955	0.612988	-0.573367
>sp|P11908|PRPS2_HUMAN Ribose-phosphate pyrophosphokinase 2 OS=Homo sapiens GN=PRPS2 PE=1 SV=2;>sp|P60891|PRPS1_HUMAN Ribose-phosphate pyrophosphokinase 1 OS=Homo sapiens GN=PRPS1 PE=1 SV=2	P11908;P60891	sp|P11908|PRPS2_HUMAN;sp|P60891|PRPS1_HUMAN	sp|P11908|PRPS2_HUMAN;sp|P60891|PRPS1_HUMAN;sp|P21108|PRPS3_HUMAN	Yes	19.7054	21.3863	21.402	21.4309	19.6751	19.3467	19.4802	21.7122	19.6344	19.1241	19.7396	0.391377	0.614834	-0.552979
>sp|Q01518|CAP1_HUMAN Adenylyl cyclase-associated protein 1 OS=Homo sapiens GN=CAP1 PE=1 SV=5	Q01518	sp|Q01518|CAP1_HUMAN	sp|Q01518|CAP1_HUMAN	No	24.3232	24.5421	24.7782	24.7657	24.2317	23.9121	24.3376	24.8488	24.0539	24.1301	23.7674	0.396818	0.622343	-0.19792
>sp|P00367|DHE3_HUMAN Glutamate dehydrogenase 1, mitochondrial OS=Homo sapiens GN=GLUD1 PE=1 SV=2;>XX|DHE3_BOVIN|;>sp|P49448|DHE4_HUMAN Glutamate dehydrogenase 2, mitochondrial OS=Homo sapiens GN=GLUD2 PE=1 SV=2	P00367;DHE3_B;P49448	sp|P00367|DHE3_HUMAN;XX|DHE3_BOVIN|;sp|P49448|DHE4_HUMAN	sp|P00367|DHE3_HUMAN;XX|DHE3_BOVIN|;sp|P49448|DHE4_HUMAN	Yes	22.4838	22.8976	22.7494	22.4333	22.3675	23.5927	23.4127	23.1213	22.2148	22.6533	23.8134	0.399604	0.623594	0.289066
>sp|P04217|A1BG_HUMAN Alpha-1B-glycoprotein OS=Homo sapiens GN=A1BG PE=1 SV=4	P04217	sp|P04217|A1BG_HUMAN	sp|P04217|A1BG_HUMAN	No	21.7833	21.8891	21.2752	20.3423	21.5779	20.1265	19.8317	19.9958	22.1044	19.9365	21.5384	0.399143	0.62391	-0.484356
>sp|Q04837|SSBP_HUMAN Single-stranded DNA-binding protein, mitochondrial OS=Homo sapiens GN=SSBP1 PE=1 SV=1	Q04837	sp|Q04837|SSBP_HUMAN	sp|Q04837|SSBP_HUMAN	No	19.3997	22.436	19.491	22.5385	22.4872	22.5917	19.3577	19.1536	22.3256	19.5822	22.6281	0.399112	0.624898	-0.881236
>sp|Q16851|UGPA_HUMAN UTP--glucose-1-phosphate uridylyltransferase OS=Homo sapiens GN=UGP2 PE=1 SV=5	Q16851	sp|Q16851|UGPA_HUMAN	sp|Q16851|UGPA_HUMAN	No	23.3153	22.8148	20.2343	22.8752	22.2844	22.3729	22.9748	21.4009	22.2576	22.268	19.4541	0.403405	0.628483	-0.645054
>sp|Q9Y4Y9|LSM5_HUMAN U6 snRNA-associated Sm-like protein LSm5 OS=Homo sapiens GN=LSM5 PE=1 SV=3	Q9Y4Y9	sp|Q9Y4Y9|LSM5_HUMAN	sp|Q9Y4Y9|LSM5_HUMAN	No	19.9748	19.8301	20.2834	19.0062	19.7757	19.6206	19.4532	20.625	21.035	20.3736	18.9785	0.404671	0.629414	0.344598
>sp|Q14980|NUMA1_HUMAN Nuclear mitotic apparatus protein 1 OS=Homo sapiens GN=NUMA1 PE=1 SV=2	Q14980	sp|Q14980|NUMA1_HUMAN	sp|Q14980|NUMA1_HUMAN	No	24.2032	24.0586	24.2611	24.7217	24.2692	23.8078	24.0865	24.2069	24.4305	23.8187	23.8055	0.406307	0.629876	-0.150659
>sp|P62847|RS24_HUMAN 40S ribosomal protein S24 OS=Homo sapiens GN=RPS24 PE=1 SV=1	P62847	sp|P62847|RS24_HUMAN	sp|P62847|RS24_HUMAN	No	21.1321	20.3481	21.2762	21.5717	20.9322	21.2697	22.1917	21.9536	19.7128	21.6684	21.8659	0.405882	0.630256	0.390167
>sp|P25786|PSA1_HUMAN Proteasome subunit alpha type-1 OS=Homo sapiens GN=PSMA1 PE=1 SV=1	P25786	sp|P25786|PSA1_HUMAN	sp|P25786|PSA1_HUMAN	No	23.3982	23.3754	23.3236	19.8613	22.6214	22.827	23.0237	22.7748	23.5047	19.6149	19.6225	0.408475	0.632195	-0.859724
>sp|P43686|PRS6B_HUMAN 26S protease regulatory subunit 6B OS=Homo sapiens GN=PSMC4 PE=1 SV=2	P43686	sp|P43686|PRS6B_HUMAN	sp|P43686|PRS6B_HUMAN	No	20.4199	19.7139	20.1545	20.9192	19.9034	18.894	21.5275	20.1449	19.7528	19.1912	21.7472	0.411302	0.634484	0.471918
>sp|P00352|AL1A1_HUMAN Retinal dehydrogenase 1 OS=Homo sapiens GN=ALDH1A1 PE=1 SV=2	P00352	sp|P00352|AL1A1_HUMAN	sp|P00352|AL1A1_HUMAN	No	23.3725	22.4457	22.4129	22.0826	24.0936	23.1893	20.4773	22.0601	19.3419	24.1294	24.4917	0.411209	0.635382	-0.832669
>sp|O43175|SERA_HUMAN D-3-phosphoglycerate dehydrogenase OS=Homo sapiens GN=PHGDH PE=1 SV=4	O43175	sp|O43175|SERA_HUMAN	sp|O43175|SERA_HUMAN	No	23.6337	22.8398	22.9962	23.2054	22.9289	22.9286	22.1548	19.8743	21.9017	23.619	24.6777	0.412936	0.635961	-0.643271
>sp|Q15293|RCN1_HUMAN Reticulocalbin-1 OS=Homo sapiens GN=RCN1 PE=1 SV=1	Q15293	sp|Q15293|RCN1_HUMAN	sp|Q15293|RCN1_HUMAN	No	19.8182	20.4674	19.0384	21.0437	20.1065	20.2734	20.2398	20.8395	21.1085	18.7809	22.1349	0.417503	0.636743	0.49611
>sp|Q14152|EIF3A_HUMAN Eukaryotic translation initiation factor 3 subunit A OS=Homo sapiens GN=EIF3A PE=1 SV=1	Q14152	sp|Q14152|EIF3A_HUMAN	sp|Q14152|EIF3A_HUMAN	No	21.6651	21.945	22.0754	22.2961	21.8155	20.3789	22.2126	21.7096	19.7178	22.3302	19.9892	0.414933	0.636952	-0.504127
>sp|O00571|DDX3X_HUMAN ATP-dependent RNA helicase DDX3X OS=Homo sapiens GN=DDX3X PE=1 SV=3;>sp|O15523|DDX3Y_HUMAN ATP-dependent RNA helicase DDX3Y OS=Homo sapiens GN=DDX3Y PE=1 SV=2	O00571;O15523	sp|O00571|DDX3X_HUMAN;sp|O15523|DDX3Y_HUMAN	sp|O00571|DDX3X_HUMAN;sp|O15523|DDX3Y_HUMAN;sp|Q9NQI0|DDX4_HUMAN	Yes	22.9764	22.7312	22.986	23.1942	22.6506	21.8759	22.7377	22.6119	22.694	22.1281	22.5164	0.41438	0.637143	-0.1981
>sp|O14818|PSA7_HUMAN Proteasome subunit alpha type-7 OS=Homo sapiens GN=PSMA7 PE=1 SV=1	O14818	sp|O14818|PSA7_HUMAN	sp|O14818|PSA7_HUMAN;sp|Q8TAA3|PSA7L_HUMAN	Yes	23.0897	22.9705	22.5091	22.2961	23.2168	22.5404	23.0858	22.9624	22.7866	22.8051	19.4358	0.415789	0.637228	-0.555318
>sp|O60869|EDF1_HUMAN Endothelial differentiation-related factor 1 OS=Homo sapiens GN=EDF1 PE=1 SV=1	O60869	sp|O60869|EDF1_HUMAN	sp|O60869|EDF1_HUMAN	No	21.3052	21.1212	20.9381	21.2122	19.7356	19.7951	21.2632	19.801	21.3735	19.7263	18.9989	0.417307	0.637477	-0.451991
>sp|P21281|VATB2_HUMAN V-type proton ATPase subunit B, brain isoform OS=Homo sapiens GN=ATP6V1B2 PE=1 SV=3	P21281	sp|P21281|VATB2_HUMAN	sp|P21281|VATB2_HUMAN;sp|P15313|VATB1_HUMAN	Yes	21.7049	21.6607	21.2703	21.6258	21.0955	19.9458	22.0051	20.5851	22.4287	21.5684	21.2632	0.417041	0.638107	0.352959
>sp|Q9UQ80|PA2G4_HUMAN Proliferation-associated protein 2G4 OS=Homo sapiens GN=PA2G4 PE=1 SV=3	Q9UQ80	sp|Q9UQ80|PA2G4_HUMAN	sp|Q9UQ80|PA2G4_HUMAN	No	23.7628	23.9778	23.5463	23.9314	23.1842	22.6336	23.4234	23.5265	23.306	23.1676	23.0723	0.420131	0.639714	-0.206846
>sp|P00488|F13A_HUMAN Coagulation factor XIII A chain OS=Homo sapiens GN=F13A1 PE=1 SV=4	P00488	sp|P00488|F13A_HUMAN	sp|P00488|F13A_HUMAN	No	22.8234	22.6104	22.2304	23.1287	24.3838	23.1295	23.6939	22.996	23.4038	20.1892	22.2058	0.422079	0.641643	-0.553315
>sp|Q9BUT1|BDH2_HUMAN 3-hydroxybutyrate dehydrogenase type 2 OS=Homo sapiens GN=BDH2 PE=1 SV=2	Q9BUT1	sp|Q9BUT1|BDH2_HUMAN	sp|Q9BUT1|BDH2_HUMAN	No	21.0336	18.9974	19.5617	20.0216	21.5615	21.1589	21.1443	19.0556	20.859	19.1994	19.1057	0.426587	0.645367	-0.516316
>sp|P08670|VIME_HUMAN Vimentin OS=Homo sapiens GN=VIM PE=1 SV=4	P08670	sp|P08670|VIME_HUMAN	sp|P08670|VIME_HUMAN;sp|P41219|PERI_HUMAN;sp|Q16352|AINX_HUMAN;sp|P12036|NFH_HUMAN	Yes	30.3031	30.5724	30.577	30.3505	30.3261	30.5488	30.5923	30.1734	29.2106	31.46	29.1319	0.42622	0.64585	-0.332699
>sp|P15311|EZRI_HUMAN Ezrin OS=Homo sapiens GN=EZR PE=1 SV=4	P15311	sp|P15311|EZRI_HUMAN	sp|P15311|EZRI_HUMAN	No	23.4447	24.1731	24.2037	24.4912	23.5948	23.4819	24.231	24.4225	24.1875	24.0584	23.5835	0.425919	0.646435	0.19836
>sp|O60506|HNRPQ_HUMAN Heterogeneous nuclear ribonucleoprotein Q OS=Homo sapiens GN=SYNCRIP PE=1 SV=2	O60506	sp|O60506|HNRPQ_HUMAN	sp|O60506|HNRPQ_HUMAN	No	23.2462	23.0047	23.2973	23.6809	22.8955	22.2146	22.8856	22.5975	22.6249	22.6805	23.4093	0.428088	0.646599	-0.216962
>sp|Q14974|IMB1_HUMAN Importin subunit beta-1 OS=Homo sapiens GN=KPNB1 PE=1 SV=2	Q14974	sp|Q14974|IMB1_HUMAN	sp|Q14974|IMB1_HUMAN	No	23.0647	23.2492	23.4881	23.5901	22.9786	23.0539	23.3527	23.61	23.0637	23.5082	23.2443	0.429934	0.647308	0.118354
>sp|O95831|AIFM1_HUMAN Apoptosis-inducing factor 1, mitochondrial OS=Homo sapiens GN=AIFM1 PE=1 SV=1	O95831	sp|O95831|AIFM1_HUMAN	sp|O95831|AIFM1_HUMAN	No	19.4884	21.467	21.3792	21.9576	20.0461	19.9373	21.8837	20.7738	21.3739	19.9204	21.9752	0.429676	0.647957	0.47278
>sp|O75368|SH3L1_HUMAN SH3 domain-binding glutamic acid-rich-like protein OS=Homo sapiens GN=SH3BGRL PE=1 SV=1	O75368	sp|O75368|SH3L1_HUMAN	sp|O75368|SH3L1_HUMAN	No	22.9399	23.9983	23.4179	22.9951	22.7835	22.9197	23.3851	22.9109	22.7387	23.4129	22.2754	0.43306	0.650973	-0.231148
>sp|P63162|RSMN_HUMAN Small nuclear ribonucleoprotein-associated protein N OS=Homo sapiens GN=SNRPN PE=1 SV=1;>sp|P14678|RSMB_HUMAN Small nuclear ribonucleoprotein-associated proteins B and B' OS=Homo sapiens GN=SNRPB PE=1 SV=2	P63162;P14678	sp|P63162|RSMN_HUMAN;sp|P14678|RSMB_HUMAN	sp|P63162|RSMN_HUMAN;sp|P14678|RSMB_HUMAN	Yes	19.8436	21.3793	21.8273	23.6467	19.6805	19.6776	22.1126	19.2759	19.0143	21.6518	19.1371	0.434617	0.652272	-0.770796
>sp|P01623|KV305_HUMAN Ig kappa chain V-III region WOL OS=Homo sapiens PE=1 SV=1;>sp|P01620|KV302_HUMAN Ig kappa chain V-III region SIE OS=Homo sapiens PE=1 SV=1;>sp|P04206|KV307_HUMAN Ig kappa chain V-III region GOL OS=Homo sapiens PE=1 SV=1;>sp|P01622|KV304_HUMAN Ig kappa chain V-III region Ti OS=Homo sapiens PE=1 SV=1	P01623;P01620;P04206;P01622	sp|P01623|KV305_HUMAN;sp|P01620|KV302_HUMAN;sp|P04206|KV307_HUMAN;sp|P01622|KV304_HUMAN	sp|P01623|KV305_HUMAN;sp|P01620|KV302_HUMAN;sp|P04206|KV307_HUMAN;sp|P01622|KV304_HUMAN	Yes	25.0371	24.5312	24.6208	24.7232	22.9144	23.4082	19.241	24.8803	26.4801	22.9403	22.7751	0.437468	0.655506	-0.942454
>sp|P55072|TERA_HUMAN Transitional endoplasmic reticulum ATPase OS=Homo sapiens GN=VCP PE=1 SV=4	P55072	sp|P55072|TERA_HUMAN	sp|P55072|TERA_HUMAN	No	25.7772	25.415	25.3222	25.8351	25.4316	25.6651	25.7258	25.6655	25.8736	25.3295	25.7948	0.439847	0.656977	0.103491
>sp|Q01130|SRSF2_HUMAN Serine/arginine-rich splicing factor 2 OS=Homo sapiens GN=SRSF2 PE=1 SV=4	Q01130	sp|Q01130|SRSF2_HUMAN	sp|Q01130|SRSF2_HUMAN;sp|Q9BRL6|SRSF8_HUMAN	Yes	23.54	23.7016	23.4961	19.7822	22.5921	23.5961	23.2701	24.0188	23.4933	23.1421	22.8697	0.439619	0.657681	0.574114
>sp|P54920|SNAA_HUMAN Alpha-soluble NSF attachment protein OS=Homo sapiens GN=NAPA PE=1 SV=3	P54920	sp|P54920|SNAA_HUMAN	sp|P54920|SNAA_HUMAN	No	21.824	22.2276	21.9116	22.0366	20.4409	18.9459	21.7043	20.5688	21.1001	19.9934	20.1886	0.441674	0.658661	-0.520052
>sp|P39687|AN32A_HUMAN Acidic leucine-rich nuclear phosphoprotein 32 family member A OS=Homo sapiens GN=ANP32A PE=1 SV=1	P39687	sp|P39687|AN32A_HUMAN	sp|P39687|AN32A_HUMAN;sp|O43423|AN32C_HUMAN;sp|O95626|AN32D_HUMAN	Yes	24.3353	23.8949	23.5442	23.841	23.3855	23.2853	23.7076	23.9969	23.3498	23.0706	23.545	0.444433	0.661728	-0.18038
>sp|Q9UMS4|PRP19_HUMAN Pre-mRNA-processing factor 19 OS=Homo sapiens GN=PRPF19 PE=1 SV=1	Q9UMS4	sp|Q9UMS4|PRP19_HUMAN	sp|Q9UMS4|PRP19_HUMAN	No	20.5291	21.7816	20.6739	19.8264	19.9621	19.6523	21.7524	19.8876	21.4157	21.3543	19.6838	0.449569	0.665164	0.414551
>sp|P46777|RL5_HUMAN 60S ribosomal protein L5 OS=Homo sapiens GN=RPL5 PE=1 SV=3	P46777	sp|P46777|RL5_HUMAN	sp|P46777|RL5_HUMAN	No	22.4873	22.2782	22.2624	22.3795	21.6078	20.0462	22.5282	22.4939	19.1491	21.6388	20.5697	0.447843	0.66575	-0.567633
>sp|Q9UHD8|SEPT9_HUMAN Septin-9 OS=Homo sapiens GN=SEPT9 PE=1 SV=2	Q9UHD8	sp|Q9UHD8|SEPT9_HUMAN	sp|Q9UHD8|SEPT9_HUMAN	No	23.7891	23.5011	23.8194	23.6648	23.2056	22.9484	23.8937	23.5895	23.5045	23.5891	23.5315	0.449519	0.666138	0.133591
>sp|P54727|RD23B_HUMAN UV excision repair protein RAD23 homolog B OS=Homo sapiens GN=RAD23B PE=1 SV=1	P54727	sp|P54727|RD23B_HUMAN	sp|P54727|RD23B_HUMAN	No	22.8172	22.9205	22.5229	22.9965	22.0672	22.6723	22.6854	22.7901	22.3656	22.1367	22.6138	0.44898	0.666389	-0.147797
>sp|P24821|TENA_HUMAN Tenascin OS=Homo sapiens GN=TNC PE=1 SV=3	P24821	sp|P24821|TENA_HUMAN	sp|P24821|TENA_HUMAN	No	20.6054	25.5516	24.5132	22.6265	20.2409	22.8831	22.9296	23.2843	23.3814	27.1286	21.8338	0.453447	0.667752	0.974764
>sp|P50213|IDH3A_HUMAN Isocitrate dehydrogenase [NAD] subunit alpha, mitochondrial OS=Homo sapiens GN=IDH3A PE=1 SV=1	P50213	sp|P50213|IDH3A_HUMAN	sp|P50213|IDH3A_HUMAN	No	21.7746	19.5265	22.0168	22.0874	21.6897	19.2615	22.1037	21.9935	21.4221	21.764	20.5274	0.452797	0.66784	0.502718
>sp|Q13409|DC1I2_HUMAN Cytoplasmic dynein 1 intermediate chain 2 OS=Homo sapiens GN=DYNC1I2 PE=1 SV=3	Q13409	sp|Q13409|DC1I2_HUMAN	sp|Q13409|DC1I2_HUMAN	No	20.8045	20.8454	20.9543	20.6891	20.1655	20.8863	20.5693	20.9865	20.6669	21.3667	20.7453	0.455046	0.668016	0.142788
>sp|P19404|NDUV2_HUMAN NADH dehydrogenase [ubiquinone] flavoprotein 2, mitochondrial OS=Homo sapiens GN=NDUFV2 PE=1 SV=2	P19404	sp|P19404|NDUV2_HUMAN	sp|P19404|NDUV2_HUMAN	No	19.4236	20.6784	20.0812	19.8513	20.2985	19.8143	20.9371	20.9365	19.6726	19.1967	20.9006	0.454656	0.668486	0.304171
>sp|P01857|IGHG1_HUMAN Ig gamma-1 chain C region OS=Homo sapiens GN=IGHG1 PE=1 SV=1;>sp|P01860|IGHG3_HUMAN Ig gamma-3 chain C region OS=Homo sapiens GN=IGHG3 PE=1 SV=2	P01857;P01860	sp|P01857|IGHG1_HUMAN;sp|P01860|IGHG3_HUMAN	sp|P01857|IGHG1_HUMAN;sp|P01860|IGHG3_HUMAN	Yes	28.3522	27.2727	26.316	25.9132	25.5673	27.1114	23.8689	26.8749	27.5141	26.1542	26.5116	0.452604	0.668604	-0.570708
>sp|P49207|RL34_HUMAN 60S ribosomal protein L34 OS=Homo sapiens GN=RPL34 PE=1 SV=3	P49207	sp|P49207|RL34_HUMAN	sp|P49207|RL34_HUMAN	No	19.7923	19.4127	22.3663	19.1518	20.7056	19.623	21.7476	21.6473	21.3304	19.6649	19.2769	0.456767	0.669498	0.558128
>sp|P05388|RLA0_HUMAN 60S acidic ribosomal protein P0 OS=Homo sapiens GN=RPLP0 PE=1 SV=1;>sp|Q8NHW5|RLA0L_HUMAN 60S acidic ribosomal protein P0-like OS=Homo sapiens GN=RPLP0P6 PE=5 SV=1	P05388;Q8NHW5	sp|P05388|RLA0_HUMAN;sp|Q8NHW5|RLA0L_HUMAN	sp|P05388|RLA0_HUMAN;sp|Q8NHW5|RLA0L_HUMAN	Yes	23.3424	23.1869	23.1263	23.5911	23.5934	23.4687	23.693	23.1375	23.6552	23.6379	23.3198	0.460136	0.6713	0.103831
>sp|P43307|SSRA_HUMAN Translocon-associated protein subunit alpha OS=Homo sapiens GN=SSR1 PE=1 SV=3	P43307	sp|P43307|SSRA_HUMAN	sp|P43307|SSRA_HUMAN	No	19.8247	20.3278	19.7595	21.0999	20.1223	20.5646	19.1061	20.6484	20.6128	20.1362	19.55	0.461181	0.671782	-0.272399
>sp|Q15436|SC23A_HUMAN Protein transport protein Sec23A OS=Homo sapiens GN=SEC23A PE=1 SV=2	Q15436	sp|Q15436|SC23A_HUMAN	sp|Q15436|SC23A_HUMAN	No	21.609	20.1368	20.9806	20.2622	18.8979	20.1226	20.6535	21.3235	21.1074	19.8209	20.6012	0.460091	0.672276	0.366422
>sp|P30101|PDIA3_HUMAN Protein disulfide-isomerase A3 OS=Homo sapiens GN=PDIA3 PE=1 SV=4	P30101	sp|P30101|PDIA3_HUMAN	sp|P30101|PDIA3_HUMAN	No	25.3717	25.2376	25.3965	25.6774	25.2866	25.4995	25.3684	25.6984	25.823	25.2958	25.3371	0.459451	0.672384	0.0929735
>sp|P02462|CO4A1_HUMAN Collagen alpha-1(IV) chain OS=Homo sapiens GN=COL4A1 PE=1 SV=3	P02462	sp|P02462|CO4A1_HUMAN	sp|P02462|CO4A1_HUMAN	No	21.0513	21.5289	20.5104	21.0291	19.6894	21.9152	20.8442	19.6574	22.8138	25.1569	20.0522	0.465974	0.677714	0.750823
>sp|P17980|PRS6A_HUMAN 26S protease regulatory subunit 6A OS=Homo sapiens GN=PSMC3 PE=1 SV=3	P17980	sp|P17980|PRS6A_HUMAN	sp|P17980|PRS6A_HUMAN	No	21.5086	21.8126	20.0545	21.8393	20.9741	20.9756	21.7222	21.3357	21.8596	19.1135	19.6918	0.467223	0.678483	-0.44956
>sp|Q13435|SF3B2_HUMAN Splicing factor 3B subunit 2 OS=Homo sapiens GN=SF3B2 PE=1 SV=2	Q13435	sp|Q13435|SF3B2_HUMAN	sp|Q13435|SF3B2_HUMAN	No	22.2847	22.7461	22.593	22.8867	22.3636	19.2482	22.6736	22.3311	22.935	22.0185	22.5525	0.468823	0.679758	0.481741
>sp|P09874|PARP1_HUMAN Poly [ADP-ribose] polymerase 1 OS=Homo sapiens GN=PARP1 PE=1 SV=4	P09874	sp|P09874|PARP1_HUMAN	sp|P09874|PARP1_HUMAN	No	23.5619	24.3401	23.7898	23.6151	22.9863	22.4849	23.6541	23.7473	23.0436	22.8319	22.762	0.480353	0.680741	-0.255229
>sp|Q16543|CDC37_HUMAN Hsp90 co-chaperone Cdc37 OS=Homo sapiens GN=CDC37 PE=1 SV=1	Q16543	sp|Q16543|CDC37_HUMAN	sp|Q16543|CDC37_HUMAN	No	22.0011	22.0593	22.0983	22.1709	21.5634	22.0184	22.1575	22.4999	22.52	20.7045	20.5042	0.474086	0.681092	-0.307999
>sp|Q86V81|THOC4_HUMAN THO complex subunit 4 OS=Homo sapiens GN=ALYREF PE=1 SV=3	Q86V81	sp|Q86V81|THOC4_HUMAN	sp|Q86V81|THOC4_HUMAN	No	21.592	22.2203	22.0047	23.4685	20.5153	19.5267	22.4638	20.6695	22.5359	22.2612	22.4313	0.477913	0.681389	0.517777
>sp|P06733|ENOA_HUMAN Alpha-enolase OS=Homo sapiens GN=ENO1 PE=1 SV=2	P06733	sp|P06733|ENOA_HUMAN	sp|P06733|ENOA_HUMAN;sp|P13929|ENOB_HUMAN	Yes	27.4238	27.5631	27.5457	27.6251	27.2152	27.0922	27.4107	27.4553	27.0642	29.1357	27.2911	0.475095	0.681501	0.260535
>sp|P15121|ALDR_HUMAN Aldose reductase OS=Homo sapiens GN=AKR1B1 PE=1 SV=3	P15121	sp|P15121|ALDR_HUMAN	sp|P15121|ALDR_HUMAN	No	21.7332	22.5184	20.6818	21.6391	22.2305	22.2154	20.5756	21.8672	24.7094	22.3686	22.1416	0.480221	0.681581	0.496068
>sp|P33993|MCM7_HUMAN DNA replication licensing factor MCM7 OS=Homo sapiens GN=MCM7 PE=1 SV=4	P33993	sp|P33993|MCM7_HUMAN	sp|P33993|MCM7_HUMAN	No	22.8546	19.8933	21.3502	23.2231	19.9496	18.7907	21.9785	20.9395	19.102	19.1412	20.3556	0.471551	0.681613	-0.706914
>sp|Q92973|TNPO1_HUMAN Transportin-1 OS=Homo sapiens GN=TNPO1 PE=1 SV=2	Q92973	sp|Q92973|TNPO1_HUMAN	sp|Q92973|TNPO1_HUMAN	No	19.1582	21.4551	21.0851	21.1787	21.5275	20.5158	21.3385	21.4109	21.3609	21.566	20.1487	0.475991	0.681747	0.34494
>sp|P22314|UBA1_HUMAN Ubiquitin-like modifier-activating enzyme 1 OS=Homo sapiens GN=UBA1 PE=1 SV=3	P22314	sp|P22314|UBA1_HUMAN	sp|P22314|UBA1_HUMAN	No	25.9146	25.8457	25.8581	25.6726	25.6281	25.6165	25.9418	25.7535	26.0233	26.12	25.4129	0.477445	0.681754	0.0944044
>sp|O00231|PSD11_HUMAN 26S proteasome non-ATPase regulatory subunit 11 OS=Homo sapiens GN=PSMD11 PE=1 SV=3	O00231	sp|O00231|PSD11_HUMAN	sp|O00231|PSD11_HUMAN	No	21.5954	19.6764	19.2223	21.9028	21.5337	20.9496	21.5911	21.6095	21.4416	20.9398	20.4838	0.476786	0.681847	0.399798
>sp|P17987|TCPA_HUMAN T-complex protein 1 subunit alpha OS=Homo sapiens GN=TCP1 PE=1 SV=1	P17987	sp|P17987|TCPA_HUMAN	sp|P17987|TCPA_HUMAN	No	23.6829	23.432	23.7518	23.8973	23.4542	23.1379	23.7469	23.543	23.0835	23.5086	23.3198	0.473952	0.68194	-0.119006
>sp|Q96I99|SUCB2_HUMAN Succinyl-CoA ligase [GDP-forming] subunit beta, mitochondrial OS=Homo sapiens GN=SUCLG2 PE=1 SV=2	Q96I99	sp|Q96I99|SUCB2_HUMAN	sp|Q96I99|SUCB2_HUMAN	No	21.484	21.27	20.1725	19.866	21.7224	22.2993	21.9702	19.65	21.7891	21.6384	23.0842	0.47335	0.682117	0.490713
>sp|Q13247|SRSF6_HUMAN Serine/arginine-rich splicing factor 6 OS=Homo sapiens GN=SRSF6 PE=1 SV=2	Q13247	sp|Q13247|SRSF6_HUMAN	sp|Q13247|SRSF6_HUMAN	No	22.145	22.4051	20.1221	19.9986	19.4923	19.6621	20.219	19.3126	22.4636	22.4887	21.7698	0.472658	0.682164	0.613215
>sp|O14745|NHRF1_HUMAN Na(+)/H(+) exchange regulatory cofactor NHE-RF1 OS=Homo sapiens GN=SLC9A3R1 PE=1 SV=4	O14745	sp|O14745|NHRF1_HUMAN	sp|O14745|NHRF1_HUMAN	No	21.0282	22.4787	22.9181	20.4807	18.7376	22.3075	22.675	23.2926	21.9053	19.4872	22.7007	0.479276	0.682297	0.687047
>sp|Q96FW1|OTUB1_HUMAN Ubiquitin thioesterase OTUB1 OS=Homo sapiens GN=OTUB1 PE=1 SV=2	Q96FW1	sp|Q96FW1|OTUB1_HUMAN	sp|Q96FW1|OTUB1_HUMAN	No	19.5338	21.7952	21.6184	21.5624	21.9006	20.7098	19.7069	19.1875	20.9838	22.0238	21.6581	0.480094	0.68243	-0.474666
>sp|P02649|APOE_HUMAN Apolipoprotein E OS=Homo sapiens GN=APOE PE=1 SV=1	P02649	sp|P02649|APOE_HUMAN	sp|P02649|APOE_HUMAN	No	21.8313	24.2394	22.7526	21.4527	19.069	20.741	21.2801	22.1718	22.2877	22.2679	23.6461	0.471463	0.682533	0.649718
>sp|P10768|ESTD_HUMAN S-formylglutathione hydrolase OS=Homo sapiens GN=ESD PE=1 SV=2	P10768	sp|P10768|ESTD_HUMAN	sp|P10768|ESTD_HUMAN	No	22.3528	22.2428	22.3655	18.9884	23.2078	22.271	21.8335	22.762	22.2863	22.2242	22.9334	0.483634	0.683333	0.503188
>sp|P31947|1433S_HUMAN 14-3-3 protein sigma OS=Homo sapiens GN=SFN PE=1 SV=1	P31947	sp|P31947|1433S_HUMAN	sp|P31947|1433S_HUMAN	No	23.4634	23.1004	23.8587	23.2772	23.4948	19.7399	24.6075	24.3174	24.2859	24.8135	20.004	0.48298	0.683435	0.783244
>sp|P06727|APOA4_HUMAN Apolipoprotein A-IV OS=Homo sapiens GN=APOA4 PE=1 SV=3	P06727	sp|P06727|APOA4_HUMAN	sp|P06727|APOA4_HUMAN	No	21.3399	22.2796	21.6028	19.7744	23.0504	21.5612	19.7019	24.0362	21.6156	19.5761	19.7912	0.492616	0.684714	-0.657166
>sp|P50995|ANX11_HUMAN Annexin A11 OS=Homo sapiens GN=ANXA11 PE=1 SV=1	P50995	sp|P50995|ANX11_HUMAN	sp|P50995|ANX11_HUMAN	No	23.4381	23.7181	23.7883	23.514	22.8978	23.1958	23.5175	23.8903	22.8287	22.9614	23.1043	0.49499	0.684979	-0.16489
>sp|P13861|KAP2_HUMAN cAMP-dependent protein kinase type II-alpha regulatory subunit OS=Homo sapiens GN=PRKAR2A PE=1 SV=2	P13861	sp|P13861|KAP2_HUMAN	sp|P13861|KAP2_HUMAN;sp|P31323|KAP3_HUMAN	Yes	21.1274	20.1896	19.924	21.1927	21.6807	20.1876	21.7898	19.9402	21.3162	20.661	21.4192	0.496485	0.685033	0.308283
>sp|P27797|CALR_HUMAN Calreticulin OS=Homo sapiens GN=CALR PE=1 SV=1	P27797	sp|P27797|CALR_HUMAN	sp|P27797|CALR_HUMAN	No	22.9414	22.9648	22.684	22.4664	23.261	22.7362	22.6953	22.5966	23.7676	23.1922	22.7953	0.486418	0.685208	0.167089
>sp|P98179|RBM3_HUMAN RNA-binding protein 3 OS=Homo sapiens GN=RBM3 PE=1 SV=1	P98179	sp|P98179|RBM3_HUMAN	sp|P98179|RBM3_HUMAN	No	20.494	22.5722	22.0872	22.3103	19.7682	19.5187	21.851	19.6439	21.0599	20.1353	20.3825	0.487262	0.685371	-0.510601
>sp|O75489|NDUS3_HUMAN NADH dehydrogenase [ubiquinone] iron-sulfur protein 3, mitochondrial OS=Homo sapiens GN=NDUFS3 PE=1 SV=1	O75489	sp|O75489|NDUS3_HUMAN	sp|O75489|NDUS3_HUMAN	No	21.7158	22.3589	21.8464	22.0688	21.6252	21.7776	22.076	22.3016	21.1928	19.5045	22.5598	0.489471	0.685406	-0.371845
>sp|P49006|MRP_HUMAN MARCKS-related protein OS=Homo sapiens GN=MARCKSL1 PE=1 SV=2	P49006	sp|P49006|MRP_HUMAN	sp|P49006|MRP_HUMAN	No	22.2144	22.5923	22.5043	23.3885	21.1967	19.1394	21.4646	21.9156	21.4848	20.9182	20.8703	0.485846	0.685428	-0.508548
>sp|Q13263|TIF1B_HUMAN Transcription intermediary factor 1-beta OS=Homo sapiens GN=TRIM28 PE=1 SV=5	Q13263	sp|Q13263|TIF1B_HUMAN	sp|Q13263|TIF1B_HUMAN	No	24.7167	24.2495	24.5165	25.1149	23.7891	23.694	24.8101	24.5092	24.6536	24.2726	24.4122	0.497524	0.685461	0.184745
>sp|Q96C19|EFHD2_HUMAN EF-hand domain-containing protein D2 OS=Homo sapiens GN=EFHD2 PE=1 SV=1	Q96C19	sp|Q96C19|EFHD2_HUMAN	sp|Q96C19|EFHD2_HUMAN;sp|Q9BUP0|EFHD1_HUMAN	Yes	20.1712	19.867	21.8656	21.6723	21.2193	19.5819	22.1415	21.8225	19.8132	20.9173	20.9966	0.494634	0.685494	0.408667
>sp|O00264|PGRC1_HUMAN Membrane-associated progesterone receptor component 1 OS=Homo sapiens GN=PGRMC1 PE=1 SV=3	O00264	sp|O00264|PGRC1_HUMAN	sp|O00264|PGRC1_HUMAN	No	19.6061	22.1969	22.8828	22.3158	22.48	21.0985	23.1562	21.9193	22.0393	21.8027	22.012	0.492573	0.685668	0.422572
>sp|P31153|METK2_HUMAN S-adenosylmethionine synthase isoform type-2 OS=Homo sapiens GN=MAT2A PE=1 SV=1	P31153	sp|P31153|METK2_HUMAN	sp|P31153|METK2_HUMAN	No	19.3572	22.1417	19.8646	19.3516	22.3731	20.1669	19.2148	22.6147	21.9692	22.7723	19.4787	0.491874	0.685709	0.667439
>sp|O43491|E41L2_HUMAN Band 4.1-like protein 2 OS=Homo sapiens GN=EPB41L2 PE=1 SV=1	O43491	sp|O43491|E41L2_HUMAN	sp|O43491|E41L2_HUMAN	No	22.2375	21.8145	22.1273	21.5965	22.23	22.3022	22.5299	19.8291	21.666	21.9662	22.5942	0.496391	0.685909	-0.334221
>sp|P02790|HEMO_HUMAN Hemopexin OS=Homo sapiens GN=HPX PE=1 SV=2	P02790	sp|P02790|HEMO_HUMAN	sp|P02790|HEMO_HUMAN	No	23.1058	22.8153	22.4716	22.1243	23.6471	22.7545	22.0413	23.7602	22.9499	19.6925	23.2055	0.494367	0.686135	-0.489873
>sp|Q14141|SEPT6_HUMAN Septin-6 OS=Homo sapiens GN=SEPT6 PE=1 SV=4	Q14141	sp|Q14141|SEPT6_HUMAN	sp|Q14141|SEPT6_HUMAN	No	22.3477	19.5565	22.7507	23.1413	21.7019	22.7369	22.3463	22.8358	22.4384	19.9275	19.5343	0.488714	0.686387	-0.622666
>sp|P02538|K2C6A_HUMAN Keratin, type II cytoskeletal 6A OS=Homo sapiens GN=KRT6A PE=1 SV=3	P02538	sp|P02538|K2C6A_HUMAN	sp|P02538|K2C6A_HUMAN	No	22.6581	25.2064	24.6137	25.2907	23.9159	20.0242	23.6754	22.8549	24.5036	24.8461	25.8875	0.489466	0.68642	0.735339
>sp|Q16836|HCDH_HUMAN Hydroxyacyl-coenzyme A dehydrogenase, mitochondrial OS=Homo sapiens GN=HADH PE=1 SV=3	Q16836	sp|Q16836|HCDH_HUMAN	sp|Q16836|HCDH_HUMAN	No	21.9212	20.6807	18.2817	20.9448	21.6902	22.243	21.5231	19.8423	21.6627	21.3838	23.3226	0.49185	0.686693	0.586643
>sp|Q15582|BGH3_HUMAN Transforming growth factor-beta-induced protein ig-h3 OS=Homo sapiens GN=TGFBI PE=1 SV=1	Q15582	sp|Q15582|BGH3_HUMAN	sp|Q15582|BGH3_HUMAN	No	23.8677	25.3031	25.2043	24.03	23.8517	25.225	24.3668	24.6776	25.0064	26.3864	24.1939	0.491789	0.687628	0.345893
>sp|P10301|RRAS_HUMAN Ras-related protein R-Ras OS=Homo sapiens GN=RRAS PE=1 SV=1	P10301	sp|P10301|RRAS_HUMAN	sp|P10301|RRAS_HUMAN	No	21.1922	19.1429	20.7114	20.7591	21.6074	21.849	20.7318	22.0385	19.6687	20.3943	19.4637	0.503467	0.691624	-0.417624
>sp|P62140|PP1B_HUMAN Serine/threonine-protein phosphatase PP1-beta catalytic subunit OS=Homo sapiens GN=PPP1CB PE=1 SV=3	P62140	sp|P62140|PP1B_HUMAN	sp|P62140|PP1B_HUMAN	No	22.2258	21.4103	18.8499	21.3846	21.9251	20.4015	21.4858	21.437	20.9522	21.6046	21.6712	0.503243	0.692327	0.397314
>sp|P62269|RS18_HUMAN 40S ribosomal protein S18 OS=Homo sapiens GN=RPS18 PE=1 SV=3	P62269	sp|P62269|RS18_HUMAN	sp|P62269|RS18_HUMAN	No	24.0658	24.4716	24.5537	24.3665	24.2592	23.9807	24.4165	24.7169	23.7041	23.7035	24.1617	0.507667	0.696377	-0.142369
>sp|P30041|PRDX6_HUMAN Peroxiredoxin-6 OS=Homo sapiens GN=PRDX6 PE=1 SV=3	P30041	sp|P30041|PRDX6_HUMAN	sp|P30041|PRDX6_HUMAN	No	24.8174	24.6402	24.2809	24.102	25.4591	25.0698	24.7907	25.0825	24.6822	24.8326	25.07	0.508907	0.697062	0.163356
>sp|Q08211|DHX9_HUMAN ATP-dependent RNA helicase A OS=Homo sapiens GN=DHX9 PE=1 SV=4	Q08211	sp|Q08211|DHX9_HUMAN	sp|Q08211|DHX9_HUMAN	No	24.6392	24.5871	24.731	24.923	24.4865	23.9677	24.7969	24.6174	24.468	24.0999	24.148	0.511473	0.699558	-0.129697
>sp|P45974|UBP5_HUMAN Ubiquitin carboxyl-terminal hydrolase 5 OS=Homo sapiens GN=USP5 PE=1 SV=2	P45974	sp|P45974|UBP5_HUMAN	sp|P45974|UBP5_HUMAN	No	23.0694	22.5366	22.5346	23.2669	22.3192	21.9308	23.2694	22.5866	22.2722	23.0494	22.7901	0.514778	0.702037	0.183924
>sp|P05386|RLA1_HUMAN 60S acidic ribosomal protein P1 OS=Homo sapiens GN=RPLP1 PE=1 SV=1	P05386	sp|P05386|RLA1_HUMAN	sp|P05386|RLA1_HUMAN	No	19.458	19.0487	22.3273	19.193	22.2058	22.2454	20.231	20.0142	20.7722	20.4838	19.6103	0.514195	0.702261	-0.524065
>sp|P02671|FIBA_HUMAN Fibrinogen alpha chain OS=Homo sapiens GN=FGA PE=1 SV=2	P02671	sp|P02671|FIBA_HUMAN	sp|P02671|FIBA_HUMAN	No	25.2816	25.8921	25.5207	24.2494	25.0208	25.3409	25.1143	24.9423	26.3939	23.3749	24.5574	0.516544	0.70241	-0.341024
>sp|Q53EL6|PDCD4_HUMAN Programmed cell death protein 4 OS=Homo sapiens GN=PDCD4 PE=1 SV=2	Q53EL6	sp|Q53EL6|PDCD4_HUMAN	sp|Q53EL6|PDCD4_HUMAN	No	21.7811	22.4096	22.6602	22.4331	20.206	22.1984	21.9141	21.3113	21.0963	21.4514	22.4197	0.518296	0.703775	-0.309516
>sp|Q9BSJ8|ESYT1_HUMAN Extended synaptotagmin-1 OS=Homo sapiens GN=ESYT1 PE=1 SV=1	Q9BSJ8	sp|Q9BSJ8|ESYT1_HUMAN	sp|Q9BSJ8|ESYT1_HUMAN	No	21.8854	21.8936	22.3776	21.968	21.8965	21.9545	21.8368	22.1143	22.4137	21.7597	22.3432	0.520693	0.706012	0.097593
>sp|P62851|RS25_HUMAN 40S ribosomal protein S25 OS=Homo sapiens GN=RPS25 PE=1 SV=1	P62851	sp|P62851|RS25_HUMAN	sp|P62851|RS25_HUMAN	No	23.3865	23.1052	19.1844	22.6353	19.9415	22.6803	23.004	20.0871	20.0506	20.151	22.4842	0.521571	0.706185	-0.666808
>sp|P52272|HNRPM_HUMAN Heterogeneous nuclear ribonucleoprotein M OS=Homo sapiens GN=HNRNPM PE=1 SV=3	P52272	sp|P52272|HNRPM_HUMAN	sp|P52272|HNRPM_HUMAN	No	26.2255	26.1776	26.2677	26.8436	25.7147	25.368	26.3451	26.1521	25.9914	25.3339	25.7576	0.525746	0.707764	-0.183488
>sp|Q96G03|PGM2_HUMAN Phosphoglucomutase-2 OS=Homo sapiens GN=PGM2 PE=1 SV=4	Q96G03	sp|Q96G03|PGM2_HUMAN	sp|Q96G03|PGM2_HUMAN	No	22.2239	22.2534	22.218	21.8751	20.0771	18.5509	22.7353	22.5424	22.3574	20.9201	20.1652	0.530559	0.708164	0.544336
>sp|P62263|RS14_HUMAN 40S ribosomal protein S14 OS=Homo sapiens GN=RPS14 PE=1 SV=3	P62263	sp|P62263|RS14_HUMAN	sp|P62263|RS14_HUMAN	No	20.0257	20.6285	18.9755	23.7679	23.0614	20.2212	22.9863	19.7319	19.5857	23.064	24.1594	0.525604	0.708587	0.792084
>sp|P23381|SYWC_HUMAN Tryptophan--tRNA ligase, cytoplasmic OS=Homo sapiens GN=WARS PE=1 SV=2	P23381	sp|P23381|SYWC_HUMAN	sp|P23381|SYWC_HUMAN	No	21.5861	21.6429	21.7818	21.63	21.7201	22.4106	22.3079	21.7652	23.4122	19.7496	19.4582	0.529411	0.708643	-0.456595
>sp|Q15233|NONO_HUMAN Non-POU domain-containing octamer-binding protein OS=Homo sapiens GN=NONO PE=1 SV=4	Q15233	sp|Q15233|NONO_HUMAN	sp|Q15233|NONO_HUMAN	No	25.3618	25.0412	24.9048	25.5938	24.2324	24.6081	24.9791	24.742	25.1021	24.2415	24.8694	0.530265	0.708778	-0.170179
>sp|P13804|ETFA_HUMAN Electron transfer flavoprotein subunit alpha, mitochondrial OS=Homo sapiens GN=ETFA PE=1 SV=1	P13804	sp|P13804|ETFA_HUMAN	sp|P13804|ETFA_HUMAN	No	21.7694	21.7533	19.953	19.7406	22.6382	22.1543	22.111	20.0106	22.3454	22.1732	22.2644	0.524313	0.708877	0.446143
>sp|Q14699|RFTN1_HUMAN Raftlin OS=Homo sapiens GN=RFTN1 PE=1 SV=4	Q14699	sp|Q14699|RFTN1_HUMAN	sp|Q14699|RFTN1_HUMAN	No	21.6648	22.0099	19.1209	21.2302	20.1898	18.8141	20.2733	20.4811	19.8086	20.2685	19.6532	0.528318	0.709198	-0.407991
>sp|P24666|PPAC_HUMAN Low molecular weight phosphotyrosine protein phosphatase OS=Homo sapiens GN=ACP1 PE=1 SV=3	P24666	sp|P24666|PPAC_HUMAN	sp|P24666|PPAC_HUMAN	No	20.018	21.7483	20.6502	21.615	19.1614	19.4384	21.1422	19.6225	21.7543	20.1222	21.6018	0.525396	0.709323	0.410063
>sp|Q99439|CNN2_HUMAN Calponin-2 OS=Homo sapiens GN=CNN2 PE=1 SV=4	Q99439	sp|Q99439|CNN2_HUMAN	sp|Q99439|CNN2_HUMAN	No	18.5979	21.3373	21.4284	21.1028	21.0126	19.4103	21.4564	19.6347	19.511	20.3849	19.3159	0.527776	0.709482	-0.420954
>sp|Q16186|ADRM1_HUMAN Proteasomal ubiquitin receptor ADRM1 OS=Homo sapiens GN=ADRM1 PE=1 SV=2	Q16186	sp|Q16186|ADRM1_HUMAN	sp|Q16186|ADRM1_HUMAN	No	20.5475	19.3321	20.7303	21.4755	19.7898	20.0756	21.3178	20.6744	21.6684	20.9466	18.8244	0.536901	0.711583	0.361185
>sp|Q12874|SF3A3_HUMAN Splicing factor 3A subunit 3 OS=Homo sapiens GN=SF3A3 PE=1 SV=1	Q12874	sp|Q12874|SF3A3_HUMAN	sp|Q12874|SF3A3_HUMAN	No	19.616	22.0147	18.8067	21.9209	20.0922	19.6648	22.5463	22.0548	21.2271	19.2721	19.3511	0.544486	0.711613	0.537742
>sp|Q13753|LAMC2_HUMAN Laminin subunit gamma-2 OS=Homo sapiens GN=LAMC2 PE=1 SV=2	Q13753	sp|Q13753|LAMC2_HUMAN	sp|Q13753|LAMC2_HUMAN	No	20.3071	20.7377	20.6458	20.3315	19.9388	20.8735	19.6633	20.7209	20.378	20.5313	22.5467	0.536204	0.711662	0.295645
>sp|P13667|PDIA4_HUMAN Protein disulfide-isomerase A4 OS=Homo sapiens GN=PDIA4 PE=1 SV=2	P13667	sp|P13667|PDIA4_HUMAN	sp|P13667|PDIA4_HUMAN	No	22.8627	23.6023	23.4441	23.1581	23.2765	23.7605	23.2462	23.8028	24.2661	22.7297	23.5957	0.535575	0.711831	0.177413
>sp|P31948|STIP1_HUMAN Stress-induced-phosphoprotein 1 OS=Homo sapiens GN=STIP1 PE=1 SV=1	P31948	sp|P31948|STIP1_HUMAN	sp|P31948|STIP1_HUMAN	No	22.7182	23.0499	22.6056	22.9735	20.0508	22.7209	23.2352	22.7208	22.6426	22.6265	22.2357	0.541752	0.711995	0.339004
>sp|P63104|1433Z_HUMAN 14-3-3 protein zeta/delta OS=Homo sapiens GN=YWHAZ PE=1 SV=1	P63104	sp|P63104|1433Z_HUMAN	sp|P63104|1433Z_HUMAN	No	26.5446	26.5451	26.8666	26.6088	26.5482	26.8355	27.0039	26.6824	26.2129	26.5468	26.3952	0.534289	0.712133	-0.0898502
>sp|O43776|SYNC_HUMAN Asparagine--tRNA ligase, cytoplasmic OS=Homo sapiens GN=NARS PE=1 SV=1	O43776	sp|O43776|SYNC_HUMAN	sp|O43776|SYNC_HUMAN	No	21.566	20.1483	21.4934	22.02	21.3031	21.4364	21.6094	21.01	19.3487	21.0498	22.0436	0.544274	0.712325	-0.315567
>sp|P37802|TAGL2_HUMAN Transgelin-2 OS=Homo sapiens GN=TAGLN2 PE=1 SV=3	P37802	sp|P37802|TAGL2_HUMAN	sp|P37802|TAGL2_HUMAN;sp|Q9UI15|TAGL3_HUMAN	Yes	25.3449	25.975	25.9413	25.7524	24.9775	25.5987	26.141	25.9878	25.2611	24.9313	24.6592	0.535226	0.712373	-0.202211
>sp|P04632|CPNS1_HUMAN Calpain small subunit 1 OS=Homo sapiens GN=CAPNS1 PE=1 SV=1	P04632	sp|P04632|CPNS1_HUMAN	sp|P04632|CPNS1_HUMAN	No	23.1621	23.0513	22.9482	23.0118	23.0299	23.1987	22.9626	22.9861	23.0715	23.5695	23.0898	0.543165	0.712857	0.0689142
>sp|P47756|CAPZB_HUMAN F-actin-capping protein subunit beta OS=Homo sapiens GN=CAPZB PE=1 SV=4	P47756	sp|P47756|CAPZB_HUMAN	sp|P47756|CAPZB_HUMAN	No	23.4331	23.4748	23.4052	23.9088	23.2073	22.9916	23.8106	23.8595	22.7494	22.9551	22.8081	0.540136	0.712858	-0.166939
>sp|Q9UBE0|SAE1_HUMAN SUMO-activating enzyme subunit 1 OS=Homo sapiens GN=SAE1 PE=1 SV=1	Q9UBE0	sp|Q9UBE0|SAE1_HUMAN	sp|Q9UBE0|SAE1_HUMAN	No	20.4679	20.6503	19.9406	21.7459	21.1081	19.2059	21.4114	21.3847	20.1274	19.7002	21.6637	0.543954	0.712897	0.337697
>sp|O60234|GMFG_HUMAN Glia maturation factor gamma OS=Homo sapiens GN=GMFG PE=1 SV=1	O60234	sp|O60234|GMFG_HUMAN	sp|O60234|GMFG_HUMAN;sp|P60983|GMFB_HUMAN	Yes	22.7458	22.2308	19.2194	22.8587	20.314	21.789	22.3961	22.0305	20.9567	20.0465	19.6023	0.541748	0.712986	-0.519874
>sp|Q92945|FUBP2_HUMAN Far upstream element-binding protein 2 OS=Homo sapiens GN=KHSRP PE=1 SV=4	Q92945	sp|Q92945|FUBP2_HUMAN	sp|Q92945|FUBP2_HUMAN	No	24.5412	24.1529	24.5243	24.8008	23.7796	23.2394	24.3811	24.5204	24.4476	24.138	24.2219	0.546414	0.713142	0.168795
>sp|P19971|TYPH_HUMAN Thymidine phosphorylase OS=Homo sapiens GN=TYMP PE=1 SV=2	P19971	sp|P19971|TYPH_HUMAN	sp|P19971|TYPH_HUMAN	No	24.1344	25.2697	25.4121	24.3292	24.414	24.1298	25.4576	24.6583	25.9619	23.7101	20.2856	0.54136	0.713473	-0.600148
>sp|P09104|ENOG_HUMAN Gamma-enolase OS=Homo sapiens GN=ENO2 PE=1 SV=3	P09104	sp|P09104|ENOG_HUMAN	sp|P09104|ENOG_HUMAN	No	20.3952	19.5197	21.4836	20.1777	20.666	21.4511	20.0563	19.9658	21.2264	19.4726	20.9177	0.539093	0.713482	-0.287763
>sp|P50454|SERPH_HUMAN Serpin H1 OS=Homo sapiens GN=SERPINH1 PE=1 SV=2	P50454	sp|P50454|SERPH_HUMAN	sp|P50454|SERPH_HUMAN	No	22.2674	21.1996	20.4151	21.5737	22.053	21.6893	20.7431	22.3132	21.8227	22.0659	21.9517	0.539944	0.713606	0.246308
>sp|Q96KP4|CNDP2_HUMAN Cytosolic non-specific dipeptidase OS=Homo sapiens GN=CNDP2 PE=1 SV=2	Q96KP4	sp|Q96KP4|CNDP2_HUMAN	sp|Q96KP4|CNDP2_HUMAN	No	23.2821	23.7927	23.9307	23.3336	23.1974	23.3529	23.7043	23.5499	23.626	23.1894	22.6502	0.551543	0.714878	-0.137595
>sp|P62195|PRS8_HUMAN 26S protease regulatory subunit 8 OS=Homo sapiens GN=PSMC5 PE=1 SV=1	P62195	sp|P62195|PRS8_HUMAN	sp|P62195|PRS8_HUMAN;sp|Q8NB90|SPAT5_HUMAN	Yes	22.2747	19.6275	19.8457	22.1435	21.6432	22.1394	22.0688	20.7386	21.7587	21.7272	21.9355	0.548568	0.714962	0.366753
>sp|Q15366|PCBP2_HUMAN Poly(rC)-binding protein 2 OS=Homo sapiens GN=PCBP2 PE=1 SV=1	Q15366	sp|Q15366|PCBP2_HUMAN	sp|Q15366|PCBP2_HUMAN	No	24.0678	23.7981	24.0532	23.8839	23.3894	23.7211	24.1944	24.184	23.052	23.715	23.1922	0.551114	0.715308	-0.151391
>sp|P09960|LKHA4_HUMAN Leukotriene A-4 hydrolase OS=Homo sapiens GN=LTA4H PE=1 SV=2	P09960	sp|P09960|LKHA4_HUMAN	sp|P09960|LKHA4_HUMAN	No	22.4049	21.7882	22.6404	22.2288	22.5115	22.6273	23.0521	19.6135	22.7776	22.3793	22.2246	0.549735	0.715492	-0.35741
>sp|Q9P258|RCC2_HUMAN Protein RCC2 OS=Homo sapiens GN=RCC2 PE=1 SV=2	Q9P258	sp|Q9P258|RCC2_HUMAN	sp|Q9P258|RCC2_HUMAN	No	22.5187	19.6063	18.9852	22.7395	21.3246	19.5009	21.8365	20.4481	20.5078	21.4623	22.1235	0.550641	0.715682	0.496426
>sp|P25788|PSA3_HUMAN Proteasome subunit alpha type-3 OS=Homo sapiens GN=PSMA3 PE=1 SV=2	P25788	sp|P25788|PSA3_HUMAN	sp|P25788|PSA3_HUMAN	No	22.3994	22.5923	22.3194	22.4585	21.8793	21.9061	22.8902	22.6992	22.2221	21.9188	22.2068	0.554697	0.717977	0.128251
>sp|Q96PK6|RBM14_HUMAN RNA-binding protein 14 OS=Homo sapiens GN=RBM14 PE=1 SV=2	Q96PK6	sp|Q96PK6|RBM14_HUMAN	sp|Q96PK6|RBM14_HUMAN	No	22.437	22.4355	23.0702	22.8147	22.1087	18.8494	23.208	22.7995	22.8556	22.0942	21.1668	0.557421	0.720513	0.472215
>sp|Q02790|FKBP4_HUMAN Peptidyl-prolyl cis-trans isomerase FKBP4 OS=Homo sapiens GN=FKBP4 PE=1 SV=3	Q02790	sp|Q02790|FKBP4_HUMAN	sp|Q02790|FKBP4_HUMAN	No	21.433	20.3369	19.5365	21.7014	21.7	21.9368	22.5257	19.5529	22.9938	21.1011	21.4527	0.561535	0.721864	0.417798
>sp|P46940|IQGA1_HUMAN Ras GTPase-activating-like protein IQGAP1 OS=Homo sapiens GN=IQGAP1 PE=1 SV=1	P46940	sp|P46940|IQGA1_HUMAN	sp|P46940|IQGA1_HUMAN;sp|Q86VI3|IQGA3_HUMAN	Yes	24.609	24.796	25.1543	25.1136	24.9583	24.5371	24.8463	25.1961	24.5514	24.4385	24.7722	0.56007	0.721953	-0.100454
>sp|P55884|EIF3B_HUMAN Eukaryotic translation initiation factor 3 subunit B OS=Homo sapiens GN=EIF3B PE=1 SV=3	P55884	sp|P55884|EIF3B_HUMAN	sp|P55884|EIF3B_HUMAN	No	20.2164	23.0434	22.9899	22.7872	21.8199	19.8147	22.0427	22.8517	22.0026	21.9885	22.0216	0.561274	0.722516	0.402819
>sp|P12268|IMDH2_HUMAN Inosine-5'-monophosphate dehydrogenase 2 OS=Homo sapiens GN=IMPDH2 PE=1 SV=2	P12268	sp|P12268|IMDH2_HUMAN	sp|P12268|IMDH2_HUMAN	No	20.6446	20.4656	19.5065	21.3136	20.4846	19.4792	20.9387	19.8233	21.2943	21.1257	19.7268	0.560069	0.722942	0.266085
>sp|Q9H1E3|NUCKS_HUMAN Nuclear ubiquitous casein and cyclin-dependent kinase substrate 1 OS=Homo sapiens GN=NUCKS1 PE=1 SV=1	Q9H1E3	sp|Q9H1E3|NUCKS_HUMAN	sp|Q9H1E3|NUCKS_HUMAN	No	22.8329	22.3666	22.2991	22.9031	21.9711	20.2863	19.9535	23.2321	22.7822	23.4817	23.3049	0.563811	0.723801	0.441039
>sp|P07942|LAMB1_HUMAN Laminin subunit beta-1 OS=Homo sapiens GN=LAMB1 PE=1 SV=2	P07942	sp|P07942|LAMB1_HUMAN	sp|P07942|LAMB1_HUMAN	No	21.6487	21.6436	21.861	22.1736	23.1411	21.9798	22.1593	19.4531	22.6252	22.1096	22.3006	0.565403	0.724856	-0.34508
>sp|P11586|C1TC_HUMAN C-1-tetrahydrofolate synthase, cytoplasmic OS=Homo sapiens GN=MTHFD1 PE=1 SV=3	P11586	sp|P11586|C1TC_HUMAN	sp|P11586|C1TC_HUMAN	No	22.407	22.2675	22.1167	23.0172	21.6993	21.8578	22.6709	22.4319	22.3568	22.083	22.2684	0.568812	0.726258	0.134642
>sp|Q14112|NID2_HUMAN Nidogen-2 OS=Homo sapiens GN=NID2 PE=1 SV=3	Q14112	sp|Q14112|NID2_HUMAN	sp|Q14112|NID2_HUMAN	No	22.5583	22.1442	22.5347	22.4217	23.3781	23.7379	21.4099	22.2562	23.804	23.2946	21.7432	0.568564	0.726927	-0.294234
>sp|Q71UI9|H2AV_HUMAN Histone H2A.V OS=Homo sapiens GN=H2AFV PE=1 SV=3;>sp|P0C0S5|H2AZ_HUMAN Histone H2A.Z OS=Homo sapiens GN=H2AFZ PE=1 SV=2	Q71UI9;P0C0S5	sp|Q71UI9|H2AV_HUMAN;sp|P0C0S5|H2AZ_HUMAN	sp|Q71UI9|H2AV_HUMAN;sp|P0C0S5|H2AZ_HUMAN	Yes	24.9749	25.5822	24.5467	26.5138	25.1253	25.4351	25.1056	21.0508	25.9464	25.5097	26.4867	0.572042	0.727421	-0.543159
>sp|Q16891|MIC60_HUMAN MICOS complex subunit MIC60 OS=Homo sapiens GN=IMMT PE=1 SV=1	Q16891	sp|Q16891|MIC60_HUMAN	sp|Q16891|MIC60_HUMAN	No	22.9338	23.1448	22.5058	21.9902	21.814	23.0952	22.5109	22.1837	22.313	22.2308	22.8339	0.568244	0.727507	-0.166174
>sp|P02760|AMBP_HUMAN Protein AMBP OS=Homo sapiens GN=AMBP PE=1 SV=1	P02760	sp|P02760|AMBP_HUMAN	sp|P02760|AMBP_HUMAN	No	22.3245	22.9884	22.5743	21.531	22.6787	23.5228	22.7711	25.0271	21.6383	21.9979	18.7572	0.570701	0.727682	-0.564961
>sp|P22061|PIMT_HUMAN Protein-L-isoaspartate(D-aspartate) O-methyltransferase OS=Homo sapiens GN=PCMT1 PE=1 SV=4	P22061	sp|P22061|PIMT_HUMAN	sp|P22061|PIMT_HUMAN	No	21.8579	21.8626	21.775	20.091	22.1027	21.2963	22.3878	19.9337	20.1177	22.4592	20.8621	0.57378	0.728646	-0.345467
>sp|O75436|VP26A_HUMAN Vacuolar protein sorting-associated protein 26A OS=Homo sapiens GN=VPS26A PE=1 SV=2	O75436	sp|O75436|VP26A_HUMAN	sp|O75436|VP26A_HUMAN	No	19.4636	21.3798	20.1567	20.8402	21.2819	19.6546	21.4609	19.8185	21.5654	21.4129	19.6017	0.582048	0.736166	0.309047
>sp|P63244|GBLP_HUMAN Guanine nucleotide-binding protein subunit beta-2-like 1 OS=Homo sapiens GN=GNB2L1 PE=1 SV=3	P63244	sp|P63244|GBLP_HUMAN	sp|P63244|GBLP_HUMAN	No	24.033	24.1927	24.2188	24.0594	23.8962	23.4548	24.0997	23.9661	24.0616	23.9388	23.2833	0.581375	0.736304	-0.105915
>sp|O75367|H2AY_HUMAN Core histone macro-H2A.1 OS=Homo sapiens GN=H2AFY PE=1 SV=4	O75367	sp|O75367|H2AY_HUMAN	sp|O75367|H2AY_HUMAN	No	25.2212	24.9875	24.7123	24.9889	24.6433	24.7341	24.9557	24.7492	24.6279	24.4844	25.1658	0.580834	0.736611	-0.0845603
>sp|Q16698|DECR_HUMAN 2,4-dienoyl-CoA reductase, mitochondrial OS=Homo sapiens GN=DECR1 PE=1 SV=1	Q16698	sp|Q16698|DECR_HUMAN	sp|Q16698|DECR_HUMAN	No	19.473	20.9705	21.3568	21.4069	19.8125	21.8815	19.5787	18.8923	21.2283	21.0898	21.4904	0.583627	0.737172	-0.360924
>sp|P68363|TBA1B_HUMAN Tubulin alpha-1B chain OS=Homo sapiens GN=TUBA1B PE=1 SV=1;>sp|Q9BQE3|TBA1C_HUMAN Tubulin alpha-1C chain OS=Homo sapiens GN=TUBA1C PE=1 SV=1	P68363;Q9BQE3	sp|P68363|TBA1B_HUMAN;sp|Q9BQE3|TBA1C_HUMAN	sp|P68363|TBA1B_HUMAN;sp|Q9BQE3|TBA1C_HUMAN	Yes	28.4409	27.6418	27.8228	28.5916	27.706	27.6547	28.0859	27.5546	27.6854	27.8016	28.1517	0.594434	0.739898	-0.120474
>sp|Q05682|CALD1_HUMAN Caldesmon OS=Homo sapiens GN=CALD1 PE=1 SV=3	Q05682	sp|Q05682|CALD1_HUMAN	sp|Q05682|CALD1_HUMAN	No	24.0997	23.9552	23.4849	23.8811	24.2393	24.4775	24.0829	23.9705	22.741	23.8026	24.6321	0.591431	0.740075	-0.177112
>sp|Q14498|RBM39_HUMAN RNA-binding protein 39 OS=Homo sapiens GN=RBM39 PE=1 SV=2	Q14498	sp|Q14498|RBM39_HUMAN	sp|Q14498|RBM39_HUMAN;sp|Q86U06|RBM23_HUMAN	Yes	23.1096	22.7866	23.0968	23.118	21.9772	21.569	22.8998	22.7238	22.1765	21.9559	22.3485	0.594125	0.740493	-0.188635
>sp|P52565|GDIR1_HUMAN Rho GDP-dissociation inhibitor 1 OS=Homo sapiens GN=ARHGDIA PE=1 SV=3	P52565	sp|P52565|GDIR1_HUMAN	sp|P52565|GDIR1_HUMAN	No	24.6261	24.4263	24.6607	24.1607	24.4397	24.2144	25.126	25.1404	23.9132	24.2489	24.3493	0.591296	0.740892	0.134235
>sp|P17931|LEG3_HUMAN Galectin-3 OS=Homo sapiens GN=LGALS3 PE=1 SV=5	P17931	sp|P17931|LEG3_HUMAN	sp|P17931|LEG3_HUMAN	No	19.5107	22.3517	22.3304	21.7423	23.2699	19.3457	22.5208	22.7778	22.7565	18.9252	22.9317	0.593834	0.741111	0.557273
>sp|Q86YV0|RASL3_HUMAN RAS protein activator like-3 OS=Homo sapiens GN=RASAL3 PE=1 SV=2	Q86YV0	sp|Q86YV0|RASL3_HUMAN	sp|Q86YV0|RASL3_HUMAN	No	20.7345	20.7124	20.7963	21.1134	20.7084	19.8208	20.2651	20.4385	19.5658	20.5227	21.4958	0.590853	0.741324	-0.190029
>sp|P07910|HNRPC_HUMAN Heterogeneous nuclear ribonucleoproteins C1/C2 OS=Homo sapiens GN=HNRNPC PE=1 SV=4	P07910	sp|P07910|HNRPC_HUMAN	sp|P07910|HNRPC_HUMAN;sp|B2RXH8|HNRC2_HUMAN	Yes	26.2849	26.0072	26.3858	26.7396	25.6858	25.2138	26.2481	26.1549	25.6324	25.5922	25.8743	0.590238	0.74154	-0.152456
>sp|P68036|UB2L3_HUMAN Ubiquitin-conjugating enzyme E2 L3 OS=Homo sapiens GN=UBE2L3 PE=1 SV=1	P68036	sp|P68036|UB2L3_HUMAN	sp|P68036|UB2L3_HUMAN	No	21.3808	21.823	20.9726	18.8675	21.1795	20.5528	21.3756	21.607	19.6878	21.6247	21.2629	0.593485	0.741659	0.315564
>sp|P06744|G6PI_HUMAN Glucose-6-phosphate isomerase OS=Homo sapiens GN=GPI PE=1 SV=4	P06744	sp|P06744|G6PI_HUMAN	sp|P06744|G6PI_HUMAN;sp|Q8N196|SIX5_HUMAN	Yes	23.8233	23.1918	22.6708	23.7499	24.342	24.1793	23.3947	23.4664	23.1015	24.1064	23.3265	0.588106	0.741833	-0.180439
>sp|P61604|CH10_HUMAN 10 kDa heat shock protein, mitochondrial OS=Homo sapiens GN=HSPE1 PE=1 SV=2	P61604	sp|P61604|CH10_HUMAN	sp|P61604|CH10_HUMAN	No	23.6981	23.6606	23.3266	22.5087	23.549	23.9504	23.0488	22.8135	22.8625	23.1396	24.4044	0.589914	0.742124	-0.195142
>sp|P55327|TPD52_HUMAN Tumor protein D52 OS=Homo sapiens GN=TPD52 PE=1 SV=2	P55327	sp|P55327|TPD52_HUMAN	sp|P55327|TPD52_HUMAN	No	20.0691	21.4024	21.2051	20.1656	20.5841	21.3994	20.9238	19.3019	21.7313	19.8453	20.8866	0.589573	0.742688	-0.266489
>sp|P04196|HRG_HUMAN Histidine-rich glycoprotein OS=Homo sapiens GN=HRG PE=1 SV=1	P04196	sp|P04196|HRG_HUMAN	sp|P04196|HRG_HUMAN	No	21.069	21.289	19.6312	21.0402	21.5996	22.31	19.5058	22.4751	19.2577	19.7652	22.6329	0.59823	0.743639	-0.429161
>sp|P32119|PRDX2_HUMAN Peroxiredoxin-2 OS=Homo sapiens GN=PRDX2 PE=1 SV=5	P32119	sp|P32119|PRDX2_HUMAN	sp|P32119|PRDX2_HUMAN	No	26.7933	25.807	26.125	25.9453	26.5354	26.6144	25.8519	25.7183	26.0472	26.2131	26.9701	0.605429	0.74765	-0.143283
>sp|Q01081|U2AF1_HUMAN Splicing factor U2AF 35 kDa subunit OS=Homo sapiens GN=U2AF1 PE=1 SV=3;>sp|Q8WU68|U2AF4_HUMAN Splicing factor U2AF 26 kDa subunit OS=Homo sapiens GN=U2AF1L4 PE=1 SV=2	Q01081;Q8WU68	sp|Q01081|U2AF1_HUMAN;sp|Q8WU68|U2AF4_HUMAN	sp|Q01081|U2AF1_HUMAN;sp|Q8WU68|U2AF4_HUMAN	Yes	19.7677	21.1791	20.8829	21.0651	19.776	21.2481	20.3729	20.9115	20.5015	20.2677	20.3273	0.604804	0.747859	-0.176952
>sp|P0C0L4|CO4A_HUMAN Complement C4-A OS=Homo sapiens GN=C4A PE=1 SV=2;>sp|P0C0L5|CO4B_HUMAN Complement C4-B OS=Homo sapiens GN=C4B PE=1 SV=2	P0C0L4;P0C0L5	sp|P0C0L4|CO4A_HUMAN;sp|P0C0L5|CO4B_HUMAN	sp|P0C0L4|CO4A_HUMAN;sp|P0C0L5|CO4B_HUMAN	Yes	22.7736	24.5811	24.0962	22.8827	24.259	22.7218	23.2225	24.7928	23.8786	20.9518	23.0559	0.602537	0.748005	-0.372087
>sp|Q04917|1433F_HUMAN 14-3-3 protein eta OS=Homo sapiens GN=YWHAH PE=1 SV=4	Q04917	sp|Q04917|1433F_HUMAN	sp|Q04917|1433F_HUMAN	No	22.3036	22.1057	19.1854	22.5276	20.6327	19.8982	18.6756	19.5574	22.2834	22.3061	20.2633	0.603371	0.748053	-0.491692
>sp|P50395|GDIB_HUMAN Rab GDP dissociation inhibitor beta OS=Homo sapiens GN=GDI2 PE=1 SV=2	P50395	sp|P50395|GDIB_HUMAN	sp|P50395|GDIB_HUMAN	No	24.6988	24.6275	24.5641	24.4666	24.3458	24.4071	24.7185	24.8614	24.7319	24.1932	24.4211	0.607414	0.748136	0.0668865
>sp|P01920|DQB1_HUMAN HLA class II histocompatibility antigen, DQ beta 1 chain OS=Homo sapiens GN=HLA-DQB1 PE=1 SV=2	P01920	sp|P01920|DQB1_HUMAN	sp|P01920|DQB1_HUMAN	No	23.4021	20.7085	22.4978	23.0707	20.0528	19.7079	22.2108	22.6571	19.9775	20.5492	20.1174	0.607008	0.748616	-0.470924
>sp|P05141|ADT2_HUMAN ADP/ATP translocase 2 OS=Homo sapiens GN=SLC25A5 PE=1 SV=7	P05141	sp|P05141|ADT2_HUMAN	sp|P05141|ADT2_HUMAN;sp|Q9H0C2|ADT4_HUMAN	Yes	22.7783	22.1666	21.9782	21.8495	21.9573	22.1681	19.5114	22.9271	19.9005	22.8497	23.5133	0.609557	0.749795	-0.409268
>sp|P07099|HYEP_HUMAN Epoxide hydrolase 1 OS=Homo sapiens GN=EPHX1 PE=1 SV=1	P07099	sp|P07099|HYEP_HUMAN	sp|P07099|HYEP_HUMAN	No	22.5589	18.8968	19.8879	20.0903	22.2355	23.4311	21.4069	18.57	20.1147	22.0035	21.272	0.615207	0.753789	-0.509991
>sp|P21980|TGM2_HUMAN Protein-glutamine gamma-glutamyltransferase 2 OS=Homo sapiens GN=TGM2 PE=1 SV=2	P21980	sp|P21980|TGM2_HUMAN	sp|P21980|TGM2_HUMAN;sp|P49221|TGM4_HUMAN	Yes	23.4596	24.0234	23.8723	23.683	24.443	23.7649	24.8218	24.8523	23.0569	19.5393	24.6661	0.613859	0.754101	-0.487092
>sp|P42765|THIM_HUMAN 3-ketoacyl-CoA thiolase, mitochondrial OS=Homo sapiens GN=ACAA2 PE=1 SV=2	P42765	sp|P42765|THIM_HUMAN	sp|P42765|THIM_HUMAN	No	21.0589	20.9778	21.3008	21.4401	21.7059	21.8436	21.0999	20.8411	21.1596	22.295	22.4171	0.614917	0.754415	0.174693
>sp|P42166|LAP2A_HUMAN Lamina-associated polypeptide 2, isoform alpha OS=Homo sapiens GN=TMPO PE=1 SV=2	P42166	sp|P42166|LAP2A_HUMAN	sp|P42166|LAP2A_HUMAN	No	25.0291	24.9483	25.2214	25.5085	24.3301	24.2398	24.9774	25.0872	24.8091	24.4269	24.436	0.619347	0.756891	-0.132264
>sp|P04075|ALDOA_HUMAN Fructose-bisphosphate aldolase A OS=Homo sapiens GN=ALDOA PE=1 SV=2	P04075	sp|P04075|ALDOA_HUMAN	sp|P04075|ALDOA_HUMAN	No	26.4539	26.2554	26.5405	26.0516	25.8033	26.0584	26.1591	25.8919	25.9701	26.8576	25.4732	0.618712	0.757098	-0.123469
>sp|O14980|XPO1_HUMAN Exportin-1 OS=Homo sapiens GN=XPO1 PE=1 SV=1	O14980	sp|O14980|XPO1_HUMAN	sp|O14980|XPO1_HUMAN	No	21.4515	21.2568	19.8013	21.3918	20.2926	18.8929	21.7518	21.5208	19.6547	19.6004	21.7089	0.621066	0.758006	0.332826
>sp|P62191|PRS4_HUMAN 26S protease regulatory subunit 4 OS=Homo sapiens GN=PSMC1 PE=1 SV=1	P62191	sp|P62191|PRS4_HUMAN	sp|P62191|PRS4_HUMAN	No	19.6281	20.2152	19.5835	20.4287	20.1509	21.2765	21.6935	19.3464	21.4999	19.2436	20.6425	0.630046	0.767971	0.271381
>sp|Q01085|TIAR_HUMAN Nucleolysin TIAR OS=Homo sapiens GN=TIAL1 PE=1 SV=1	Q01085	sp|Q01085|TIAR_HUMAN	sp|Q01085|TIAR_HUMAN	No	21.0778	21.111	19.226	20.3013	20.1122	19.5877	19.8165	21.3236	20.4935	20.583	19.9977	0.633915	0.771686	0.206826
>sp|P31939|PUR9_HUMAN Bifunctional purine biosynthesis protein PURH OS=Homo sapiens GN=ATIC PE=1 SV=3	P31939	sp|P31939|PUR9_HUMAN	sp|P31939|PUR9_HUMAN	No	23.6032	23.2021	23.5678	23.1181	22.9	22.8923	23.7001	23.0905	23.0327	22.8194	24.0339	0.638047	0.775714	0.121411
>sp|P12270|TPR_HUMAN Nucleoprotein TPR OS=Homo sapiens GN=TPR PE=1 SV=3	P12270	sp|P12270|TPR_HUMAN	sp|P12270|TPR_HUMAN	No	22.158	22.1902	22.6575	22.672	22.4114	22.0307	22.845	22.1332	22.2847	22.0336	22.0235	0.639186	0.776096	-0.0893337
>sp|P52597|HNRPF_HUMAN Heterogeneous nuclear ribonucleoprotein F OS=Homo sapiens GN=HNRNPF PE=1 SV=3	P52597	sp|P52597|HNRPF_HUMAN	sp|P52597|HNRPF_HUMAN	No	22.7599	22.4999	22.6993	23.0769	22.4256	21.778	23.4082	20.4079	22.618	22.6773	22.3929	0.640775	0.777023	-0.239046
>sp|P01859|IGHG2_HUMAN Ig gamma-2 chain C region OS=Homo sapiens GN=IGHG2 PE=1 SV=2	P01859	sp|P01859|IGHG2_HUMAN	sp|P01859|IGHG2_HUMAN	No	22.9258	19.7341	20.4016	21.6104	19.7498	22.2503	19.5396	22.2592	20.9567	21.8665	22.8268	0.64797	0.783728	0.377733
>sp|O75874|IDHC_HUMAN Isocitrate dehydrogenase [NADP] cytoplasmic OS=Homo sapiens GN=IDH1 PE=1 SV=2	O75874	sp|O75874|IDHC_HUMAN	sp|O75874|IDHC_HUMAN	No	21.3623	21.3542	19.5312	21.7225	22.0615	21.4465	21.9788	20.9312	22.1481	21.8031	20.5298	0.647614	0.784304	0.231833
>sp|P50570|DYN2_HUMAN Dynamin-2 OS=Homo sapiens GN=DNM2 PE=1 SV=2;>sp|Q05193|DYN1_HUMAN Dynamin-1 OS=Homo sapiens GN=DNM1 PE=1 SV=2	P50570;Q05193	sp|P50570|DYN2_HUMAN;sp|Q05193|DYN1_HUMAN	sp|P50570|DYN2_HUMAN;sp|Q05193|DYN1_HUMAN;sp|Q9UQ16|DYN3_HUMAN	Yes	20.9533	21.6316	19.2494	21.7529	19.5842	19.2806	21.5767	19.1096	18.5132	20.8657	20.2639	0.651061	0.784441	-0.342809
>sp|Q02252|MMSA_HUMAN Methylmalonate-semialdehyde dehydrogenase [acylating], mitochondrial OS=Homo sapiens GN=ALDH6A1 PE=1 SV=2	Q02252	sp|Q02252|MMSA_HUMAN	sp|Q02252|MMSA_HUMAN	No	20.9264	21.0089	21.4545	19.7004	18.7728	22.0069	20.9859	19.639	19.7471	21.8998	22.7471	0.65066	0.784963	0.358785
>sp|Q02818|NUCB1_HUMAN Nucleobindin-1 OS=Homo sapiens GN=NUCB1 PE=1 SV=4	Q02818	sp|Q02818|NUCB1_HUMAN	sp|Q02818|NUCB1_HUMAN	No	18.4436	21.2581	19.1426	20.2583	19.9861	20.4805	21.8096	20.4301	20.9076	18.6001	19.4548	0.655685	0.789002	0.312267
>sp|P28065|PSB9_HUMAN Proteasome subunit beta type-9 OS=Homo sapiens GN=PSMB9 PE=1 SV=2	P28065	sp|P28065|PSB9_HUMAN	sp|P28065|PSB9_HUMAN	No	22.4037	23.0319	22.758	22.6603	19.0578	19.935	22.6872	22.8264	22.8983	21.9734	19.9088	0.660027	0.793212	0.417704
>sp|P27816|MAP4_HUMAN Microtubule-associated protein 4 OS=Homo sapiens GN=MAP4 PE=1 SV=3	P27816	sp|P27816|MAP4_HUMAN	sp|P27816|MAP4_HUMAN	No	22.8835	23.0753	23.352	23.421	22.7773	21.8485	22.9652	22.6694	23.1539	23.1659	21.7188	0.665472	0.797718	-0.158283
>sp|P54578|UBP14_HUMAN Ubiquitin carboxyl-terminal hydrolase 14 OS=Homo sapiens GN=USP14 PE=1 SV=3	P54578	sp|P54578|UBP14_HUMAN	sp|P54578|UBP14_HUMAN	No	21.2481	19.4968	21.3742	20.6009	20.897	18.9703	21.0832	19.4812	20.1247	21.1718	21.5504	0.664889	0.798036	0.25108
>sp|P62316|SMD2_HUMAN Small nuclear ribonucleoprotein Sm D2 OS=Homo sapiens GN=SNRPD2 PE=1 SV=1	P62316	sp|P62316|SMD2_HUMAN	sp|P62316|SMD2_HUMAN	No	22.5365	23.216	22.7078	23.2795	19.7218	22.2125	22.7777	22.9695	22.3837	22.3862	22.2053	0.67269	0.805346	0.265459
>sp|Q15019|SEPT2_HUMAN Septin-2 OS=Homo sapiens GN=SEPT2 PE=1 SV=1	Q15019	sp|Q15019|SEPT2_HUMAN	sp|Q15019|SEPT2_HUMAN	No	22.9849	23.0796	22.6914	23.3207	23.2273	23.0892	23.0308	23.3585	22.2733	23.4275	23.7779	0.675634	0.805794	0.108069
>sp|P49189|AL9A1_HUMAN 4-trimethylaminobutyraldehyde dehydrogenase OS=Homo sapiens GN=ALDH9A1 PE=1 SV=3	P49189	sp|P49189|AL9A1_HUMAN	sp|P49189|AL9A1_HUMAN	No	23.6184	23.4772	23.4824	23.1012	23.6345	24.0931	23.6996	23.6943	23.075	23.8693	23.0377	0.675159	0.806249	-0.0925678
>sp|P10809|CH60_HUMAN 60 kDa heat shock protein, mitochondrial OS=Homo sapiens GN=HSPD1 PE=1 SV=2	P10809	sp|P10809|CH60_HUMAN	sp|P10809|CH60_HUMAN	No	25.6069	25.2702	25.2692	25.2357	24.9996	25.3551	25.2701	25.0757	25.1238	25.2187	26.2146	0.674945	0.807018	0.0911431
>sp|Q9Y490|TLN1_HUMAN Talin-1 OS=Homo sapiens GN=TLN1 PE=1 SV=3	Q9Y490	sp|Q9Y490|TLN1_HUMAN	sp|Q9Y490|TLN1_HUMAN	No	25.8314	25.6472	25.6338	25.7992	25.5279	26.0273	25.9296	25.7635	25.1073	25.9465	25.6317	0.677814	0.80737	-0.068756
>sp|P55036|PSMD4_HUMAN 26S proteasome non-ATPase regulatory subunit 4 OS=Homo sapiens GN=PSMD4 PE=1 SV=1	P55036	sp|P55036|PSMD4_HUMAN	sp|P55036|PSMD4_HUMAN;sp|A2A3N6|PIPSL_HUMAN	Yes	21.4877	20.913	19.8355	19.6227	21.9841	20.1484	21.6355	21.6611	21.7201	19.2716	20.3404	0.681688	0.808914	0.26048
>sp|P47985|UCRI_HUMAN Cytochrome b-c1 complex subunit Rieske, mitochondrial OS=Homo sapiens GN=UQCRFS1 PE=1 SV=2;>sp|P0C7P4|UCRIL_HUMAN Putative cytochrome b-c1 complex subunit Rieske-like protein 1 OS=Homo sapiens GN=UQCRFS1P1 PE=5 SV=1	P47985;P0C7P4	sp|P47985|UCRI_HUMAN;sp|P0C7P4|UCRIL_HUMAN	sp|P47985|UCRI_HUMAN;sp|P0C7P4|UCRIL_HUMAN	Yes	22.6642	21.8371	20.0487	21.5835	22.1627	22.3488	21.8902	21.8773	21.7199	21.7509	22.5721	0.680143	0.809121	0.187944
>sp|Q8NBS9|TXND5_HUMAN Thioredoxin domain-containing protein 5 OS=Homo sapiens GN=TXNDC5 PE=1 SV=2	Q8NBS9	sp|Q8NBS9|TXND5_HUMAN	sp|Q8NBS9|TXND5_HUMAN	No	21.9418	22.9719	22.4029	22.0125	22.9408	22.6476	22.3667	23.0321	24.671	19.4778	21.1552	0.681442	0.809643	-0.345684
>sp|P24752|THIL_HUMAN Acetyl-CoA acetyltransferase, mitochondrial OS=Homo sapiens GN=ACAT1 PE=1 SV=1	P24752	sp|P24752|THIL_HUMAN	sp|P24752|THIL_HUMAN	No	21.4034	21.6406	21.6079	19.609	21.1824	22.6361	21.5026	21.2007	20.6909	22.3285	22.0806	0.689731	0.815373	0.214089
>sp|P50991|TCPD_HUMAN T-complex protein 1 subunit delta OS=Homo sapiens GN=CCT4 PE=1 SV=4	P50991	sp|P50991|TCPD_HUMAN	sp|P50991|TCPD_HUMAN	No	23.4232	23.6981	23.3629	23.9509	22.8858	22.5911	23.6785	23.5217	23.4914	23.2249	23.1784	0.689613	0.816259	0.100329
>sp|Q13148|TADBP_HUMAN TAR DNA-binding protein 43 OS=Homo sapiens GN=TARDBP PE=1 SV=1	Q13148	sp|Q13148|TADBP_HUMAN	sp|Q13148|TADBP_HUMAN	No	22.426	22.0776	22.0864	21.8569	22.2395	18.5274	22.3811	19.7983	22.7536	22.6537	21.8114	0.688928	0.816475	0.344
>sp|P40925|MDHC_HUMAN Malate dehydrogenase, cytoplasmic OS=Homo sapiens GN=MDH1 PE=1 SV=4	P40925	sp|P40925|MDHC_HUMAN	sp|P40925|MDHC_HUMAN	No	23.8457	24.2252	23.9438	23.3846	24.0751	24.0383	24.07	24.1788	23.9295	24.1564	23.5805	0.705207	0.832622	0.0642751
>sp|P08238|HS90B_HUMAN Heat shock protein HSP 90-beta OS=Homo sapiens GN=HSP90AB1 PE=1 SV=4	P08238	sp|P08238|HS90B_HUMAN	sp|P08238|HS90B_HUMAN;sp|Q58FF7|H90B3_HUMAN;sp|Q58FF6|H90B4_HUMAN;sp|Q58FG1|HS904_HUMAN	Yes	27.5189	27.1645	27.0104	27.0282	27.2353	26.7442	27.3944	27.1255	27.3844	27.0628	26.8997	0.706919	0.833597	0.0564336
>sp|Q14956|GPNMB_HUMAN Transmembrane glycoprotein NMB OS=Homo sapiens GN=GPNMB PE=1 SV=2	Q14956	sp|Q14956|GPNMB_HUMAN	sp|Q14956|GPNMB_HUMAN	No	20.6289	20.315	19.0549	20.2123	22.0221	20.2321	19.7234	20.2917	20.133	20.6198	20.4216	0.710967	0.83419	-0.173001
>sp|P12814|ACTN1_HUMAN Alpha-actinin-1 OS=Homo sapiens GN=ACTN1 PE=1 SV=2	P12814	sp|P12814|ACTN1_HUMAN	sp|P12814|ACTN1_HUMAN;sp|P35609|ACTN2_HUMAN	Yes	22.9813	24.0104	23.7133	23.5426	24.0127	24.0074	23.6327	23.3511	22.6784	24.2329	24.065	0.709277	0.834288	-0.119289
>sp|P47755|CAZA2_HUMAN F-actin-capping protein subunit alpha-2 OS=Homo sapiens GN=CAPZA2 PE=1 SV=3	P47755	sp|P47755|CAZA2_HUMAN	sp|P47755|CAZA2_HUMAN	No	22.3559	22.2687	22.3484	22.0657	22.5627	22.222	22.7319	22.497	22.1769	22.1087	21.658	0.710202	0.834332	-0.069429
>sp|P28482|MK01_HUMAN Mitogen-activated protein kinase 1 OS=Homo sapiens GN=MAPK1 PE=1 SV=3	P28482	sp|P28482|MK01_HUMAN	sp|P28482|MK01_HUMAN	No	22.2098	21.0389	22.6972	22.7638	22.4401	20.0246	22.8715	22.9447	22.4673	22.4499	19.9407	0.708649	0.834591	0.272421
>sp|P0CW22|RS17L_HUMAN 40S ribosomal protein S17-like OS=Homo sapiens GN=RPS17L PE=1 SV=1;>sp|P08708|RS17_HUMAN 40S ribosomal protein S17 OS=Homo sapiens GN=RPS17 PE=1 SV=2	P0CW22;P08708	sp|P0CW22|RS17L_HUMAN;sp|P08708|RS17_HUMAN	sp|P0CW22|RS17L_HUMAN;sp|P08708|RS17_HUMAN	Yes	22.4918	22.6508	22.3502	22.6947	22.4814	22.9314	22.4123	22.1502	22.6999	22.8805	23.2164	0.714767	0.837603	0.0718202
>sp|P50402|EMD_HUMAN Emerin OS=Homo sapiens GN=EMD PE=1 SV=1	P50402	sp|P50402|EMD_HUMAN	sp|P50402|EMD_HUMAN	No	21.4468	21.2542	21.5696	19.1636	21.0587	20.8448	21.4503	19.0747	20.9659	21.9445	19.8708	0.720882	0.842671	-0.228399
>sp|Q9UJU6|DBNL_HUMAN Drebrin-like protein OS=Homo sapiens GN=DBNL PE=1 SV=1	Q9UJU6	sp|Q9UJU6|DBNL_HUMAN	sp|Q9UJU6|DBNL_HUMAN	No	22.7073	23.038	23.0992	22.6195	22.388	21.0139	22.7275	22.7556	22.0491	22.4612	21.6697	0.720775	0.843593	-0.145028
>sp|P52907|CAZA1_HUMAN F-actin-capping protein subunit alpha-1 OS=Homo sapiens GN=CAPZA1 PE=1 SV=3	P52907	sp|P52907|CAZA1_HUMAN	sp|P52907|CAZA1_HUMAN	No	23.7649	24.2069	24.3622	24.0598	24.1009	23.7248	24.3387	24.3588	23.6321	23.6942	23.8271	0.722877	0.843955	-0.0664101
>sp|P07355|ANXA2_HUMAN Annexin A2 OS=Homo sapiens GN=ANXA2 PE=1 SV=2;>sp|A6NMY6|AXA2L_HUMAN Putative annexin A2-like protein OS=Homo sapiens GN=ANXA2P2 PE=5 SV=2	P07355;A6NMY6	sp|P07355|ANXA2_HUMAN;sp|A6NMY6|AXA2L_HUMAN	sp|P07355|ANXA2_HUMAN;sp|A6NMY6|AXA2L_HUMAN	Yes	27.2033	26.9268	26.746	26.7187	27.4758	27.3345	26.5422	27.6687	26.1794	28.2011	27.3845	0.733043	0.854763	0.127665
>sp|Q9NUQ9|FA49B_HUMAN Protein FAM49B OS=Homo sapiens GN=FAM49B PE=1 SV=1	Q9NUQ9	sp|Q9NUQ9|FA49B_HUMAN	sp|Q9NUQ9|FA49B_HUMAN;sp|Q9H0Q0|FA49A_HUMAN	Yes	22.8212	23.1997	22.6836	22.6675	20.1603	19.5123	23.4928	22.9329	22.0382	22.3664	19.9449	0.734391	0.855275	0.314234
>sp|P78347|GTF2I_HUMAN General transcription factor II-I OS=Homo sapiens GN=GTF2I PE=1 SV=2	P78347	sp|P78347|GTF2I_HUMAN	sp|P78347|GTF2I_HUMAN	No	25.4877	25.0175	19.9586	24.6379	24.7833	19.117	24.7384	18.7185	25.2056	25.289	24.8656	0.736229	0.856355	0.596368
>sp|P01871|IGHM_HUMAN Ig mu chain C region OS=Homo sapiens GN=IGHM PE=1 SV=3;>sp|P04220|MUCB_HUMAN Ig mu heavy chain disease protein OS=Homo sapiens PE=1 SV=1	P01871;P04220	sp|P01871|IGHM_HUMAN;sp|P04220|MUCB_HUMAN	sp|P01871|IGHM_HUMAN;sp|P04220|MUCB_HUMAN	Yes	23.5562	24.5516	23.3442	23.0702	23.8299	22.8647	19.54	23.5204	28.3527	20.313	23.5045	0.739665	0.859289	-0.490053
>sp|P12277|KCRB_HUMAN Creatine kinase B-type OS=Homo sapiens GN=CKB PE=1 SV=1	P12277	sp|P12277|KCRB_HUMAN	sp|P12277|KCRB_HUMAN	No	21.4629	19.8558	20.5589	21.0205	21.2874	22.6138	22.0982	20.1085	23.1228	19.4784	19.5222	0.742104	0.86106	-0.267207
>sp|Q16777|H2A2C_HUMAN Histone H2A type 2-C OS=Homo sapiens GN=HIST2H2AC PE=1 SV=4;>sp|Q6FI13|H2A2A_HUMAN Histone H2A type 2-A OS=Homo sapiens GN=HIST2H2AA3 PE=1 SV=3	Q16777;Q6FI13	sp|Q16777|H2A2C_HUMAN;sp|Q6FI13|H2A2A_HUMAN	sp|Q16777|H2A2C_HUMAN;sp|Q6FI13|H2A2A_HUMAN	Yes	30.1726	30.1825	30.7443	31.1377	29.9528	29.7819	31.0247	29.7808	30.3669	30.1393	29.8087	0.743226	0.8613	-0.104559
>sp|Q13151|ROA0_HUMAN Heterogeneous nuclear ribonucleoprotein A0 OS=Homo sapiens GN=HNRNPA0 PE=1 SV=1	Q13151	sp|Q13151|ROA0_HUMAN	sp|Q13151|ROA0_HUMAN	No	23.3543	23.4715	23.0669	23.2235	22.8309	22.6893	23.1807	22.8113	22.9379	22.9141	23.4125	0.752422	0.866621	-0.0547836
>sp|P50895|BCAM_HUMAN Basal cell adhesion molecule OS=Homo sapiens GN=BCAM PE=1 SV=2	P50895	sp|P50895|BCAM_HUMAN	sp|P50895|BCAM_HUMAN	No	22.5833	22.2184	22.3656	21.8565	22.9101	22.8871	21.2587	22.8763	23.5982	21.9832	23.343	0.751749	0.866907	0.141734
>sp|P01009|A1AT_HUMAN Alpha-1-antitrypsin OS=Homo sapiens GN=SERPINA1 PE=1 SV=3	P01009	sp|P01009|A1AT_HUMAN	sp|P01009|A1AT_HUMAN	No	25.0587	25.5615	24.6876	24.2696	26.7704	25.489	24.2225	25.2806	25.9265	24.3458	25.9162	0.751329	0.867486	-0.167813
>sp|P11216|PYGB_HUMAN Glycogen phosphorylase, brain form OS=Homo sapiens GN=PYGB PE=1 SV=5	P11216	sp|P11216|PYGB_HUMAN	sp|P11216|PYGB_HUMAN	No	21.0577	19.8675	21.9795	21.7366	22.5996	20.1234	20.2868	20.1211	21.793	22.5087	20.3802	0.754692	0.868173	-0.209432
>sp|P29692|EF1D_HUMAN Elongation factor 1-delta OS=Homo sapiens GN=EEF1D PE=1 SV=5	P29692	sp|P29692|EF1D_HUMAN	sp|P29692|EF1D_HUMAN	No	24.2478	23.9433	23.8004	23.7086	23.377	23.6571	23.8414	23.849	23.7976	23.7761	23.4371	0.751102	0.868289	-0.0488044
>sp|P78371|TCPB_HUMAN T-complex protein 1 subunit beta OS=Homo sapiens GN=CCT2 PE=1 SV=4	P78371	sp|P78371|TCPB_HUMAN	sp|P78371|TCPB_HUMAN	No	23.748	23.5879	23.6296	24.1039	23.4684	23.6563	23.5758	23.3955	24.0102	23.6058	23.694	0.757294	0.870102	-0.0427657
>sp|P62328|TYB4_HUMAN Thymosin beta-4 OS=Homo sapiens GN=TMSB4X PE=1 SV=2	P62328	sp|P62328|TYB4_HUMAN	sp|P62328|TYB4_HUMAN	No	25.0476	26.1426	26.598	20.3015	20.0669	19.7567	26.0739	26.4263	20.7786	24.8976	19.8033	0.759213	0.871244	0.610384
>sp|P30740|ILEU_HUMAN Leukocyte elastase inhibitor OS=Homo sapiens GN=SERPINB1 PE=1 SV=1	P30740	sp|P30740|ILEU_HUMAN	sp|P30740|ILEU_HUMAN	No	21.922	22.9084	22.1636	20.0287	22.5219	22.4824	23.0035	22.446	22.2289	22.0216	21.154	0.76381	0.875451	0.166323
>sp|Q13185|CBX3_HUMAN Chromobox protein homolog 3 OS=Homo sapiens GN=CBX3 PE=1 SV=4	Q13185	sp|Q13185|CBX3_HUMAN	sp|Q13185|CBX3_HUMAN	No	22.9627	22.7344	22.8236	23.7292	22.4013	21.9534	23.2226	23.093	22.6195	22.1294	22.2681	0.768065	0.879257	-0.1009
>sp|Q8WU39|MZB1_HUMAN Marginal zone B- and B1-cell-specific protein OS=Homo sapiens GN=MZB1 PE=1 SV=1	Q8WU39	sp|Q8WU39|MZB1_HUMAN	sp|Q8WU39|MZB1_HUMAN	No	22.5765	22.7122	21.8491	22.5888	21.9243	20.1517	21.6834	22.5476	23.9188	20.604	19.9205	0.770404	0.879793	-0.232207
>sp|P02533|K1C14_HUMAN Keratin, type I cytoskeletal 14 OS=Homo sapiens GN=KRT14 PE=1 SV=4	P02533	sp|P02533|K1C14_HUMAN	sp|P02533|K1C14_HUMAN;sp|Q7Z3Y9|K1C26_HUMAN	Yes	28.0126	28.0113	27.9526	27.5884	28.0053	26.4648	27.8605	27.5283	28.5474	30.2329	25.347	0.770109	0.880526	0.230733
>sp|P55084|ECHB_HUMAN Trifunctional enzyme subunit beta, mitochondrial OS=Homo sapiens GN=HADHB PE=1 SV=3	P55084	sp|P55084|ECHB_HUMAN	sp|P55084|ECHB_HUMAN	No	23.1848	22.3423	23.2009	22.5979	23.5069	23.9958	23.427	22.8064	22.9881	23.3407	23.5687	0.775532	0.881372	0.0881052
>sp|Q15847|ADIRF_HUMAN Adipogenesis regulatory factor OS=Homo sapiens GN=ADIRF PE=1 SV=1	Q15847	sp|Q15847|ADIRF_HUMAN	sp|Q15847|ADIRF_HUMAN	No	19.2721	20.9781	19.4454	18.9069	21.2797	22.4922	19.9537	19.0535	19.1963	22.3281	20.2285	0.774976	0.881804	-0.243722
>sp|Q96CX2|KCD12_HUMAN BTB/POZ domain-containing protein KCTD12 OS=Homo sapiens GN=KCTD12 PE=1 SV=1	Q96CX2	sp|Q96CX2|KCD12_HUMAN	sp|Q96CX2|KCD12_HUMAN;sp|Q6ZWB6|KCTD8_HUMAN	Yes	22.5609	23.0034	22.5928	22.5111	22.9901	22.5236	22.8701	23.7514	20.6472	25.4642	21.8616	0.773366	0.882106	0.221938
>sp|Q15661|TRYB1_HUMAN Tryptase alpha/beta-1 OS=Homo sapiens GN=TPSAB1 PE=1 SV=1;>sp|P20231|TRYB2_HUMAN Tryptase beta-2 OS=Homo sapiens GN=TPSB2 PE=1 SV=2	Q15661;P20231	sp|Q15661|TRYB1_HUMAN;sp|P20231|TRYB2_HUMAN	sp|Q15661|TRYB1_HUMAN;sp|P20231|TRYB2_HUMAN;sp|Q9BZJ3|TRYD_HUMAN	Yes	22.2236	19.5706	19.6926	21.9886	24.8091	24.43	21.5644	23.7473	22.5752	21.8209	22.4575	0.774927	0.882816	0.313966
>sp|O43390|HNRPR_HUMAN Heterogeneous nuclear ribonucleoprotein R OS=Homo sapiens GN=HNRNPR PE=1 SV=1	O43390	sp|O43390|HNRPR_HUMAN	sp|O43390|HNRPR_HUMAN	No	24.9779	24.6012	24.8304	25.0215	24.3046	24.2275	24.7667	24.7217	24.8123	24.4694	24.7672	0.779967	0.885342	0.0469387
>sp|Q9P0J0|NDUAD_HUMAN NADH dehydrogenase [ubiquinone] 1 alpha subcomplex subunit 13 OS=Homo sapiens GN=NDUFA13 PE=1 SV=3	Q9P0J0	sp|Q9P0J0|NDUAD_HUMAN	sp|Q9P0J0|NDUAD_HUMAN	No	20.5072	21.1538	20.313	20.2234	20.2039	20.6006	19.6358	19.6151	21.1533	21.7036	19.7894	0.783517	0.8883	-0.120863
>sp|Q06323|PSME1_HUMAN Proteasome activator complex subunit 1 OS=Homo sapiens GN=PSME1 PE=1 SV=1	Q06323	sp|Q06323|PSME1_HUMAN	sp|Q06323|PSME1_HUMAN	No	23.5573	23.8253	24.0629	23.3943	23.4445	24.0698	24.0948	24.0037	23.8022	23.2614	23.1608	0.787978	0.890141	-0.0611268
>sp|Q5SSJ5|HP1B3_HUMAN Heterochromatin protein 1-binding protein 3 OS=Homo sapiens GN=HP1BP3 PE=1 SV=1	Q5SSJ5	sp|Q5SSJ5|HP1B3_HUMAN	sp|Q5SSJ5|HP1B3_HUMAN	No	24.7944	25.2263	24.912	24.8284	25.2119	24.8887	24.7612	24.9778	24.9352	25.3984	24.989	0.789064	0.890298	0.0353837
>sp|O15400|STX7_HUMAN Syntaxin-7 OS=Homo sapiens GN=STX7 PE=1 SV=4	O15400	sp|O15400|STX7_HUMAN	sp|O15400|STX7_HUMAN	No	19.6676	21.4925	21.6217	20.6927	21.1611	20.1654	21.6242	21.7265	19.4214	20.2548	20.2474	0.790476	0.890824	-0.145305
>sp|P67775|PP2AA_HUMAN Serine/threonine-protein phosphatase 2A catalytic subunit alpha isoform OS=Homo sapiens GN=PPP2CA PE=1 SV=1;>sp|P62714|PP2AB_HUMAN Serine/threonine-protein phosphatase 2A catalytic subunit beta isoform OS=Homo sapiens GN=PPP2CB PE=1 SV=1	P67775;P62714	sp|P67775|PP2AA_HUMAN;sp|P62714|PP2AB_HUMAN	sp|P67775|PP2AA_HUMAN;sp|P62714|PP2AB_HUMAN	Yes	22.3004	21.6909	21.82	18.8565	21.9461	19.4191	22.2238	22.5783	20.1277	22.2358	19.123	0.787747	0.890949	0.252248
>sp|P10412|H14_HUMAN Histone H1.4 OS=Homo sapiens GN=HIST1H1E PE=1 SV=2	P10412	sp|P10412|H14_HUMAN	sp|P10412|H14_HUMAN;sp|P22492|H1T_HUMAN	Yes	22.5801	20.5861	23.4087	23.1137	22.8485	22.9833	23.3198	23.0971	22.8038	22.1733	20.7195	0.798427	0.891246	-0.164082
>sp|P23284|PPIB_HUMAN Peptidyl-prolyl cis-trans isomerase B OS=Homo sapiens GN=PPIB PE=1 SV=2	P23284	sp|P23284|PPIB_HUMAN	sp|P23284|PPIB_HUMAN	No	23.6382	23.4595	23.6802	23.2203	23.7854	23.3742	23.6349	24.0764	23.4288	23.0764	23.1617	0.794018	0.891612	-0.0506693
>sp|P00450|CERU_HUMAN Ceruloplasmin OS=Homo sapiens GN=CP PE=1 SV=1	P00450	sp|P00450|CERU_HUMAN	sp|P00450|CERU_HUMAN	No	21.2551	23.4903	21.6448	20.9081	19.1353	19.6623	21.2294	20.3799	23.5384	19.866	21.3156	0.787518	0.891763	0.249844
>sp|Q96EP5|DAZP1_HUMAN DAZ-associated protein 1 OS=Homo sapiens GN=DAZAP1 PE=1 SV=1	Q96EP5	sp|Q96EP5|DAZP1_HUMAN	sp|Q96EP5|DAZP1_HUMAN	No	20.3619	21.4637	22.2514	20.912	20.9697	20.6765	21.2059	19.2818	22.0283	21.4192	20.8978	0.79226	0.891766	-0.13927
>sp|Q14195|DPYL3_HUMAN Dihydropyrimidinase-related protein 3 OS=Homo sapiens GN=DPYSL3 PE=1 SV=1	Q14195	sp|Q14195|DPYL3_HUMAN	sp|Q14195|DPYL3_HUMAN	No	19.5433	21.563	21.3067	19.6822	21.4026	21.5864	19.5898	21.116	20.4259	19.019	23.0591	0.795237	0.891917	-0.205403
>sp|Q9Y2W1|TR150_HUMAN Thyroid hormone receptor-associated protein 3 OS=Homo sapiens GN=THRAP3 PE=1 SV=2	Q9Y2W1	sp|Q9Y2W1|TR150_HUMAN	sp|Q9Y2W1|TR150_HUMAN	No	22.3501	21.1602	18.9552	22.1715	21.9536	19.8721	21.7893	19.7612	21.7918	20.7457	22.2792	0.798348	0.892215	0.196318
>sp|P12004|PCNA_HUMAN Proliferating cell nuclear antigen OS=Homo sapiens GN=PCNA PE=1 SV=1	P12004	sp|P12004|PCNA_HUMAN	sp|P12004|PCNA_HUMAN	No	22.7268	22.1769	22.4365	24.1595	21.7722	19.5873	23.0579	22.8867	22.3461	22.4443	20.9603	0.800449	0.892444	0.195871
>sp|Q14103|HNRPD_HUMAN Heterogeneous nuclear ribonucleoprotein D0 OS=Homo sapiens GN=HNRNPD PE=1 SV=1	Q14103	sp|Q14103|HNRPD_HUMAN	sp|Q14103|HNRPD_HUMAN	No	24.8605	24.9302	24.3541	25.2259	24.1789	24.2423	24.6132	24.8852	24.6468	24.6865	24.5864	0.802388	0.892491	0.0516288
>sp|O95232|LC7L3_HUMAN Luc7-like protein 3 OS=Homo sapiens GN=LUC7L3 PE=1 SV=2	O95232	sp|O95232|LC7L3_HUMAN	sp|O95232|LC7L3_HUMAN	No	19.609	20.2801	19.7188	20.8213	19.6556	19.445	20.4906	19.5264	20.6869	19.3137	20.0267	0.80144	0.892491	0.0872192
>sp|Q9UKV3|ACINU_HUMAN Apoptotic chromatin condensation inducer in the nucleus OS=Homo sapiens GN=ACIN1 PE=1 SV=2	Q9UKV3	sp|Q9UKV3|ACINU_HUMAN	sp|Q9UKV3|ACINU_HUMAN	No	21.3769	20.7207	19.8696	21.5123	19.9835	20.1058	21.5887	19.546	21.7416	19.6813	21.1365	0.794011	0.892669	0.144
>sp|P61981|1433G_HUMAN 14-3-3 protein gamma OS=Homo sapiens GN=YWHAG PE=1 SV=2	P61981	sp|P61981|1433G_HUMAN	sp|P61981|1433G_HUMAN	No	23.6138	23.3864	22.6905	23.3322	23.8433	24.1475	23.648	23.5192	23.7278	23.3677	23.5545	0.798017	0.892907	0.0611493
>sp|Q14761|PTCA_HUMAN Protein tyrosine phosphatase receptor type C-associated protein OS=Homo sapiens GN=PTPRCAP PE=1 SV=1	Q14761	sp|Q14761|PTCA_HUMAN	sp|Q14761|PTCA_HUMAN	No	22.2071	21.9577	22.0857	19.8834	19.923	19.9502	21.8237	21.9853	19.2583	20.481	20.5315	0.797572	0.893471	-0.18523
>sp|O75083|WDR1_HUMAN WD repeat-containing protein 1 OS=Homo sapiens GN=WDR1 PE=1 SV=4	O75083	sp|O75083|WDR1_HUMAN	sp|O75083|WDR1_HUMAN	No	23.9598	23.9043	23.4685	23.2424	23.4672	23.0614	24.0698	23.3809	23.539	23.4391	23.4009	0.811671	0.899626	0.048679
>sp|P04264|K2C1_HUMAN Keratin, type II cytoskeletal 1 OS=Homo sapiens GN=KRT1 PE=1 SV=6;>XX|K2C1_HUMAN|	P04264;K2C1_H	sp|P04264|K2C1_HUMAN;XX|K2C1_HUMAN|	sp|P04264|K2C1_HUMAN;XX|K2C1_HUMAN|	Yes	26.2693	26.5949	26.5142	27.2817	26.714	26.5965	25.5006	27.7535	27.036	26.1244	27.3966	0.8098	0.899671	0.100436
>sp|Q9UHQ9|NB5R1_HUMAN NADH-cytochrome b5 reductase 1 OS=Homo sapiens GN=CYB5R1 PE=1 SV=1	Q9UHQ9	sp|Q9UHQ9|NB5R1_HUMAN	sp|Q9UHQ9|NB5R1_HUMAN	No	22.3806	19.9302	18.8043	20.9386	20.6019	19.4219	21.5531	20.8165	18.9735	19.2253	22.1486	0.811579	0.900585	0.19717
>sp|Q13423|NNTM_HUMAN NAD(P) transhydrogenase, mitochondrial OS=Homo sapiens GN=NNT PE=1 SV=3	Q13423	sp|Q13423|NNTM_HUMAN	sp|Q13423|NNTM_HUMAN	No	20.1985	20.3968	21.7856	19.1595	21.8636	21.785	20.7631	19.6559	21.0491	21.2472	22.3393	0.823918	0.912125	0.146098
>sp|P48444|COPD_HUMAN Coatomer subunit delta OS=Homo sapiens GN=ARCN1 PE=1 SV=1	P48444	sp|P48444|COPD_HUMAN	sp|P48444|COPD_HUMAN	No	20.8435	21.0613	20.2845	21.2066	20.0405	20.4934	20.9401	21.6395	18.848	21.084	21.3013	0.831255	0.914867	0.107602
>sp|P02751|FINC_HUMAN Fibronectin OS=Homo sapiens GN=FN1 PE=1 SV=4	P02751	sp|P02751|FINC_HUMAN	sp|P02751|FINC_HUMAN	No	25.8316	26.4118	26.4162	25.7657	25.9189	26.0508	25.145	26.4325	27.6761	24.3895	27.3257	0.830804	0.915441	0.127914
>sp|P02743|SAMP_HUMAN Serum amyloid P-component OS=Homo sapiens GN=APCS PE=1 SV=2	P02743	sp|P02743|SAMP_HUMAN	sp|P02743|SAMP_HUMAN	No	19.7188	24.3813	23.1327	22.0384	18.821	22.3594	22.4775	22.6981	20.5129	22.1773	19.6418	0.83066	0.916355	-0.240422
>sp|O75390|CISY_HUMAN Citrate synthase, mitochondrial OS=Homo sapiens GN=CS PE=1 SV=2	O75390	sp|O75390|CISY_HUMAN	sp|O75390|CISY_HUMAN	No	22.6774	22.3181	21.9653	22.4323	22.4902	23.0885	22.5653	22.5144	21.8021	22.5452	22.7972	0.829229	0.916927	-0.0504704
>sp|P28066|PSA5_HUMAN Proteasome subunit alpha type-5 OS=Homo sapiens GN=PSMA5 PE=1 SV=3	P28066	sp|P28066|PSA5_HUMAN	sp|P28066|PSA5_HUMAN	No	23.4345	23.603	23.6876	23.009	22.9514	20.7198	23.0642	22.9747	23.3313	22.842	22.8514	0.830618	0.917385	0.111821
>sp|Q9BPX5|ARP5L_HUMAN Actin-related protein 2/3 complex subunit 5-like protein OS=Homo sapiens GN=ARPC5L PE=1 SV=1	Q9BPX5	sp|Q9BPX5|ARP5L_HUMAN	sp|Q9BPX5|ARP5L_HUMAN	No	19.6484	20.9125	20.8931	20.2857	18.7718	22.0131	21.127	20.8361	20.1351	19.803	20.7781	0.840031	0.922368	0.115082
>sp|Q9Y2X3|NOP58_HUMAN Nucleolar protein 58 OS=Homo sapiens GN=NOP58 PE=1 SV=1	Q9Y2X3	sp|Q9Y2X3|NOP58_HUMAN	sp|Q9Y2X3|NOP58_HUMAN	No	21.6878	21.5654	19.4666	21.4766	19.8008	21.7323	20.8082	22.2141	21.8347	19.4785	21.0984	0.839571	0.92294	0.131858
>sp|P41240|CSK_HUMAN Tyrosine-protein kinase CSK OS=Homo sapiens GN=CSK PE=1 SV=1	P41240	sp|P41240|CSK_HUMAN	sp|P41240|CSK_HUMAN	No	21.0728	22.1545	21.5757	20.7083	19.8327	19.1035	21.9958	21.391	19.4301	20.5631	19.6366	0.842646	0.92416	-0.137924
>sp|Q9UMX0|UBQL1_HUMAN Ubiquilin-1 OS=Homo sapiens GN=UBQLN1 PE=1 SV=2;>sp|Q9NRR5|UBQL4_HUMAN Ubiquilin-4 OS=Homo sapiens GN=UBQLN4 PE=1 SV=2	Q9UMX0;Q9NRR5	sp|Q9UMX0|UBQL1_HUMAN;sp|Q9NRR5|UBQL4_HUMAN	sp|Q9UMX0|UBQL1_HUMAN;sp|Q9NRR5|UBQL4_HUMAN	Yes	22.049	21.8094	22.583	22.2817	21.7725	19.8449	22.0823	21.5656	21.7637	22.5873	20.055	0.850876	0.925635	-0.112627
>sp|P31943|HNRH1_HUMAN Heterogeneous nuclear ribonucleoprotein H OS=Homo sapiens GN=HNRNPH1 PE=1 SV=4	P31943	sp|P31943|HNRH1_HUMAN	sp|P31943|HNRH1_HUMAN	No	25.26	25.1209	24.8333	25.6303	24.5748	24.5662	25.1456	24.8272	25.3775	24.6906	24.7281	0.849153	0.925902	-0.0437987
>sp|O75369|FLNB_HUMAN Filamin-B OS=Homo sapiens GN=FLNB PE=1 SV=2	O75369	sp|O75369|FLNB_HUMAN	sp|O75369|FLNB_HUMAN	No	25.1858	24.8967	25.0132	25.593	25.0036	24.7029	25.305	25.3763	25.1295	24.5554	25.1443	0.852129	0.925928	0.0362612
>sp|P35659|DEK_HUMAN Protein DEK OS=Homo sapiens GN=DEK PE=1 SV=1	P35659	sp|P35659|DEK_HUMAN	sp|P35659|DEK_HUMAN	No	22.9133	22.8049	22.9324	20.863	19.9819	20.1484	22.9034	23.7927	20.7508	19.5308	20.0896	0.84841	0.926165	-0.193871
>sp|Q13765|NACA_HUMAN Nascent polypeptide-associated complex subunit alpha OS=Homo sapiens GN=NACA PE=1 SV=1;>sp|E9PAV3|NACAM_HUMAN Nascent polypeptide-associated complex subunit alpha, muscle-specific form OS=Homo sapiens GN=NACA PE=1 SV=1	Q13765;E9PAV3	sp|Q13765|NACA_HUMAN;sp|E9PAV3|NACAM_HUMAN	sp|Q13765|NACA_HUMAN;sp|E9PAV3|NACAM_HUMAN;sp|Q9BZK3|NACP1_HUMAN	Yes	23.2012	22.3682	22.6784	23.0501	19.719	23.2636	22.955	22.3687	22.419	22.8335	20.6087	0.846461	0.926186	-0.14306
>sp|P78527|PRKDC_HUMAN DNA-dependent protein kinase catalytic subunit OS=Homo sapiens GN=PRKDC PE=1 SV=3	P78527	sp|P78527|PRKDC_HUMAN	sp|P78527|PRKDC_HUMAN	No	24.1854	24.0234	23.561	24.507	23.7784	22.9855	24.2374	23.1859	23.7899	23.8522	23.8597	0.85052	0.926319	-0.0551322
>sp|P49591|SYSC_HUMAN Serine--tRNA ligase, cytoplasmic OS=Homo sapiens GN=SARS PE=1 SV=3	P49591	sp|P49591|SYSC_HUMAN	sp|P49591|SYSC_HUMAN	No	20.3265	20.5423	20.1978	19.2417	21.3503	20.3261	19.9079	19.3487	20.709	20.6769	21.4237	0.856978	0.926916	0.0824797
>sp|Q9Y5X3|SNX5_HUMAN Sorting nexin-5 OS=Homo sapiens GN=SNX5 PE=1 SV=1	Q9Y5X3	sp|Q9Y5X3|SNX5_HUMAN	sp|Q9Y5X3|SNX5_HUMAN	No	19.4581	21.4344	21.6357	22.0458	21.5974	18.7011	20.6656	22.1452	20.1747	20.4473	19.925	0.848377	0.927204	-0.140534
>sp|Q8N163|CCAR2_HUMAN Cell cycle and apoptosis regulator protein 2 OS=Homo sapiens GN=CCAR2 PE=1 SV=2	Q8N163	sp|Q8N163|CCAR2_HUMAN	sp|Q8N163|CCAR2_HUMAN	No	22.4763	22.7381	22.7383	23.3492	21.9299	22.3731	22.7487	22.49	22.9732	22.5114	22.4944	0.85675	0.927735	0.0427232
>sp|P55809|SCOT1_HUMAN Succinyl-CoA:3-ketoacid coenzyme A transferase 1, mitochondrial OS=Homo sapiens GN=OXCT1 PE=1 SV=1	P55809	sp|P55809|SCOT1_HUMAN	sp|P55809|SCOT1_HUMAN;sp|Q9BYC2|SCOT2_HUMAN	Yes	23.135	21.7085	22.6419	23.3181	23.1778	22.6917	24.5356	23.9251	24.5463	21.8002	19.8968	0.855766	0.927737	0.16198
>sp|Q9Y285|SYFA_HUMAN Phenylalanine--tRNA ligase alpha subunit OS=Homo sapiens GN=FARSA PE=1 SV=3	Q9Y285	sp|Q9Y285|SYFA_HUMAN	sp|Q9Y285|SYFA_HUMAN	No	21.3638	19.7839	21.9601	21.3495	21.0705	21.1506	21.8191	21.6458	21.5424	18.384	21.5409	0.855013	0.92799	-0.126588
>sp|Q9ULV4|COR1C_HUMAN Coronin-1C OS=Homo sapiens GN=CORO1C PE=1 SV=1	Q9ULV4	sp|Q9ULV4|COR1C_HUMAN	sp|Q9ULV4|COR1C_HUMAN	No	20.8309	21.2793	19.3195	20.3094	20.9632	20.9997	19.9616	20.5504	21.1698	20.1228	20.9344	0.86043	0.928515	-0.0691896
>sp|Q99733|NP1L4_HUMAN Nucleosome assembly protein 1-like 4 OS=Homo sapiens GN=NAP1L4 PE=1 SV=1	Q99733	sp|Q99733|NP1L4_HUMAN	sp|Q99733|NP1L4_HUMAN	No	22.1408	21.4761	21.8002	20.2807	21.6798	19.9173	21.12	21.1418	21.6683	20.6645	21.8829	0.863444	0.930699	0.0796965
>sp|P68402|PA1B2_HUMAN Platelet-activating factor acetylhydrolase IB subunit beta OS=Homo sapiens GN=PAFAH1B2 PE=1 SV=1	P68402	sp|P68402|PA1B2_HUMAN	sp|P68402|PA1B2_HUMAN	No	21.268	21.6487	21.6645	20.9876	21.807	21.2338	21.9593	19.7536	22.1444	21.7122	21.9725	0.866816	0.933265	0.0734692
>sp|Q9UKY7|CDV3_HUMAN Protein CDV3 homolog OS=Homo sapiens GN=CDV3 PE=1 SV=1	Q9UKY7	sp|Q9UKY7|CDV3_HUMAN	sp|Q9UKY7|CDV3_HUMAN	No	21.8732	21.1828	21.776	20.0571	19.2791	19.3625	21.4531	21.9896	21.4317	19.7603	18.925	0.872444	0.938251	0.12347
>sp|P40227|TCPZ_HUMAN T-complex protein 1 subunit zeta OS=Homo sapiens GN=CCT6A PE=1 SV=3	P40227	sp|P40227|TCPZ_HUMAN	sp|P40227|TCPZ_HUMAN;sp|Q92526|TCPW_HUMAN	Yes	23.1469	23.1334	23.7482	23.6328	22.8975	22.8499	23.504	22.9983	23.1887	23.1031	23.5399	0.873451	0.938262	0.0320301
>sp|Q8WZ42|TITIN_HUMAN Titin OS=Homo sapiens GN=TTN PE=1 SV=4	Q8WZ42	sp|Q8WZ42|TITIN_HUMAN	sp|Q8WZ42|TITIN_HUMAN	No	26.3382	19.8867	19.4202	27.745	26.1704	20.9962	21.0925	20.2369	25.9953	20.7041	27.3871	0.877018	0.94102	-0.34292
>sp|P01861|IGHG4_HUMAN Ig gamma-4 chain C region OS=Homo sapiens GN=IGHG4 PE=1 SV=1	P01861	sp|P01861|IGHG4_HUMAN	sp|P01861|IGHG4_HUMAN	No	23.5518	21.5938	19.9152	19.1763	20.4599	21.7521	19.6125	23.6799	20.6495	20.2552	20.4336	0.879383	0.94141	-0.148706
>sp|P25705|ATPA_HUMAN ATP synthase subunit alpha, mitochondrial OS=Homo sapiens GN=ATP5A1 PE=1 SV=1	P25705	sp|P25705|ATPA_HUMAN	sp|P25705|ATPA_HUMAN	No	26.6591	26.5841	26.924	27.2534	26.4773	26.7017	26.7357	26.4209	26.562	26.9862	27.2752	0.878609	0.941653	0.0294037
>sp|P23588|IF4B_HUMAN Eukaryotic translation initiation factor 4B OS=Homo sapiens GN=EIF4B PE=1 SV=2	P23588	sp|P23588|IF4B_HUMAN	sp|P23588|IF4B_HUMAN	No	22.303	22.146	21.4761	22.3037	21.0467	19.8181	21.5638	21.931	21.4257	21.0837	21.9308	0.880703	0.941752	0.0714589
>sp|P62266|RS23_HUMAN 40S ribosomal protein S23 OS=Homo sapiens GN=RPS23 PE=1 SV=3	P62266	sp|P62266|RS23_HUMAN	sp|P62266|RS23_HUMAN	No	19.8968	21.7045	21.3069	21.6684	22.2036	21.0686	21.9567	21.7284	21.1415	21.376	19.9998	0.889032	0.949579	-0.0676739
>sp|P28838|AMPL_HUMAN Cytosol aminopeptidase OS=Homo sapiens GN=LAP3 PE=1 SV=3	P28838	sp|P28838|AMPL_HUMAN	sp|P28838|AMPL_HUMAN	No	21.9535	23.8923	23.6326	19.9821	22.386	22.0064	23.0613	22.338	22.3014	22.3036	21.0572	0.89321	0.951881	-0.0964874
>sp|O00567|NOP56_HUMAN Nucleolar protein 56 OS=Homo sapiens GN=NOP56 PE=1 SV=4	O00567	sp|O00567|NOP56_HUMAN	sp|O00567|NOP56_HUMAN	No	22.1286	22.661	22.5032	22.1887	22.4577	22.9754	23.2831	23.0135	22.6659	20.7425	22.4272	0.892392	0.952087	-0.0593077
>sp|Q8IY67|RAVR1_HUMAN Ribonucleoprotein PTB-binding 1 OS=Homo sapiens GN=RAVER1 PE=1 SV=1	Q8IY67	sp|Q8IY67|RAVR1_HUMAN	sp|Q8IY67|RAVR1_HUMAN	No	21.365	18.707	21.6725	22.3561	20.0602	20.1533	21.7263	19.3504	19.9107	20.6921	21.4265	0.895234	0.952958	-0.0978284
>sp|O75494|SRS10_HUMAN Serine/arginine-rich splicing factor 10 OS=Homo sapiens GN=SRSF10 PE=1 SV=1	O75494	sp|O75494|SRS10_HUMAN	sp|O75494|SRS10_HUMAN;sp|Q8WXF0|SRS12_HUMAN	Yes	21.6838	21.6842	20.1958	22.0814	21.6679	20.7636	21.4003	21.1472	19.962	22.355	22.1892	0.900529	0.954277	0.06462
>sp|O14979|HNRDL_HUMAN Heterogeneous nuclear ribonucleoprotein D-like OS=Homo sapiens GN=HNRNPDL PE=1 SV=3	O14979	sp|O14979|HNRDL_HUMAN	sp|O14979|HNRDL_HUMAN	No	22.9483	22.7528	19.6158	22.5973	22.5132	22.1453	22.8497	22.796	19.8148	22.3333	23.1939	0.899648	0.954418	0.102104
>sp|P28331|NDUS1_HUMAN NADH-ubiquinone oxidoreductase 75 kDa subunit, mitochondrial OS=Homo sapiens GN=NDUFS1 PE=1 SV=3	P28331	sp|P28331|NDUS1_HUMAN	sp|P28331|NDUS1_HUMAN	No	21.7002	21.9136	21.7243	21.931	21.4764	22.2821	22.0714	22.4036	21.8689	21.758	21.2275	0.899019	0.954827	0.0279416
>sp|Q9Y3Y2|CHTOP_HUMAN Chromatin target of PRMT1 protein OS=Homo sapiens GN=CHTOP PE=1 SV=2	Q9Y3Y2	sp|Q9Y3Y2|CHTOP_HUMAN	sp|Q9Y3Y2|CHTOP_HUMAN	No	20.498	20.2414	21.746	19.1183	19.5959	19.634	20.4778	19.6245	20.2212	20.5893	20.0739	0.898751	0.955621	0.0584141
>sp|Q1KMD3|HNRL2_HUMAN Heterogeneous nuclear ribonucleoprotein U-like protein 2 OS=Homo sapiens GN=HNRNPUL2 PE=1 SV=1	Q1KMD3	sp|Q1KMD3|HNRL2_HUMAN	sp|Q1KMD3|HNRL2_HUMAN	No	23.247	23.3489	22.883	23.0924	22.8086	20.0306	22.808	22.8856	22.1165	22.5672	22.109	0.906361	0.959377	-0.0711512
>sp|P31942|HNRH3_HUMAN Heterogeneous nuclear ribonucleoprotein H3 OS=Homo sapiens GN=HNRNPH3 PE=1 SV=2	P31942	sp|P31942|HNRH3_HUMAN	sp|P31942|HNRH3_HUMAN	No	23.8413	23.5648	23.9819	24.1667	23.6298	23.1379	23.7936	23.684	23.9889	23.6756	23.5544	0.916759	0.959589	0.0189206
>sp|P61978|HNRPK_HUMAN Heterogeneous nuclear ribonucleoprotein K OS=Homo sapiens GN=HNRNPK PE=1 SV=1	P61978	sp|P61978|HNRPK_HUMAN	sp|P61978|HNRPK_HUMAN	No	27.0221	26.7811	27.109	27.35	26.5072	26.2355	27.0422	26.7416	27.0337	26.6167	26.8477	0.913989	0.959893	0.0222146
>sp|P48735|IDHP_HUMAN Isocitrate dehydrogenase [NADP], mitochondrial OS=Homo sapiens GN=IDH2 PE=1 SV=2	P48735	sp|P48735|IDHP_HUMAN	sp|P48735|IDHP_HUMAN	No	23.6516	22.8378	22.9753	23.2684	22.7694	22.762	23.3155	23.4082	23.271	22.4097	22.9371	0.918225	0.960055	0.0242093
>sp|Q96C86|DCPS_HUMAN m7GpppX diphosphatase OS=Homo sapiens GN=DCPS PE=1 SV=2	Q96C86	sp|Q96C86|DCPS_HUMAN	sp|Q96C86|DCPS_HUMAN	No	18.9196	20.7645	19.775	20.4024	20.5388	20.2779	20.1787	19.0548	20.3561	20.1429	20.623	0.916339	0.960217	-0.041891
>sp|P18206|VINC_HUMAN Vinculin OS=Homo sapiens GN=VCL PE=1 SV=4	P18206	sp|P18206|VINC_HUMAN	sp|P18206|VINC_HUMAN	No	24.7055	24.0995	24.5189	24.639	24.9086	25.0892	24.542	24.7673	24.3268	24.5331	25.2459	0.915332	0.960232	0.0228902
>sp|Q9Y678|COPG1_HUMAN Coatomer subunit gamma-1 OS=Homo sapiens GN=COPG1 PE=1 SV=1	Q9Y678	sp|Q9Y678|COPG1_HUMAN	sp|Q9Y678|COPG1_HUMAN	No	20.222	20.517	19.6525	21.8192	20.6993	19.3581	21.0735	20.6303	19.8338	19.7621	20.8476	0.913626	0.960583	0.0514467
>sp|P19838|NFKB1_HUMAN Nuclear factor NF-kappa-B p105 subunit OS=Homo sapiens GN=NFKB1 PE=1 SV=2	P19838	sp|P19838|NFKB1_HUMAN	sp|P19838|NFKB1_HUMAN	No	20.6872	21.3959	21.1654	20.8487	21.8765	20.2792	20.2937	20.715	21.5922	20.2505	22.1172	0.910656	0.960681	-0.0484297
>sp|P14625|ENPL_HUMAN Endoplasmin OS=Homo sapiens GN=HSP90B1 PE=1 SV=1	P14625	sp|P14625|ENPL_HUMAN	sp|P14625|ENPL_HUMAN;sp|Q58FF3|ENPLL_HUMAN	Yes	26.1052	25.9657	26.1361	25.7712	25.7954	25.7048	25.8129	26.2497	26.476	25.4082	25.5035	0.913024	0.961024	-0.0229781
>sp|Q9P2E9|RRBP1_HUMAN Ribosome-binding protein 1 OS=Homo sapiens GN=RRBP1 PE=1 SV=4	Q9P2E9	sp|Q9P2E9|RRBP1_HUMAN	sp|Q9P2E9|RRBP1_HUMAN	No	19.5239	22.0406	21.4503	21.3623	19.5585	20.7338	21.4032	19.4363	22.2965	21.3651	18.9596	0.910323	0.961407	-0.0861016
>sp|P08572|CO4A2_HUMAN Collagen alpha-2(IV) chain OS=Homo sapiens GN=COL4A2 PE=1 SV=4	P08572	sp|P08572|CO4A2_HUMAN	sp|P08572|CO4A2_HUMAN	No	25.5699	24.7394	24.8419	24.4328	26.3637	27.0437	24.986	24.2904	25.7256	27.5517	24.5416	0.912529	0.961579	-0.0795122
>sp|P30050|RL12_HUMAN 60S ribosomal protein L12 OS=Homo sapiens GN=RPL12 PE=1 SV=1	P30050	sp|P30050|RL12_HUMAN	sp|P30050|RL12_HUMAN	No	20.2171	22.9559	22.9067	23.2067	23.1634	22.6614	23.0636	22.0502	22.2379	22.7287	22.1951	0.909766	0.961899	-0.0634463
>sp|Q96AE4|FUBP1_HUMAN Far upstream element-binding protein 1 OS=Homo sapiens GN=FUBP1 PE=1 SV=3	Q96AE4	sp|Q96AE4|FUBP1_HUMAN	sp|Q96AE4|FUBP1_HUMAN	No	23.9332	24.1059	24.3611	24.306	23.1956	22.6236	23.9892	23.9496	24.1102	23.1479	23.4	0.924357	0.962191	-0.034845
>sp|P61254|RL26_HUMAN 60S ribosomal protein L26 OS=Homo sapiens GN=RPL26 PE=1 SV=1;>sp|Q9UNX3|RL26L_HUMAN 60S ribosomal protein L26-like 1 OS=Homo sapiens GN=RPL26L1 PE=1 SV=1	P61254;Q9UNX3	sp|P61254|RL26_HUMAN;sp|Q9UNX3|RL26L_HUMAN	sp|P61254|RL26_HUMAN;sp|Q9UNX3|RL26L_HUMAN	Yes	21.8113	22.6865	19.8373	22.2151	20.6775	21.8381	22.3052	22.2679	22.1395	20.3557	20.1789	0.926273	0.963119	-0.0615233
>sp|P12429|ANXA3_HUMAN Annexin A3 OS=Homo sapiens GN=ANXA3 PE=1 SV=3	P12429	sp|P12429|ANXA3_HUMAN	sp|P12429|ANXA3_HUMAN	No	19.8075	21.3665	21.0243	18.7178	21.5766	19.8836	19.0308	19.6667	19.5425	19.6456	23.6496	0.92433	0.963228	-0.0890225
>sp|P02766|TTHY_HUMAN Transthyretin OS=Homo sapiens GN=TTR PE=1 SV=1	P02766	sp|P02766|TTHY_HUMAN	sp|P02766|TTHY_HUMAN	No	23.5187	23.521	22.4392	22.9363	24.1757	23.56	22.7906	23.7076	23.7559	23.0226	23.3598	0.924267	0.96423	-0.0311621
>sp|O15230|LAMA5_HUMAN Laminin subunit alpha-5 OS=Homo sapiens GN=LAMA5 PE=1 SV=8	O15230	sp|O15230|LAMA5_HUMAN	sp|O15230|LAMA5_HUMAN	No	23.6122	23.4583	23.3612	23.2311	25.0552	24.5778	24.0381	23.5129	25.2007	23.7783	23.1109	0.924092	0.965118	0.0455402
>sp|P84103|SRSF3_HUMAN Serine/arginine-rich splicing factor 3 OS=Homo sapiens GN=SRSF3 PE=1 SV=1	P84103	sp|P84103|SRSF3_HUMAN	sp|P84103|SRSF3_HUMAN	No	25.048	24.5443	23.3095	24.9366	24.5517	24.2969	24.2838	24.9656	23.7371	24.4332	24.6685	0.930425	0.966369	-0.0302282
>sp|P04233|HG2A_HUMAN HLA class II histocompatibility antigen gamma chain OS=Homo sapiens GN=CD74 PE=1 SV=3	P04233	sp|P04233|HG2A_HUMAN	sp|P04233|HG2A_HUMAN	No	19.4062	23.3603	22.2593	22.1006	21.5783	22.6542	23.1965	20.7857	22.0316	22.1448	20.9925	0.93297	0.967943	-0.0629246
>sp|P10909|CLUS_HUMAN Clusterin OS=Homo sapiens GN=CLU PE=1 SV=1	P10909	sp|P10909|CLUS_HUMAN	sp|P10909|CLUS_HUMAN	No	21.6096	23.112	23.5771	22.8973	24.3828	23.7315	22.3578	26.1026	24.0332	20.0981	23.0809	0.934115	0.968064	-0.0838732
>sp|P14618|KPYM_HUMAN Pyruvate kinase PKM OS=Homo sapiens GN=PKM PE=1 SV=4	P14618	sp|P14618|KPYM_HUMAN	sp|P14618|KPYM_HUMAN;sp|P30613|KPYR_HUMAN	Yes	27.3063	27.7124	27.767	27.4609	27.1719	27.2715	27.2155	27.323	27.1196	28.7184	26.992	0.935673	0.968612	0.0253796
>sp|O75915|PRAF3_HUMAN PRA1 family protein 3 OS=Homo sapiens GN=ARL6IP5 PE=1 SV=1	O75915	sp|O75915|PRAF3_HUMAN	sp|O75915|PRAF3_HUMAN	No	22.7562	22.4211	22.5629	22.7315	21.919	22.9833	22.5484	22.9911	22.0948	22.8128	22.4477	0.940594	0.972637	0.016618
>sp|Q14697|GANAB_HUMAN Neutral alpha-glucosidase AB OS=Homo sapiens GN=GANAB PE=1 SV=3	Q14697	sp|Q14697|GANAB_HUMAN	sp|Q14697|GANAB_HUMAN	No	24.8396	25.0678	24.9983	24.898	25.0678	24.844	25.0729	24.4401	25.4007	24.7021	25.2073	0.943217	0.97321	0.0120186
>sp|P56134|ATPK_HUMAN ATP synthase subunit f, mitochondrial OS=Homo sapiens GN=ATP5J2 PE=1 SV=3	P56134	sp|P56134|ATPK_HUMAN	sp|P56134|ATPK_HUMAN	No	21.2645	20.9993	20.6165	21.0061	19.9612	21.5111	19.698	21.1565	19.8733	21.2668	22.6714	0.943069	0.974125	0.0401014
>sp|P20073|ANXA7_HUMAN Annexin A7 OS=Homo sapiens GN=ANXA7 PE=1 SV=3	P20073	sp|P20073|ANXA7_HUMAN	sp|P20073|ANXA7_HUMAN	No	22.929	23.1159	23.0098	22.8709	22.8031	22.6932	23.6042	23.1331	22.0673	23.0787	22.7128	0.949836	0.977895	0.0155661
>sp|P06748|NPM_HUMAN Nucleophosmin OS=Homo sapiens GN=NPM1 PE=1 SV=2	P06748	sp|P06748|NPM_HUMAN	sp|P06748|NPM_HUMAN	No	24.9977	25.324	24.9426	24.9163	24.8179	24.6455	24.7847	24.5804	25.4633	24.4976	25.3113	0.949535	0.978655	-0.0132205
>sp|P23246|SFPQ_HUMAN Splicing factor, proline- and glutamine-rich OS=Homo sapiens GN=SFPQ PE=1 SV=2	P23246	sp|P23246|SFPQ_HUMAN	sp|P23246|SFPQ_HUMAN	No	25.8796	25.5212	25.4401	26.0721	25.3487	25.2904	25.8056	25.6	25.4564	25.4023	25.7424	0.954279	0.981396	0.00932159
>sp|Q9NQE7|TSSP_HUMAN Thymus-specific serine protease OS=Homo sapiens GN=PRSS16 PE=2 SV=2	Q9NQE7	sp|Q9NQE7|TSSP_HUMAN	sp|Q9NQE7|TSSP_HUMAN	No	22.3946	19.5939	19.101	20.9058	22.2466	20.6357	20.736	21.859	21.2632	20.1737	20.2149	0.957944	0.983016	0.0364224
>sp|Q12765|SCRN1_HUMAN Secernin-1 OS=Homo sapiens GN=SCRN1 PE=1 SV=2	Q12765	sp|Q12765|SCRN1_HUMAN	sp|Q12765|SCRN1_HUMAN	No	20.8905	21.5089	21.8533	18.7706	21.1521	20.9349	20.8533	21.1346	20.6136	20.4461	21.3506	0.957589	0.983724	0.0279454
>sp|P49748|ACADV_HUMAN Very long-chain specific acyl-CoA dehydrogenase, mitochondrial OS=Homo sapiens GN=ACADVL PE=1 SV=1	P49748	sp|P49748|ACADV_HUMAN	sp|P49748|ACADV_HUMAN	No	22.5444	22.5452	22.4921	22.1862	22.7625	23.1683	22.8043	22.5628	22.2504	22.3372	23.1797	0.961702	0.984724	0.0104689
>sp|P07900|HS90A_HUMAN Heat shock protein HSP 90-alpha OS=Homo sapiens GN=HSP90AA1 PE=1 SV=5	P07900	sp|P07900|HS90A_HUMAN	sp|P07900|HS90A_HUMAN;sp|Q14568|HS902_HUMAN;sp|Q58FG0|HS905_HUMAN	Yes	26.3288	25.8699	25.5833	26.1005	26.0226	25.5482	26.242	25.8124	25.9495	25.7694	25.7305	0.960881	0.984955	-0.00812124
>sp|P13645|K1C10_HUMAN Keratin, type I cytoskeletal 10 OS=Homo sapiens GN=KRT10 PE=1 SV=6;>XX|K1C10_HUMAN|	P13645;K1C10_	sp|P13645|K1C10_HUMAN;XX|K1C10_HUMAN|	sp|P13645|K1C10_HUMAN;XX|K1C10_HUMAN|;sp|Q7Z3Y7|K1C28_HUMAN;sp|Q7Z3Z0|K1C25_HUMAN;sp|Q7Z3Y8|K1C27_HUMAN;sp|Q2M2I5|K1C24_HUMAN	Yes	25.9778	26.3017	26.2032	26.7661	25.8772	26.0564	25.0284	27.2704	26.3917	25.7048	26.6744	0.965504	0.987543	0.0168612
>sp|P10644|KAP0_HUMAN cAMP-dependent protein kinase type I-alpha regulatory subunit OS=Homo sapiens GN=PRKAR1A PE=1 SV=1	P10644	sp|P10644|KAP0_HUMAN	sp|P10644|KAP0_HUMAN	No	22.1761	21.8602	21.9998	22.4055	21.7654	18.9705	22.0335	22.6675	19.5322	22.0087	21.5661	0.966989	0.987988	0.0320017
>sp|Q13724|MOGS_HUMAN Mannosyl-oligosaccharide glucosidase OS=Homo sapiens GN=MOGS PE=1 SV=5	Q13724	sp|Q13724|MOGS_HUMAN	sp|Q13724|MOGS_HUMAN	No	20.9559	19.4986	21.1003	20.7681	20.6316	20.5764	21.668	21.5799	21.5002	19.0381	19.2505	0.97555	0.989216	0.0188575
>sp|P37108|SRP14_HUMAN Signal recognition particle 14 kDa protein OS=Homo sapiens GN=SRP14 PE=1 SV=2	P37108	sp|P37108|SRP14_HUMAN	sp|P37108|SRP14_HUMAN	No	22.7423	19.7071	22.3469	19.2581	20.2327	21.741	21.5737	20.5314	22.3387	20.115	20.342	0.975045	0.98977	-0.0245042
>sp|Q13404|UB2V1_HUMAN Ubiquitin-conjugating enzyme E2 variant 1 OS=Homo sapiens GN=UBE2V1 PE=1 SV=2	Q13404	sp|Q13404|UB2V1_HUMAN	sp|Q13404|UB2V1_HUMAN	No	22.6037	22.3146	20.1318	22.1175	21.9635	20.4674	22.3106	22.8277	22.382	20.3903	20.2153	0.97097	0.989906	0.0254517
>sp|Q9Y6C2|EMIL1_HUMAN EMILIN-1 OS=Homo sapiens GN=EMILIN1 PE=1 SV=2	Q9Y6C2	sp|Q9Y6C2|EMIL1_HUMAN	sp|Q9Y6C2|EMIL1_HUMAN	No	22.3321	21.3968	18.5903	19.6177	21.573	22.967	22.6012	21.4616	20.713	20.3073	20.1511	0.970311	0.990306	-0.0326391
>sp|Q15393|SF3B3_HUMAN Splicing factor 3B subunit 3 OS=Homo sapiens GN=SF3B3 PE=1 SV=4	Q15393	sp|Q15393|SF3B3_HUMAN	sp|Q15393|SF3B3_HUMAN	No	23.0081	21.4571	22.9323	23.4237	22.607	22.3343	22.6433	22.5463	22.8685	22.8137	22.2106	0.974718	0.990507	-0.0106062
>sp|Q02878|RL6_HUMAN 60S ribosomal protein L6 OS=Homo sapiens GN=RPL6 PE=1 SV=3	Q02878	sp|Q02878|RL6_HUMAN	sp|Q02878|RL6_HUMAN	No	24.414	24.5779	24.0931	24.6547	24.2439	24.2452	24.6598	24.3161	24.1298	24.2824	24.4516	0.978307	0.990944	-0.00353851
>sp|P46779|RL28_HUMAN 60S ribosomal protein L28 OS=Homo sapiens GN=RPL28 PE=1 SV=3	P46779	sp|P46779|RL28_HUMAN	sp|P46779|RL28_HUMAN	No	22.0207	22.0141	22.2354	22.5515	20.4146	20.4095	22.0512	21.3965	21.8255	21.4403	21.3834	0.97947	0.991055	0.011756
>sp|P17844|DDX5_HUMAN Probable ATP-dependent RNA helicase DDX5 OS=Homo sapiens GN=DDX5 PE=1 SV=1	P17844	sp|P17844|DDX5_HUMAN	sp|P17844|DDX5_HUMAN	No	19.6676	22.3519	22.0702	23.2504	21.3556	19.9264	22.5044	20.1191	22.0837	21.8778	20.4744	0.974504	0.99136	-0.0251315
>sp|Q13126|MTAP_HUMAN S-methyl-5'-thioadenosine phosphorylase OS=Homo sapiens GN=MTAP PE=1 SV=2	Q13126	sp|Q13126|MTAP_HUMAN	sp|Q13126|MTAP_HUMAN	No	21.1107	20.7369	19.7956	21.1375	21.0354	21.1369	21.666	21.6914	19.3888	19.8013	21.5346	0.986253	0.991522	-0.00908782
>sp|Q14019|COTL1_HUMAN Coactosin-like protein OS=Homo sapiens GN=COTL1 PE=1 SV=3	Q14019	sp|Q14019|COTL1_HUMAN	sp|Q14019|COTL1_HUMAN	No	19.3958	23.5075	20.5643	19.9403	22.8843	22.3033	23.26	22.866	18.9762	21.4265	20.8095	0.973648	0.991561	0.0350295
>sp|P30038|AL4A1_HUMAN Delta-1-pyrroline-5-carboxylate dehydrogenase, mitochondrial OS=Homo sapiens GN=ALDH4A1 PE=1 SV=3	P30038	sp|P30038|AL4A1_HUMAN	sp|P30038|AL4A1_HUMAN	No	22.2698	22.216	19.8479	20.2201	22.7164	22.157	20.4068	20.3726	19.3167	24.3019	23.348	0.983362	0.991794	-0.0219993
>sp|Q99729|ROAA_HUMAN Heterogeneous nuclear ribonucleoprotein A/B OS=Homo sapiens GN=HNRNPAB PE=1 SV=2	Q99729	sp|Q99729|ROAA_HUMAN	sp|Q99729|ROAA_HUMAN	No	22.0026	21.3871	20.7937	21.7534	21.0391	21.3246	20.2926	21.4785	21.27	22.1194	21.7258	0.986056	0.992384	-0.0061341
>sp|P27635|RL10_HUMAN 60S ribosomal protein L10 OS=Homo sapiens GN=RPL10 PE=1 SV=4;>sp|Q96L21|RL10L_HUMAN 60S ribosomal protein L10-like OS=Homo sapiens GN=RPL10L PE=1 SV=3	P27635;Q96L21	sp|P27635|RL10_HUMAN;sp|Q96L21|RL10L_HUMAN	sp|P27635|RL10_HUMAN;sp|Q96L21|RL10L_HUMAN	Yes	19.0432	22.4878	21.9919	22.1388	22.4854	21.6408	22.3411	20.4507	22.2338	20.7431	22.3119	0.983166	0.99266	-0.0152063
>sp|P82979|SARNP_HUMAN SAP domain-containing ribonucleoprotein OS=Homo sapiens GN=SARNP PE=1 SV=3	P82979	sp|P82979|SARNP_HUMAN	sp|P82979|SARNP_HUMAN	No	23.3545	22.9494	22.8954	22.705	20.2036	22.7467	22.8103	22.8133	22.5397	22.2686	21.8885	0.983095	0.993654	-0.0116985
>sp|Q9UQ35|SRRM2_HUMAN Serine/arginine repetitive matrix protein 2 OS=Homo sapiens GN=SRRM2 PE=1 SV=2	Q9UQ35	sp|Q9UQ35|SRRM2_HUMAN	sp|Q9UQ35|SRRM2_HUMAN	No	22.46	22.3718	22.1649	22.4596	18.9985	19.7857	22.3043	19.8378	22.8279	21.8825	20.0552	0.992956	0.995071	0.00808608
>sp|Q14344|GNA13_HUMAN Guanine nucleotide-binding protein subunit alpha-13 OS=Homo sapiens GN=GNA13 PE=1 SV=2	Q14344	sp|Q14344|GNA13_HUMAN	sp|Q14344|GNA13_HUMAN	No	20.6082	18.9561	20.7602	21.1231	20.9332	20.3975	21.1843	20.8442	19.594	20.4317	20.2831	0.991981	0.995154	0.00442187
>sp|Q14011|CIRBP_HUMAN Cold-inducible RNA-binding protein OS=Homo sapiens GN=CIRBP PE=1 SV=1	Q14011	sp|Q14011|CIRBP_HUMAN	sp|Q14011|CIRBP_HUMAN	No	22.3735	22.2127	20.371	22.7156	22.2157	22.0311	22.0473	19.3952	22.4947	22.9238	23.1093	0.991869	0.996103	0.00748107
>sp|O43143|DHX15_HUMAN Pre-mRNA-splicing factor ATP-dependent RNA helicase DHX15 OS=Homo sapiens GN=DHX15 PE=1 SV=2	O43143	sp|O43143|DHX15_HUMAN	sp|O43143|DHX15_HUMAN	No	22.8926	22.9489	22.7541	23.4016	22.3945	21.8768	23.0339	23.0388	22.5279	22.3462	22.6022	0.995306	0.996365	-0.00161718
>sp|O43809|CPSF5_HUMAN Cleavage and polyadenylation specificity factor subunit 5 OS=Homo sapiens GN=NUDT21 PE=1 SV=1	O43809	sp|O43809|CPSF5_HUMAN	sp|O43809|CPSF5_HUMAN	No	21.6751	21.2288	19.6708	19.3432	21.0503	19.8634	22.1494	19.8975	19.7658	20.8919	19.6593	0.9989	0.9989	0.00086422

## Sheet: NvAB
FASTA.header.extracted	UniProtID	Majority.Protein.IDs	All.Protein.IDs	Protein Group	Normal_BR1	Normal_BR2	Normal_BR3	Normal_BR4	Normal_BR5	Normal_BR6	AB_BR1	AB_BR2	AB_BR3	AB_BR4	AB_BR5	AB_BR6	Student.s.t.test.p.value.AB_Normal	Student.s.t.test.q.value.AB_Normal	Log2 Fold Change (Normal/AB)
>sp|Q07507|DERM_HUMAN Dermatopontin OS=Homo sapiens GN=DPT PE=1 SV=2	Q07507	sp|Q07507|DERM_HUMAN	sp|Q07507|DERM_HUMAN	No	23.3285	23.1644	23.0011	22.978	23.3104	24.3126	20.214	20.2689	19.823	20.1149	20.3042	20.3759	4.64e-08	2.38e-05	-3.16567
>sp|Q9BTT0|AN32E_HUMAN Acidic leucine-rich nuclear phosphoprotein 32 family member E OS=Homo sapiens GN=ANP32E PE=1 SV=1	Q9BTT0	sp|Q9BTT0|AN32E_HUMAN	sp|Q9BTT0|AN32E_HUMAN	No	19.551	19.504	19.9509	19.2669	19.3649	19.9377	22.7619	22.3151	22.0332	21.8334	22.2233	22.6086	4.37e-08	4.47e-05	2.7
>sp|P68032|ACTC_HUMAN Actin, alpha cardiac muscle 1 OS=Homo sapiens GN=ACTC1 PE=1 SV=1;>sp|P68133|ACTS_HUMAN Actin, alpha skeletal muscle OS=Homo sapiens GN=ACTA1 PE=1 SV=1	P68032;P68133	sp|P68032|ACTC_HUMAN;sp|P68133|ACTS_HUMAN	sp|P68032|ACTC_HUMAN;sp|P68133|ACTS_HUMAN	Yes	27.0071	27.4741	27.0522	27.0091	27.736	28.224	24.6455	24.8331	24.5376	24.7964	24.3867	24.0162	2.58e-07	5.28e-05	-2.88116
>sp|Q9Y6H1|CHCH2_HUMAN Coiled-coil-helix-coiled-coil-helix domain-containing protein 2 OS=Homo sapiens GN=CHCHD2 PE=1 SV=1;>sp|Q5T1J5|CHCH9_HUMAN Putative coiled-coil-helix-coiled-coil-helix domain-containing protein CHCHD2P9, mitochondrial OS=Homo sapiens GN=CHCHD2P9 PE=5 SV=1	Q9Y6H1;Q5T1J5	sp|Q9Y6H1|CHCH2_HUMAN;sp|Q5T1J5|CHCH9_HUMAN	sp|Q9Y6H1|CHCH2_HUMAN;sp|Q5T1J5|CHCH9_HUMAN	Yes	19.371	19.5945	19.168	20.2887	19.2631	20.2487	22.8103	22.5515	22.0774	22.2855	22.4956	22.456	2.27e-07	5.8e-05	2.79037
>sp|P02790|HEMO_HUMAN Hemopexin OS=Homo sapiens GN=HPX PE=1 SV=2	P02790	sp|P02790|HEMO_HUMAN	sp|P02790|HEMO_HUMAN	No	23.1058	22.8153	22.4716	22.1243	23.6471	22.7545	19.8004	20.4558	19.5644	19.5995	19.9639	19.6947	3.61e-07	6.15e-05	-2.97333
>sp|P17661|DESM_HUMAN Desmin OS=Homo sapiens GN=DES PE=1 SV=3	P17661	sp|P17661|DESM_HUMAN	sp|P17661|DESM_HUMAN	No	22.3451	21.8132	22.7959	22.9837	22.5324	23.135	20.1385	19.5487	20.1347	19.8153	19.8782	19.7043	2.02e-07	6.88e-05	-2.73092
>sp|P08133|ANXA6_HUMAN Annexin A6 OS=Homo sapiens GN=ANXA6 PE=1 SV=3	P08133	sp|P08133|ANXA6_HUMAN	sp|P08133|ANXA6_HUMAN	No	26.1082	26.2444	26.2137	25.9568	26.229	26.4887	24.8723	25.107	25.3156	24.9813	25.0498	24.6845	8.82e-07	0.000128948	-1.20506
>sp|Q16853|AOC3_HUMAN Membrane primary amine oxidase OS=Homo sapiens GN=AOC3 PE=1 SV=3	Q16853	sp|Q16853|AOC3_HUMAN	sp|Q16853|AOC3_HUMAN;sp|O75106|AOC2_HUMAN	Yes	25.5643	24.0162	23.4227	24.8309	25.4376	26.2571	20.8356	20.0326	20.497	19.6967	19.649	20.2629	1.4e-06	0.000130276	-4.75918
>sp|P15531|NDKA_HUMAN Nucleoside diphosphate kinase A OS=Homo sapiens GN=NME1 PE=1 SV=1	P15531	sp|P15531|NDKA_HUMAN	sp|P15531|NDKA_HUMAN	No	23.6677	23.4588	23.6357	23.7933	23.5979	23.6528	24.3397	24.4046	24.1418	24.2016	24.2996	24.4598	1.35e-06	0.00013792	0.673483
>sp|Q12906|ILF3_HUMAN Interleukin enhancer-binding factor 3 OS=Homo sapiens GN=ILF3 PE=1 SV=3	Q12906	sp|Q12906|ILF3_HUMAN	sp|Q12906|ILF3_HUMAN;sp|Q96SI9|STRBP_HUMAN	Yes	23.5201	23.542	23.5201	23.5966	23.6161	23.439	24.3537	24.6341	24.4399	24.6604	24.9394	24.9986	1.1e-06	0.000140799	1.13199
>sp|O75347|TBCA_HUMAN Tubulin-specific chaperone A OS=Homo sapiens GN=TBCA PE=1 SV=3	O75347	sp|O75347|TBCA_HUMAN	sp|O75347|TBCA_HUMAN	No	19.709	19.9847	21.1564	19.6749	20.4836	20.1363	22.7043	22.4944	22.98	22.8367	22.5315	23.1912	1.25e-06	0.000142005	2.59884
>sp|P35749|MYH11_HUMAN Myosin-11 OS=Homo sapiens GN=MYH11 PE=1 SV=3	P35749	sp|P35749|MYH11_HUMAN	sp|P35749|MYH11_HUMAN	No	23.8807	23.5165	23.4118	23.9042	24.4337	26.4598	20.1224	19.1576	19.6008	19.5769	19.7628	19.5164	2.14e-06	0.000168769	-4.64497
>sp|O60240|PLIN1_HUMAN Perilipin-1 OS=Homo sapiens GN=PLIN1 PE=1 SV=2	O60240	sp|O60240|PLIN1_HUMAN	sp|O60240|PLIN1_HUMAN	No	24.4833	23.3138	22.9695	23.6822	23.9145	25.7941	19.13	20.3234	18.9104	19.6716	19.7896	19.3126	2e-06	0.000170502	-4.5033
>sp|P00352|AL1A1_HUMAN Retinal dehydrogenase 1 OS=Homo sapiens GN=ALDH1A1 PE=1 SV=2	P00352	sp|P00352|AL1A1_HUMAN	sp|P00352|AL1A1_HUMAN	No	23.3725	22.4457	22.4129	22.0826	24.0936	23.1893	19.61	20.013	19.1839	20.2561	19.7499	19.8332	3.27e-06	0.000238681	-3.15842
>sp|Q13228|SBP1_HUMAN Selenium-binding protein 1 OS=Homo sapiens GN=SELENBP1 PE=1 SV=2	Q13228	sp|Q13228|SBP1_HUMAN	sp|Q13228|SBP1_HUMAN	No	22.8339	22.6031	21.9471	22.4309	22.7786	23.4827	19.6128	20.823	20.3924	20.4582	20.6495	20.7006	9.29e-06	0.000593797	-2.23997
>sp|P46013|KI67_HUMAN Antigen KI-67 OS=Homo sapiens GN=MKI67 PE=1 SV=2	P46013	sp|P46013|KI67_HUMAN	sp|P46013|KI67_HUMAN	No	19.8438	20.1745	19.6256	19.8048	19.5669	20.2017	24.3262	25.4488	24.2762	21.9776	25.527	25.5178	1.03e-05	0.000617509	4.64271
>sp|P04083|ANXA1_HUMAN Annexin A1 OS=Homo sapiens GN=ANXA1 PE=1 SV=2	P04083	sp|P04083|ANXA1_HUMAN	sp|P04083|ANXA1_HUMAN	No	25.672	25.9019	25.946	26.0141	26.0226	25.8892	23.8266	24.6315	24.9005	24.5708	24.8793	24.6187	1.23e-05	0.000662489	-1.33641
>sp|P04179|SODM_HUMAN Superoxide dismutase [Mn], mitochondrial OS=Homo sapiens GN=SOD2 PE=1 SV=2	P04179	sp|P04179|SODM_HUMAN	sp|P04179|SODM_HUMAN	No	21.8853	21.906	22.6667	22.2088	22.3022	23.1268	20.3425	20.0154	19.6206	20.9904	19.7842	19.9043	1.21e-05	0.000686392	-2.23974
>sp|Q9H910|HN1L_HUMAN Hematological and neurological expressed 1-like protein OS=Homo sapiens GN=HN1L PE=1 SV=1	Q9H910	sp|Q9H910|HN1L_HUMAN	sp|Q9H910|HN1L_HUMAN	No	20.7757	19.6648	19.8802	18.6305	19.6465	19.2356	23.1841	22.6964	21.6893	22.4707	23.4099	22.2445	1.68e-05	0.000716851	2.97692
>sp|P18463|1B37_HUMAN HLA class I histocompatibility antigen, B-37 alpha chain OS=Homo sapiens GN=HLA-B PE=1 SV=1;>sp|Q95365|1B38_HUMAN HLA class I histocompatibility antigen, B-38 alpha chain OS=Homo sapiens GN=HLA-B PE=1 SV=1;>sp|Q29836|1B67_HUMAN HLA class I histocompatibility antigen, B-67 alpha chain OS=Homo sapiens GN=HLA-B PE=1 SV=1;>sp|Q29718|1B82_HUMAN HLA class I histocompatibility anti…	P18463;Q95365;Q29836;Q29718;P30475;P30462	sp|P18463|1B37_HUMAN;sp|Q95365|1B38_HUMAN;sp|Q29836|1B67_HUMAN;sp|Q29718|1B82_HUMAN;sp|P30475|1B39_HUMAN;sp|P30462|1B14_HUMAN	sp|P18463|1B37_HUMAN;sp|Q95365|1B38_HUMAN;sp|Q29836|1B67_HUMAN;sp|Q29718|1B82_HUMAN;sp|P30475|1B39_HUMAN;sp|P30462|1B14_HUMAN	Yes	24.8795	24.7201	24.2434	24.5412	24.5577	24.7231	22.8925	22.8701	23.0965	22.6507	21.4395	22.1235	1.48e-05	0.000719195	-2.09866
>sp|Q99715|COCA1_HUMAN Collagen alpha-1(XII) chain OS=Homo sapiens GN=COL12A1 PE=1 SV=2	Q99715	sp|Q99715|COCA1_HUMAN	sp|Q99715|COCA1_HUMAN	No	20.6584	19.8491	20.8344	19.2714	20.2126	20.9025	23.9876	24.7882	27.7063	28.1677	25.4385	25.2839	1.66e-05	0.000736172	5.60728
>sp|P26639|SYTC_HUMAN Threonine--tRNA ligase, cytoplasmic OS=Homo sapiens GN=TARS PE=1 SV=3	P26639	sp|P26639|SYTC_HUMAN	sp|P26639|SYTC_HUMAN;sp|A2RTX5|SYTC2_HUMAN	Yes	20.2678	19.4017	20.1377	19.6561	19.8625	19.0937	21.176	21.8283	21.7394	21.4344	21.6905	21.0468	1.45e-05	0.000744162	1.74933
>sp|P05023|AT1A1_HUMAN Sodium/potassium-transporting ATPase subunit alpha-1 OS=Homo sapiens GN=ATP1A1 PE=1 SV=1	P05023	sp|P05023|AT1A1_HUMAN	sp|P05023|AT1A1_HUMAN;sp|P13637|AT1A3_HUMAN;sp|P50993|AT1A2_HUMAN;sp|Q13733|AT1A4_HUMAN;sp|P20648|ATP4A_HUMAN	Yes	23.6617	23.7187	23.5002	23.7325	23.4468	22.8503	25.1503	24.7712	25.193	24.8228	25.078	24.3943	1.61e-05	0.000746982	1.41659
>sp|Q86UE4|LYRIC_HUMAN Protein LYRIC OS=Homo sapiens GN=MTDH PE=1 SV=2	Q86UE4	sp|Q86UE4|LYRIC_HUMAN	sp|Q86UE4|LYRIC_HUMAN	No	20.7116	19.6326	18.6774	19.4816	19.6906	19.8106	21.2394	22.026	21.6802	22.0128	21.9928	22.0674	2.62e-05	0.00107215	2.16903
>sp|Q15717|ELAV1_HUMAN ELAV-like protein 1 OS=Homo sapiens GN=ELAVL1 PE=1 SV=2	Q15717	sp|Q15717|ELAV1_HUMAN	sp|Q15717|ELAV1_HUMAN	No	23.814	23.6563	23.7592	24.0839	23.6136	23.1359	24.6448	24.4696	24.618	24.7834	24.6675	24.7009	2.88e-05	0.00113218	0.970224
>sp|O95336|6PGL_HUMAN 6-phosphogluconolactonase OS=Homo sapiens GN=PGLS PE=1 SV=2	O95336	sp|O95336|6PGL_HUMAN	sp|O95336|6PGL_HUMAN	No	22.8806	22.9213	22.7806	22.4734	22.7089	22.4099	23.2159	23.4406	23.4382	23.3246	23.2782	23.3902	3.99e-05	0.00145868	0.652181
>sp|P00738|HPT_HUMAN Haptoglobin OS=Homo sapiens GN=HP PE=1 SV=1	P00738	sp|P00738|HPT_HUMAN	sp|P00738|HPT_HUMAN;sp|P00739|HPTR_HUMAN	Yes	23.937	25.3346	24.0587	23.9809	24.6521	23.9132	20.0096	19.1758	21.6027	20.9364	20.1227	22.2757	3.86e-05	0.00146217	-3.62558
>sp|Q9H0D6|XRN2_HUMAN 5'-3' exoribonuclease 2 OS=Homo sapiens GN=XRN2 PE=1 SV=1	Q9H0D6	sp|Q9H0D6|XRN2_HUMAN	sp|Q9H0D6|XRN2_HUMAN	No	19.9701	19.4543	18.8428	19.7289	20.1046	20.3321	21.2244	21.2323	21.1682	21.2126	21.172	21.3809	4.84e-05	0.00170808	1.49293
>sp|P02763|A1AG1_HUMAN Alpha-1-acid glycoprotein 1 OS=Homo sapiens GN=ORM1 PE=1 SV=1	P02763	sp|P02763|A1AG1_HUMAN	sp|P02763|A1AG1_HUMAN	No	22.3151	22.9025	22.1856	23.4056	24.0012	22.151	20.5501	20.954	19.8668	20.8407	20.3913	20.1923	5.07e-05	0.00172819	-2.36098
>sp|Q8N1G4|LRC47_HUMAN Leucine-rich repeat-containing protein 47 OS=Homo sapiens GN=LRRC47 PE=1 SV=1	Q8N1G4	sp|Q8N1G4|LRC47_HUMAN	sp|Q8N1G4|LRC47_HUMAN	No	22.1032	21.798	22.2554	22.1666	21.5975	21.9089	22.4695	22.8369	23.0374	22.8422	22.9872	22.7121	7.84e-05	0.00243089	0.842618
>sp|P06702|S10A9_HUMAN Protein S100-A9 OS=Homo sapiens GN=S100A9 PE=1 SV=1	P06702	sp|P06702|S10A9_HUMAN	sp|P06702|S10A9_HUMAN	No	22.7268	22.7999	22.9307	24.8598	23.889	21.7939	19.0725	19.2722	20.4985	19.0701	19.7608	20.8276	7.75e-05	0.00247899	-3.41639
>sp|P01903|DRA_HUMAN HLA class II histocompatibility antigen, DR alpha chain OS=Homo sapiens GN=HLA-DRA PE=1 SV=1	P01903	sp|P01903|DRA_HUMAN	sp|P01903|DRA_HUMAN;sp|P01906|DQA2_HUMAN	Yes	23.6064	23.4032	23.9506	23.7414	23.4139	23.4493	21.0321	21.8035	22.1509	22.0804	22.372	20.6081	7.65e-05	0.0025249	-1.91963
>sp|P62241|RS8_HUMAN 40S ribosomal protein S8 OS=Homo sapiens GN=RPS8 PE=1 SV=2	P62241	sp|P62241|RS8_HUMAN	sp|P62241|RS8_HUMAN	No	23.6403	23.5421	23.7712	23.8414	23.4757	23.7223	24.1067	24.3625	24.1452	23.9895	24.2935	24.4152	9.1e-05	0.00266021	0.553251
>sp|P11142|HSP7C_HUMAN Heat shock cognate 71 kDa protein OS=Homo sapiens GN=HSPA8 PE=1 SV=1	P11142	sp|P11142|HSP7C_HUMAN	sp|P11142|HSP7C_HUMAN	No	27.3897	27.5065	27.3519	27.5178	27.1486	27.1489	27.7246	28.0524	27.9002	27.7573	27.8427	27.9095	8.96e-05	0.00269626	0.520569
>sp|P04275|VWF_HUMAN von Willebrand factor OS=Homo sapiens GN=VWF PE=1 SV=4	P04275	sp|P04275|VWF_HUMAN	sp|P04275|VWF_HUMAN	No	22.167	21.0046	21.3243	21.4322	22.7755	22.0965	19.8414	20.0237	19.6624	19.4153	19.784	20.5073	9.54e-05	0.00271075	-1.92765
>sp|P05141|ADT2_HUMAN ADP/ATP translocase 2 OS=Homo sapiens GN=SLC25A5 PE=1 SV=7	P05141	sp|P05141|ADT2_HUMAN	sp|P05141|ADT2_HUMAN;sp|Q9H0C2|ADT4_HUMAN	Yes	22.7783	22.1666	21.9782	21.8495	21.9573	22.1681	23.6518	23.738	23.3017	22.9816	22.9368	23.6749	0.000108422	0.00299773	1.23114
>sp|P30043|BLVRB_HUMAN Flavin reductase (NADPH) OS=Homo sapiens GN=BLVRB PE=1 SV=3	P30043	sp|P30043|BLVRB_HUMAN	sp|P30043|BLVRB_HUMAN	No	24.0755	23.3065	23.7176	23.8304	24.3201	24.0793	23.0528	22.4151	22.6934	22.8301	22.9643	22.2128	0.000119862	0.0032268	-1.19347
>sp|P0CG06|LAC3_HUMAN Ig lambda-3 chain C regions OS=Homo sapiens GN=IGLC3 PE=1 SV=1;>sp|P0CG05|LAC2_HUMAN Ig lambda-2 chain C regions OS=Homo sapiens GN=IGLC2 PE=1 SV=1;>sp|P0CF74|LAC6_HUMAN Ig lambda-6 chain C region OS=Homo sapiens GN=IGLC6 PE=4 SV=1;>sp|A0M8Q6|LAC7_HUMAN Ig lambda-7 chain C region OS=Homo sapiens GN=IGLC7 PE=4 SV=2	P0CG06;P0CG05;P0CF74;A0M8Q6	sp|P0CG06|LAC3_HUMAN;sp|P0CG05|LAC2_HUMAN;sp|P0CF74|LAC6_HUMAN;sp|A0M8Q6|LAC7_HUMAN	sp|P0CG06|LAC3_HUMAN;sp|P0CG05|LAC2_HUMAN;sp|P0CF74|LAC6_HUMAN;sp|A0M8Q6|LAC7_HUMAN	Yes	25.601	25.0144	24.629	25.0021	23.9725	25.1038	21.8142	23.9952	22.6292	21.8099	22.385	22.63	0.000147836	0.0036887	-2.34322
>sp|P30459|1A74_HUMAN HLA class I histocompatibility antigen, A-74 alpha chain OS=Homo sapiens GN=HLA-A PE=1 SV=1;>sp|P10314|1A32_HUMAN HLA class I histocompatibility antigen, A-32 alpha chain OS=Homo sapiens GN=HLA-A PE=1 SV=2;>sp|P30456|1A43_HUMAN HLA class I histocompatibility antigen, A-43 alpha chain OS=Homo sapiens GN=HLA-A PE=1 SV=1;>sp|P16189|1A31_HUMAN HLA class I histocompatibility anti…	P30459;P10314;P30456;P16189;P30512	sp|P30459|1A74_HUMAN;sp|P10314|1A32_HUMAN;sp|P30456|1A43_HUMAN;sp|P16189|1A31_HUMAN;sp|P30512|1A29_HUMAN	sp|P30459|1A74_HUMAN;sp|P10314|1A32_HUMAN;sp|P30456|1A43_HUMAN;sp|P16189|1A31_HUMAN;sp|P30512|1A29_HUMAN	Yes	24.2137	25.1977	25.5069	24.4764	24.4156	24.24	23.2567	22.265	23.4478	22.8961	22.4237	21.8448	0.0001473	0.0037672	-1.98606
>sp|P49207|RL34_HUMAN 60S ribosomal protein L34 OS=Homo sapiens GN=RPL34 PE=1 SV=3	P49207	sp|P49207|RL34_HUMAN	sp|P49207|RL34_HUMAN	No	19.1965	19.6414	22.3663	18.6538	20.4713	19.4767	22.8304	23.7947	23.3657	23.0469	23.0637	23.5657	0.000144153	0.00378124	3.31018
>sp|P11940|PABP1_HUMAN Polyadenylate-binding protein 1 OS=Homo sapiens GN=PABPC1 PE=1 SV=2	P11940	sp|P11940|PABP1_HUMAN	sp|P11940|PABP1_HUMAN;sp|Q9H361|PABP3_HUMAN;sp|Q4VXU2|PAP1L_HUMAN;sp|Q5JQF8|PAP1M_HUMAN	Yes	23.6155	23.4251	23.3835	23.4482	22.7384	22.5395	24.6219	24.3781	24.2647	24.0651	24.3041	24.3651	0.000155591	0.00378975	1.14147
>sp|Q15102|PA1B3_HUMAN Platelet-activating factor acetylhydrolase IB subunit gamma OS=Homo sapiens GN=PAFAH1B3 PE=1 SV=1	Q15102	sp|Q15102|PA1B3_HUMAN	sp|Q15102|PA1B3_HUMAN	No	21.6132	21.2745	18.4279	19.2882	19.1119	19.4787	23.261	23.0444	22.766	22.7836	22.9824	22.7639	0.000170191	0.00395693	3.06778
>sp|P38159|RBMX_HUMAN RNA-binding motif protein, X chromosome OS=Homo sapiens GN=RBMX PE=1 SV=3;>sp|Q96E39|RMXL1_HUMAN RNA binding motif protein, X-linked-like-1 OS=Homo sapiens GN=RBMXL1 PE=1 SV=1	P38159;Q96E39	sp|P38159|RBMX_HUMAN;sp|Q96E39|RMXL1_HUMAN	sp|P38159|RBMX_HUMAN;sp|Q96E39|RMXL1_HUMAN;sp|O75526|RMXL2_HUMAN;sp|Q8N7X1|RMXL3_HUMAN	Yes	24.8516	24.5661	24.7349	25.0863	24.0778	24.0194	25.7661	25.7152	25.4742	25.402	25.8568	25.9342	0.000167706	0.00398984	1.13538
>sp|P20774|MIME_HUMAN Mimecan OS=Homo sapiens GN=OGN PE=1 SV=1	P20774	sp|P20774|MIME_HUMAN	sp|P20774|MIME_HUMAN	No	24.5445	23.603	23.8153	23.5115	24.5756	25.379	20.6472	20.9447	20.8119	23.0383	20.201	19.2051	0.000178434	0.00405641	-3.43013
>sp|O14558|HSPB6_HUMAN Heat shock protein beta-6 OS=Homo sapiens GN=HSPB6 PE=1 SV=2	O14558	sp|O14558|HSPB6_HUMAN	sp|O14558|HSPB6_HUMAN	No	23.0162	21.594	20.777	22.5729	23.057	22.8597	19.3645	19.983	18.8227	20.2525	20.4164	19.3643	0.000184285	0.00409833	-2.61221
>sp|P26038|MOES_HUMAN Moesin OS=Homo sapiens GN=MSN PE=1 SV=3	P26038	sp|P26038|MOES_HUMAN	sp|P26038|MOES_HUMAN	No	26.6725	27.0288	26.8162	26.7	26.5856	26.7474	26.2545	26.5193	26.3185	26.2957	26.1517	26.1561	0.00019673	0.00428202	-0.475802
>sp|Q13573|SNW1_HUMAN SNW domain-containing protein 1 OS=Homo sapiens GN=SNW1 PE=1 SV=1	Q13573	sp|Q13573|SNW1_HUMAN	sp|Q13573|SNW1_HUMAN	No	19.0661	19.231	19.3561	18.8995	19.3263	19.1803	21.0483	20.8993	20.3642	21.1847	19.6882	21.6566	0.000221813	0.00472738	1.63032
>sp|P02461|CO3A1_HUMAN Collagen alpha-1(III) chain OS=Homo sapiens GN=COL3A1 PE=1 SV=4	P02461	sp|P02461|CO3A1_HUMAN	sp|P02461|CO3A1_HUMAN	No	27.3445	26.9549	26.6577	26.4131	27.4267	29.3363	24.1568	23.8637	20.2435	24.108	20.2148	22.2271	0.000235311	0.00491271	-4.88657
>sp|Q13185|CBX3_HUMAN Chromobox protein homolog 3 OS=Homo sapiens GN=CBX3 PE=1 SV=4	Q13185	sp|Q13185|CBX3_HUMAN	sp|Q13185|CBX3_HUMAN	No	22.9627	22.7344	22.8236	23.7292	22.4013	21.9534	24.0403	24.1424	23.9946	24.1254	24.2956	24.6121	0.000251672	0.00514922	1.43431
>sp|Q12905|ILF2_HUMAN Interleukin enhancer-binding factor 2 OS=Homo sapiens GN=ILF2 PE=1 SV=2	Q12905	sp|Q12905|ILF2_HUMAN	sp|Q12905|ILF2_HUMAN	No	23.7163	23.1383	23.4334	23.6353	23.4443	23.4302	23.8486	24.0306	23.9565	24.0586	24.2146	23.9102	0.000257914	0.00517346	0.536903
>sp|P51884|LUM_HUMAN Lumican OS=Homo sapiens GN=LUM PE=1 SV=2	P51884	sp|P51884|LUM_HUMAN	sp|P51884|LUM_HUMAN	No	25.8057	25.2357	24.2526	25.2267	25.4438	26.801	23.5256	22.2193	21.988	23.9316	23.0889	23.0537	0.000278359	0.00547619	-2.49305
>sp|P01871|IGHM_HUMAN Ig mu chain C region OS=Homo sapiens GN=IGHM PE=1 SV=3;>sp|P04220|MUCB_HUMAN Ig mu heavy chain disease protein OS=Homo sapiens PE=1 SV=1	P01871;P04220	sp|P01871|IGHM_HUMAN;sp|P04220|MUCB_HUMAN	sp|P01871|IGHM_HUMAN;sp|P04220|MUCB_HUMAN	Yes	23.5562	24.5516	23.3442	23.0702	23.8299	22.8647	20.4195	21.8186	19.8854	19.7454	22.4175	20.5853	0.000298442	0.00565382	-2.72417
>sp|P31943|HNRH1_HUMAN Heterogeneous nuclear ribonucleoprotein H OS=Homo sapiens GN=HNRNPH1 PE=1 SV=4	P31943	sp|P31943|HNRH1_HUMAN	sp|P31943|HNRH1_HUMAN	No	25.26	25.1209	24.8333	25.6303	24.5748	24.5662	25.8626	25.9193	25.8942	26.0263	26.0659	26.4388	0.000298304	0.00575783	1.03695
>sp|P02647|APOA1_HUMAN Apolipoprotein A-I OS=Homo sapiens GN=APOA1 PE=1 SV=1	P02647	sp|P02647|APOA1_HUMAN	sp|P02647|APOA1_HUMAN	No	26.4979	27.5298	26.355	24.9901	25.5795	26.0747	23.8642	24.8659	23.1428	23.7519	23.3251	24.122	0.000315498	0.00586826	-2.32586
>sp|Q8NBS9|TXND5_HUMAN Thioredoxin domain-containing protein 5 OS=Homo sapiens GN=TXNDC5 PE=1 SV=2	Q8NBS9	sp|Q8NBS9|TXND5_HUMAN	sp|Q8NBS9|TXND5_HUMAN	No	21.9418	22.9719	22.4029	22.0125	22.9408	22.6476	19.7303	20.2445	19.537	21.6453	19.9752	21.2173	0.000327312	0.00587438	-2.09464
>sp|P26373|RL13_HUMAN 60S ribosomal protein L13 OS=Homo sapiens GN=RPL13 PE=1 SV=4	P26373	sp|P26373|RL13_HUMAN	sp|P26373|RL13_HUMAN	No	24.3239	24.6432	24.628	24.5597	24.1903	23.6272	25.3089	25.3157	24.9022	25.3986	25.3957	25.2782	0.000326793	0.00596981	0.937854
>sp|P51858|HDGF_HUMAN Hepatoma-derived growth factor OS=Homo sapiens GN=HDGF PE=1 SV=1	P51858	sp|P51858|HDGF_HUMAN	sp|P51858|HDGF_HUMAN	No	23.2678	23.1797	23.6118	23.6553	23.1739	23.587	24.5567	24.3431	23.7883	23.9739	24.6175	24.5888	0.000375662	0.00630004	0.898752
>sp|P27105|STOM_HUMAN Erythrocyte band 7 integral membrane protein OS=Homo sapiens GN=STOM PE=1 SV=3	P27105	sp|P27105|STOM_HUMAN	sp|P27105|STOM_HUMAN	No	22.299	21.6835	22.1094	22.3068	23.0442	23.2446	19.0344	20.8324	20.1167	21.2362	19.1048	18.6029	0.00036411	0.0063133	-2.62668
>sp|Q14683|SMC1A_HUMAN Structural maintenance of chromosomes protein 1A OS=Homo sapiens GN=SMC1A PE=1 SV=2	Q14683	sp|Q14683|SMC1A_HUMAN	sp|Q14683|SMC1A_HUMAN	No	20.0991	19.2849	22.657	19.8585	19.5468	18.9487	23.1838	22.7731	22.8032	22.7997	22.9615	23.4381	0.000360728	0.0063625	2.92741
>sp|P04196|HRG_HUMAN Histidine-rich glycoprotein OS=Homo sapiens GN=HRG PE=1 SV=1	P04196	sp|P04196|HRG_HUMAN	sp|P04196|HRG_HUMAN	No	21.069	21.289	20.6926	21.0402	21.5996	22.31	19.6415	19.4807	20.3371	19.3394	19.7881	20.3272	0.000373708	0.00637172	-1.51439
>sp|P04004|VTNC_HUMAN Vitronectin OS=Homo sapiens GN=VTN PE=1 SV=1	P04004	sp|P04004|VTNC_HUMAN	sp|P04004|VTNC_HUMAN	No	23.4812	24.5854	24.1033	23.3437	24.6765	24.2627	23.5927	21.7434	21.7398	21.8009	21.3392	21.9194	0.000407818	0.006729	-2.05291
>sp|Q08211|DHX9_HUMAN ATP-dependent RNA helicase A OS=Homo sapiens GN=DHX9 PE=1 SV=4	Q08211	sp|Q08211|DHX9_HUMAN	sp|Q08211|DHX9_HUMAN	No	24.6392	24.5871	24.731	24.923	24.4865	23.9677	25.2274	25.5775	25.4126	25.1016	25.2805	25.3054	0.000432845	0.00702857	0.761775
>sp|Q92841|DDX17_HUMAN Probable ATP-dependent RNA helicase DDX17 OS=Homo sapiens GN=DDX17 PE=1 SV=2	Q92841	sp|Q92841|DDX17_HUMAN	sp|Q92841|DDX17_HUMAN	No	25.1272	25.4754	25.1008	25.3309	24.5996	24.563	26.0386	25.9515	25.6957	25.6485	26.1394	26.1233	0.000463891	0.00730094	0.900013
>sp|P16401|H15_HUMAN Histone H1.5 OS=Homo sapiens GN=HIST1H1B PE=1 SV=3	P16401	sp|P16401|H15_HUMAN	sp|P16401|H15_HUMAN	No	27.8321	27.7662	27.8147	28.3106	26.5268	26.505	29.0922	29.3009	28.5887	29.2175	29.6633	29.8069	0.000459547	0.00734557	1.81903
>sp|P62249|RS16_HUMAN 40S ribosomal protein S16 OS=Homo sapiens GN=RPS16 PE=1 SV=2	P62249	sp|P62249|RS16_HUMAN	sp|P62249|RS16_HUMAN	No	24.0129	23.5976	23.926	23.9514	23.8172	23.7093	24.1033	24.3886	24.1694	24.1496	24.3113	24.3803	0.000514563	0.00741405	0.414703
>sp|P68371|TBB4B_HUMAN Tubulin beta-4B chain OS=Homo sapiens GN=TUBB4B PE=1 SV=1	P68371	sp|P68371|TBB4B_HUMAN	sp|P68371|TBB4B_HUMAN;sp|Q3ZCM7|TBB8_HUMAN	Yes	25.4942	25.1019	24.9501	25.415	25.0279	24.6602	26.3632	26.0983	25.6868	25.6317	26.3059	25.9316	0.000513458	0.00750383	0.894689
>sp|Q15796|SMAD2_HUMAN Mothers against decapentaplegic homolog 2 OS=Homo sapiens GN=SMAD2 PE=1 SV=1;>sp|P84022|SMAD3_HUMAN Mothers against decapentaplegic homolog 3 OS=Homo sapiens GN=SMAD3 PE=1 SV=1;>sp|O15198|SMAD9_HUMAN Mothers against decapentaplegic homolog 9 OS=Homo sapiens GN=SMAD9 PE=1 SV=1	Q15796;P84022;O15198	sp|Q15796|SMAD2_HUMAN;sp|P84022|SMAD3_HUMAN;sp|O15198|SMAD9_HUMAN	sp|Q15796|SMAD2_HUMAN;sp|P84022|SMAD3_HUMAN;sp|O15198|SMAD9_HUMAN	Yes	19.8253	19.8407	19.6623	19.8226	18.9435	19.1793	20.4075	20.8371	20.5045	20.1789	20.7572	20.3163	0.000509014	0.00754668	0.954597
>sp|P62158|CALM_HUMAN Calmodulin OS=Homo sapiens GN=CALM1 PE=1 SV=2	P62158	sp|P62158|CALM_HUMAN	sp|P62158|CALM_HUMAN;sp|P02585|TNNC2_HUMAN	Yes	26.1828	26.6277	26.4754	26.363	25.9451	26.2232	26.7618	26.922	26.7067	26.8876	27.0594	26.8271	0.00049973	0.00763021	0.557898
>sp|P01023|A2MG_HUMAN Alpha-2-macroglobulin OS=Homo sapiens GN=A2M PE=1 SV=3	P01023	sp|P01023|A2MG_HUMAN	sp|P01023|A2MG_HUMAN;sp|P20742|PZP_HUMAN	Yes	25.7005	25.6991	24.3981	21.6364	22.6937	23.9398	19.5603	21.966	20.2348	19.9153	19.3284	19.829	0.000507547	0.0076356	-3.87232
>sp|P17987|TCPA_HUMAN T-complex protein 1 subunit alpha OS=Homo sapiens GN=TCP1 PE=1 SV=1	P17987	sp|P17987|TCPA_HUMAN	sp|P17987|TCPA_HUMAN	No	23.6829	23.432	23.7518	23.8973	23.4542	23.1379	24.1468	24.3259	24.0394	24.1981	24.1581	24.0822	0.000494852	0.00767021	0.599067
>sp|P31942|HNRH3_HUMAN Heterogeneous nuclear ribonucleoprotein H3 OS=Homo sapiens GN=HNRNPH3 PE=1 SV=2	P31942	sp|P31942|HNRH3_HUMAN	sp|P31942|HNRH3_HUMAN	No	23.8413	23.5648	23.9819	24.1667	23.6298	23.1379	24.3195	24.4733	24.3811	24.7891	24.6915	24.8698	0.000560615	0.0079654	0.867009
>sp|P18754|RCC1_HUMAN Regulator of chromosome condensation OS=Homo sapiens GN=RCC1 PE=1 SV=1	P18754	sp|P18754|RCC1_HUMAN	sp|P18754|RCC1_HUMAN	No	19.6302	21.8844	19.0573	19.3737	20.574	20.6221	22.4642	22.5436	21.9289	22.0996	22.45	22.9859	0.000616458	0.00863886	2.22177
>sp|P19338|NUCL_HUMAN Nucleolin OS=Homo sapiens GN=NCL PE=1 SV=3	P19338	sp|P19338|NUCL_HUMAN	sp|P19338|NUCL_HUMAN	No	26.7281	26.6503	26.2946	26.5649	26.1968	26.1116	26.7505	27.2085	27.2551	27.0531	27.5029	27.6253	0.000640997	0.0087432	0.808172
>sp|Q13263|TIF1B_HUMAN Transcription intermediary factor 1-beta OS=Homo sapiens GN=TRIM28 PE=1 SV=5	Q13263	sp|Q13263|TIF1B_HUMAN	sp|Q13263|TIF1B_HUMAN	No	24.7167	24.2495	24.5165	25.1149	23.7891	23.694	25.3796	25.8037	25.2351	25.5077	25.8517	25.4723	0.000635021	0.00877874	1.19488
>sp|Q15020|SART3_HUMAN Squamous cell carcinoma antigen recognized by T-cells 3 OS=Homo sapiens GN=SART3 PE=1 SV=1	Q15020	sp|Q15020|SART3_HUMAN	sp|Q15020|SART3_HUMAN	No	19.9321	20.2845	20.1733	19.1841	19.3691	19.6934	20.1564	21.4835	20.9986	21.1556	21.2488	21.5389	0.000663343	0.00892895	1.32418
>sp|P80723|BASP1_HUMAN Brain acid soluble protein 1 OS=Homo sapiens GN=BASP1 PE=1 SV=2	P80723	sp|P80723|BASP1_HUMAN	sp|P80723|BASP1_HUMAN	No	22.1163	23.1193	22.9385	21.8617	21.9918	22.3453	23.0085	24.4458	24.2301	23.9704	23.4433	24.0398	0.00071596	0.00927123	1.46085
>sp|P08670|VIME_HUMAN Vimentin OS=Homo sapiens GN=VIM PE=1 SV=4	P08670	sp|P08670|VIME_HUMAN	sp|P08670|VIME_HUMAN;sp|P41219|PERI_HUMAN;sp|Q16352|AINX_HUMAN;sp|P12036|NFH_HUMAN	Yes	30.3031	30.5724	30.577	30.3505	30.3261	30.5488	28.8755	29.1674	30.1069	29.9171	29.2088	29.581	0.000708432	0.00929135	-0.970198
>sp|P62304|RUXE_HUMAN Small nuclear ribonucleoprotein E OS=Homo sapiens GN=SNRPE PE=1 SV=1	P62304	sp|P62304|RUXE_HUMAN	sp|P62304|RUXE_HUMAN	No	19.6375	20.5174	20.0007	22.7071	19.7492	20.0848	22.9607	22.7939	22.8507	22.3767	23.0281	22.5454	0.000706159	0.00938182	2.30978
>sp|Q96T88|UHRF1_HUMAN E3 ubiquitin-protein ligase UHRF1 OS=Homo sapiens GN=UHRF1 PE=1 SV=1	Q96T88	sp|Q96T88|UHRF1_HUMAN	sp|Q96T88|UHRF1_HUMAN	No	19.3698	20.1755	20.1105	20.1596	19.6097	19.2264	20.0137	22.091	21.8858	21.4024	21.8268	21.4952	0.000767679	0.0098167	1.67724
>sp|P07585|PGS2_HUMAN Decorin OS=Homo sapiens GN=DCN PE=1 SV=1	P07585	sp|P07585|PGS2_HUMAN	sp|P07585|PGS2_HUMAN	No	24.593	23.3203	22.3797	21.8236	24.3531	25.6975	19.0724	19.3884	19.9074	21.8631	19.7316	21.1463	0.000804203	0.0100329	-3.50968
>sp|P02730|B3AT_HUMAN Band 3 anion transport protein OS=Homo sapiens GN=SLC4A1 PE=1 SV=3	P02730	sp|P02730|B3AT_HUMAN	sp|P02730|B3AT_HUMAN	No	24.1004	21.7676	22.8087	21.8197	23.0076	23.852	22.0021	19.3907	19.5714	19.5238	20.2495	20.4918	0.000795694	0.0100493	-2.68779
>sp|P21333|FLNA_HUMAN Filamin-A OS=Homo sapiens GN=FLNA PE=1 SV=4	P21333	sp|P21333|FLNA_HUMAN	sp|P21333|FLNA_HUMAN	No	27.0433	27.5138	27.472	27.1651	27.3721	27.868	26.7783	26.4997	26.9408	26.8723	26.3585	26.7502	0.000827398	0.0100765	-0.70577
>sp|P01024|CO3_HUMAN Complement C3 OS=Homo sapiens GN=C3 PE=1 SV=2	P01024	sp|P01024|CO3_HUMAN	sp|P01024|CO3_HUMAN	No	26.2431	26.6309	26.0496	26.0056	26.7918	25.6149	25.2751	23.7061	24.4698	24.7124	22.1828	23.8504	0.000928589	0.010555	-2.18991
>sp|Q00839|HNRPU_HUMAN Heterogeneous nuclear ribonucleoprotein U OS=Homo sapiens GN=HNRNPU PE=1 SV=6	Q00839	sp|Q00839|HNRPU_HUMAN	sp|Q00839|HNRPU_HUMAN	No	26.2621	26.4924	26.0841	26.3847	26.0549	25.8742	26.9329	26.8894	26.4886	26.6698	27.1567	27.2938	0.000918567	0.0105584	0.713153
>sp|Q07812|BAX_HUMAN Apoptosis regulator BAX OS=Homo sapiens GN=BAX PE=1 SV=1	Q07812	sp|Q07812|BAX_HUMAN	sp|Q07812|BAX_HUMAN	No	21.1763	20.3068	21.5127	20.2319	19.1432	20.8449	22.1643	22.5319	21.9523	22.1944	22.3616	21.9102	0.000950837	0.0105729	1.64981
>sp|Q16186|ADRM1_HUMAN Proteasomal ubiquitin receptor ADRM1 OS=Homo sapiens GN=ADRM1 PE=1 SV=2	Q16186	sp|Q16186|ADRM1_HUMAN	sp|Q16186|ADRM1_HUMAN	No	19.5287	18.9038	20.4723	21.4755	19.929	20.3825	22.2246	22.0218	21.5117	21.4967	22.0636	21.9511	0.000940852	0.0105768	1.76297
>sp|P06454|PTMA_HUMAN Prothymosin alpha OS=Homo sapiens GN=PTMA PE=1 SV=2	P06454	sp|P06454|PTMA_HUMAN	sp|P06454|PTMA_HUMAN	No	25.9372	26.3427	25.9829	25.5142	25.7951	24.2679	27.0138	27.8257	26.7492	26.9909	28.1991	27.4628	0.000917465	0.0106655	1.73357
>sp|Q92945|FUBP2_HUMAN Far upstream element-binding protein 2 OS=Homo sapiens GN=KHSRP PE=1 SV=4	Q92945	sp|Q92945|FUBP2_HUMAN	sp|Q92945|FUBP2_HUMAN	No	24.5412	24.1529	24.5243	24.8008	23.7796	23.2394	25.3072	25.5071	24.8829	25.3621	25.5653	25.6287	0.000971293	0.0106842	1.20254
>sp|P46060|RAGP1_HUMAN Ran GTPase-activating protein 1 OS=Homo sapiens GN=RANGAP1 PE=1 SV=1	P46060	sp|P46060|RAGP1_HUMAN	sp|P46060|RAGP1_HUMAN	No	19.7721	20.9038	19.5618	19.6806	20.0549	19.852	22.1698	22.1044	20.204	21.5199	21.8659	21.8319	0.000982772	0.0106955	1.64511
>sp|O75367|H2AY_HUMAN Core histone macro-H2A.1 OS=Homo sapiens GN=H2AFY PE=1 SV=4	O75367	sp|O75367|H2AY_HUMAN	sp|O75367|H2AY_HUMAN	No	25.2212	24.9875	24.7123	24.9889	24.6433	24.7341	25.3692	25.5004	25.3471	25.1846	25.6986	25.7708	0.000909992	0.0107003	0.597264
>sp|Q8TAQ2|SMRC2_HUMAN SWI/SNF complex subunit SMARCC2 OS=Homo sapiens GN=SMARCC2 PE=1 SV=1	Q8TAQ2	sp|Q8TAQ2|SMRC2_HUMAN	sp|Q8TAQ2|SMRC2_HUMAN	No	20.0314	19.1984	18.6969	19.1989	19.3236	19.3092	19.6508	20.6285	20.6266	20.8584	21.5037	21.0545	0.000906097	0.0107783	1.42736
>sp|P01011|AACT_HUMAN Alpha-1-antichymotrypsin OS=Homo sapiens GN=SERPINA3 PE=1 SV=2	P01011	sp|P01011|AACT_HUMAN	sp|P01011|AACT_HUMAN	No	23.8169	23.5634	22.9706	22.7007	23.4242	23.3352	22.4455	19.7707	20.2794	19.9426	20.3096	22.3745	0.000900694	0.0108401	-2.44814
>sp|P50990|TCPQ_HUMAN T-complex protein 1 subunit theta OS=Homo sapiens GN=CCT8 PE=1 SV=4	P50990	sp|P50990|TCPQ_HUMAN	sp|P50990|TCPQ_HUMAN	No	23.7571	23.5709	23.6833	23.6194	23.6209	23.4089	24.0645	24.3926	23.9361	24.0284	24.0478	23.7852	0.00104686	0.011273	0.432336
>sp|O94905|ERLN2_HUMAN Erlin-2 OS=Homo sapiens GN=ERLIN2 PE=1 SV=1	O94905	sp|O94905|ERLN2_HUMAN	sp|O94905|ERLN2_HUMAN;sp|O75477|ERLN1_HUMAN	Yes	19.1999	18.7736	19.1733	20.5223	22.1164	21.1298	22.5674	22.9121	23.1857	23.2784	21.7704	23.666	0.00105923	0.0112874	2.74415
>sp|O14744|ANM5_HUMAN Protein arginine N-methyltransferase 5 OS=Homo sapiens GN=PRMT5 PE=1 SV=4	O14744	sp|O14744|ANM5_HUMAN	sp|O14744|ANM5_HUMAN	No	19.6941	19.6377	20.3405	20.5699	19.6169	18.8126	22.3553	21.7905	21.6139	20.6964	21.5462	20.667	0.00111182	0.011606	1.66627
>sp|Q01995|TAGL_HUMAN Transgelin OS=Homo sapiens GN=TAGLN PE=1 SV=4	Q01995	sp|Q01995|TAGL_HUMAN	sp|Q01995|TAGL_HUMAN	No	24.6436	24.9796	24.1305	24.8099	25.1913	26.201	22.8681	19.0894	21.4311	22.6425	23.2794	19.6423	0.00111161	0.0117235	-3.50047
>sp|P33992|MCM5_HUMAN DNA replication licensing factor MCM5 OS=Homo sapiens GN=MCM5 PE=1 SV=5	P33992	sp|P33992|MCM5_HUMAN	sp|P33992|MCM5_HUMAN	No	20.3927	21.9121	19.9966	22.5799	19.1578	20.3837	22.6331	23.1621	23.3097	23.2213	23.4972	22.9471	0.00116577	0.0119258	2.39127
>sp|O94875|SRBS2_HUMAN Sorbin and SH3 domain-containing protein 2 OS=Homo sapiens GN=SORBS2 PE=1 SV=3	O94875	sp|O94875|SRBS2_HUMAN	sp|O94875|SRBS2_HUMAN	No	19.2974	19.7684	19.0371	18.9234	19.0624	20.42	25.2742	23.0121	20.9528	21.6803	21.2791	22.9538	0.00116276	0.0120152	3.10725
>sp|P31146|COR1A_HUMAN Coronin-1A OS=Homo sapiens GN=CORO1A PE=1 SV=4	P31146	sp|P31146|COR1A_HUMAN	sp|P31146|COR1A_HUMAN	No	26.0561	26.3517	26.5196	26.3338	25.9672	26.0139	25.6074	25.9588	25.5499	25.2721	25.7809	25.5093	0.00120825	0.012238	-0.593985
>sp|Q02880|TOP2B_HUMAN DNA topoisomerase 2-beta OS=Homo sapiens GN=TOP2B PE=1 SV=3	Q02880	sp|Q02880|TOP2B_HUMAN	sp|Q02880|TOP2B_HUMAN;sp|P11388|TOP2A_HUMAN	Yes	21.443	19.4508	20.0067	21.8376	18.6929	19.5086	22.6039	22.4877	22.204	22.2687	22.4803	22.3928	0.0012395	0.0124315	2.24964
>sp|Q14839|CHD4_HUMAN Chromodomain-helicase-DNA-binding protein 4 OS=Homo sapiens GN=CHD4 PE=1 SV=2	Q14839	sp|Q14839|CHD4_HUMAN	sp|Q14839|CHD4_HUMAN;sp|Q8TDI0|CHD5_HUMAN;sp|Q12873|CHD3_HUMAN	Yes	21.31	21.2376	20.1715	19.8745	20.679	19.4126	21.7607	22.0209	21.5922	21.9328	22.0136	21.8256	0.00126703	0.0125842	1.4101
>sp|O95232|LC7L3_HUMAN Luc7-like protein 3 OS=Homo sapiens GN=LUC7L3 PE=1 SV=2	O95232	sp|O95232|LC7L3_HUMAN	sp|O95232|LC7L3_HUMAN	No	19.3298	20.2801	19.1684	20.348	19.938	20.253	20.9941	21.3311	20.4016	21.281	21.5432	20.8784	0.0012916	0.0127049	1.18535
>sp|P23246|SFPQ_HUMAN Splicing factor, proline- and glutamine-rich OS=Homo sapiens GN=SFPQ PE=1 SV=2	P23246	sp|P23246|SFPQ_HUMAN	sp|P23246|SFPQ_HUMAN	No	25.8796	25.5212	25.4401	26.0721	25.3487	25.2904	26.1367	26.0763	26.1394	26.2165	26.2981	26.5515	0.0013103	0.0127661	0.644387
>sp|P60174|TPIS_HUMAN Triosephosphate isomerase OS=Homo sapiens GN=TPI1 PE=1 SV=3	P60174	sp|P60174|TPIS_HUMAN	sp|P60174|TPIS_HUMAN	No	25.4147	25.5417	25.3325	25.0178	26.2344	25.8464	24.9042	24.471	24.5823	24.6938	24.9827	24.7461	0.00137501	0.0131461	-0.834557
>sp|Q16401|PSMD5_HUMAN 26S proteasome non-ATPase regulatory subunit 5 OS=Homo sapiens GN=PSMD5 PE=1 SV=3	Q16401	sp|Q16401|PSMD5_HUMAN	sp|Q16401|PSMD5_HUMAN	No	19.6382	20.2415	20.3137	19.2024	19.3144	20.0968	21.4639	21.1537	21.2969	21.1343	20.9426	20.1024	0.00140235	0.0131615	1.21445
>sp|Q15366|PCBP2_HUMAN Poly(rC)-binding protein 2 OS=Homo sapiens GN=PCBP2 PE=1 SV=1	Q15366	sp|Q15366|PCBP2_HUMAN	sp|Q15366|PCBP2_HUMAN	No	24.0678	23.7981	24.0532	23.8839	23.3894	23.7211	24.7451	24.2294	24.2611	24.3867	25.0903	24.8598	0.00137412	0.0132616	0.776466
>sp|P62805|H4_HUMAN Histone H4 OS=Homo sapiens GN=HIST1H4A PE=1 SV=2	P62805	sp|P62805|H4_HUMAN	sp|P62805|H4_HUMAN	No	31.0175	30.9197	31.1133	31.6216	30.9977	31.1021	31.8907	32.2316	31.3263	31.6797	31.9208	31.9581	0.00140067	0.0132674	0.705865
>sp|P62750|RL23A_HUMAN 60S ribosomal protein L23a OS=Homo sapiens GN=RPL23A PE=1 SV=1	P62750	sp|P62750|RL23A_HUMAN	sp|P62750|RL23A_HUMAN	No	23.8993	23.6504	23.889	23.8749	23.7792	23.1496	24.3956	24.5867	24.1398	24.2164	24.9959	24.4045	0.0014392	0.0133846	0.749421
>sp|Q9BS26|ERP44_HUMAN Endoplasmic reticulum resident protein 44 OS=Homo sapiens GN=ERP44 PE=1 SV=1	Q9BS26	sp|Q9BS26|ERP44_HUMAN	sp|Q9BS26|ERP44_HUMAN	No	20.1313	19.3104	21.3607	19.0011	19.8202	19.0471	21.7104	20.6976	21.8453	21.5653	21.5893	21.6516	0.00152426	0.0134424	1.73146
>sp|P15090|FABP4_HUMAN Fatty acid-binding protein, adipocyte OS=Homo sapiens GN=FABP4 PE=1 SV=3	P15090	sp|P15090|FABP4_HUMAN	sp|P15090|FABP4_HUMAN;sp|P02689|MYP2_HUMAN	Yes	23.6301	23.443	22.7057	23.5803	24.8954	25.7924	20.8533	23.5634	19.4874	20.6627	20.0233	19.8249	0.00151696	0.0134943	-3.27196
>sp|P20810|ICAL_HUMAN Calpastatin OS=Homo sapiens GN=CAST PE=1 SV=4	P20810	sp|P20810|ICAL_HUMAN	sp|P20810|ICAL_HUMAN	No	21.1334	21.2774	21.4397	20.5129	20.5702	21.0752	20.5878	19.423	18.8795	19.9189	19.7558	20.0835	0.00151247	0.0135725	-1.22669
>sp|P62987|RL40_HUMAN Ubiquitin-60S ribosomal protein L40 OS=Homo sapiens GN=UBA52 PE=1 SV=2;>XX|RS27A_HUMAN|;>sp|P62979|RS27A_HUMAN Ubiquitin-40S ribosomal protein S27a OS=Homo sapiens GN=RPS27A PE=1 SV=2;>sp|P0CG47|UBB_HUMAN Polyubiquitin-B OS=Homo sapiens GN=UBB PE=1 SV=1;>sp|P0CG48|UBC_HUMAN Polyubiquitin-C OS=Homo sapiens GN=UBC PE=1 SV=3	P62987;RS27A_;P62979;P0CG47;P0CG48	sp|P62987|RL40_HUMAN;XX|RS27A_HUMAN|;sp|P62979|RS27A_HUMAN;sp|P0CG47|UBB_HUMAN;sp|P0CG48|UBC_HUMAN	sp|P62987|RL40_HUMAN;XX|RS27A_HUMAN|;sp|P62979|RS27A_HUMAN;sp|P0CG47|UBB_HUMAN;sp|P0CG48|UBC_HUMAN	Yes	27.369	27.4496	27.6022	27.7957	27.5694	27.5833	27.734	28.1213	27.8221	28.0517	28.2753	28.3288	0.00150678	0.013641	0.494018
>sp|P15924|DESP_HUMAN Desmoplakin OS=Homo sapiens GN=DSP PE=1 SV=3	P15924	sp|P15924|DESP_HUMAN	sp|P15924|DESP_HUMAN	No	23.61	22.3555	22.4368	23.5152	23.9835	21.3158	26.0896	24.8784	23.8868	25.169	25.8539	24.9104	0.00148259	0.0136638	2.2619
>sp|P12110|CO6A2_HUMAN Collagen alpha-2(VI) chain OS=Homo sapiens GN=COL6A2 PE=1 SV=4	P12110	sp|P12110|CO6A2_HUMAN	sp|P12110|CO6A2_HUMAN	No	26.5936	27.1158	27.0361	26.6431	27.3179	27.5673	26.2763	25.3804	25.7641	26.2764	26.5866	25.4707	0.00158556	0.0138635	-1.08654
>sp|P33991|MCM4_HUMAN DNA replication licensing factor MCM4 OS=Homo sapiens GN=MCM4 PE=1 SV=5	P33991	sp|P33991|MCM4_HUMAN	sp|P33991|MCM4_HUMAN	No	20.2144	20.2825	19.5883	21.1637	20.0294	19.2164	20.3392	22.1157	22.1121	22.0953	22.2081	21.9292	0.00160496	0.0139142	1.71747
>sp|P07437|TBB5_HUMAN Tubulin beta chain OS=Homo sapiens GN=TUBB PE=1 SV=2	P07437	sp|P07437|TBB5_HUMAN	sp|P07437|TBB5_HUMAN;sp|A6NNZ2|TBB8L_HUMAN;sp|Q9H4B7|TBB1_HUMAN	Yes	28.6252	28.2715	28.1964	28.8741	27.829	27.881	28.7639	28.977	29.1582	29.1365	29.0682	29.1703	0.00162048	0.0139307	0.766152
>sp|P55268|LAMB2_HUMAN Laminin subunit beta-2 OS=Homo sapiens GN=LAMB2 PE=1 SV=2	P55268	sp|P55268|LAMB2_HUMAN	sp|P55268|LAMB2_HUMAN	No	24.2374	24.8376	23.7697	24.4397	26.0721	26.279	22.4992	21.5637	23.1536	23.1437	20.1368	22.8706	0.00168248	0.014108	-2.71132
>sp|Q14566|MCM6_HUMAN DNA replication licensing factor MCM6 OS=Homo sapiens GN=MCM6 PE=1 SV=1	Q14566	sp|Q14566|MCM6_HUMAN	sp|Q14566|MCM6_HUMAN	No	21.8572	18.8845	20.0156	22.2883	20.3211	20.7158	22.4737	23.3416	22.747	22.669	23.418	23.0338	0.00166307	0.0141776	2.26677
>sp|P10253|LYAG_HUMAN Lysosomal alpha-glucosidase OS=Homo sapiens GN=GAA PE=1 SV=4	P10253	sp|P10253|LYAG_HUMAN	sp|P10253|LYAG_HUMAN;sp|Q06033|ITIH3_HUMAN	Yes	20.2501	20.511	20.5058	19.7438	20.9715	19.8328	20.8595	22.7106	23.5394	22.3612	21.838	21.4895	0.00167845	0.0141905	1.83052
>sp|P02760|AMBP_HUMAN Protein AMBP OS=Homo sapiens GN=AMBP PE=1 SV=1	P02760	sp|P02760|AMBP_HUMAN	sp|P02760|AMBP_HUMAN	No	22.3245	22.9884	22.5743	21.531	22.6787	23.5228	20.6898	19.5486	21.9453	21.4828	19.8778	19.8303	0.00178796	0.0142897	-2.04085
>sp|Q9NR30|DDX21_HUMAN Nucleolar RNA helicase 2 OS=Homo sapiens GN=DDX21 PE=1 SV=5	Q9NR30	sp|Q9NR30|DDX21_HUMAN	sp|Q9NR30|DDX21_HUMAN;sp|Q9BQ39|DDX50_HUMAN	Yes	19.3062	20.8482	19.1245	20.7681	20.3944	19.492	21.0554	21.8237	21.2126	21.3628	21.667	21.2917	0.00181265	0.0143747	1.41328
>sp|Q14103|HNRPD_HUMAN Heterogeneous nuclear ribonucleoprotein D0 OS=Homo sapiens GN=HNRNPD PE=1 SV=1	Q14103	sp|Q14103|HNRPD_HUMAN	sp|Q14103|HNRPD_HUMAN	No	24.8605	24.9302	24.3541	25.2259	24.1789	24.2423	25.501	25.0227	25.4905	25.6359	25.8487	26.066	0.0017865	0.0143905	0.962165
>sp|P16403|H12_HUMAN Histone H1.2 OS=Homo sapiens GN=HIST1H1C PE=1 SV=2	P16403	sp|P16403|H12_HUMAN	sp|P16403|H12_HUMAN	No	29.5883	29.7448	29.8027	29.9512	29.3155	29.6538	30.4108	30.3556	29.876	30.1832	30.6854	30.8926	0.00175851	0.0143917	0.724571
>sp|P12004|PCNA_HUMAN Proliferating cell nuclear antigen OS=Homo sapiens GN=PCNA PE=1 SV=1	P12004	sp|P12004|PCNA_HUMAN	sp|P12004|PCNA_HUMAN	No	22.7268	22.1769	22.4365	24.1595	21.7722	19.6127	23.98	24.8867	24.7577	24.7656	25.6608	25.3916	0.0017304	0.0143919	2.75962
>sp|Q16778|H2B2E_HUMAN Histone H2B type 2-E OS=Homo sapiens GN=HIST2H2BE PE=1 SV=3;>sp|P33778|H2B1B_HUMAN Histone H2B type 1-B OS=Homo sapiens GN=HIST1H2BB PE=1 SV=2;>sp|P23527|H2B1O_HUMAN Histone H2B type 1-O OS=Homo sapiens GN=HIST1H2BO PE=1 SV=3;>sp|Q8N257|H2B3B_HUMAN Histone H2B type 3-B OS=Homo sapiens GN=HIST3H2BB PE=1 SV=3	Q16778;P33778;P23527;Q8N257	sp|Q16778|H2B2E_HUMAN;sp|P33778|H2B1B_HUMAN;sp|P23527|H2B1O_HUMAN;sp|Q8N257|H2B3B_HUMAN	sp|Q16778|H2B2E_HUMAN;sp|P33778|H2B1B_HUMAN;sp|P23527|H2B1O_HUMAN;sp|Q8N257|H2B3B_HUMAN	Yes	25.9695	26.4843	26.2503	25.2526	25.8666	25.7204	27.0027	26.6244	26.8026	26.6987	27.8307	27.8545	0.00183371	0.0144299	1.21165
>sp|P07814|SYEP_HUMAN Bifunctional glutamate/proline--tRNA ligase OS=Homo sapiens GN=EPRS PE=1 SV=5	P07814	sp|P07814|SYEP_HUMAN	sp|P07814|SYEP_HUMAN	No	17.8032	21.8419	20.2652	19.7581	19.7797	19.5753	22.0747	22.0581	22.6904	21.7085	22.2022	22.1229	0.00174968	0.0144349	2.30557
>sp|Q9NPH2|INO1_HUMAN Inositol-3-phosphate synthase 1 OS=Homo sapiens GN=ISYNA1 PE=1 SV=1	Q9NPH2	sp|Q9NPH2|INO1_HUMAN	sp|Q9NPH2|INO1_HUMAN	No	19.997	19.8383	19.7049	19.9984	18.9027	19.9149	21.9065	22.3919	22.4059	21.4757	19.6517	22.272	0.00177829	0.014438	1.95794
>sp|P24534|EF1B_HUMAN Elongation factor 1-beta OS=Homo sapiens GN=EEF1B2 PE=1 SV=3	P24534	sp|P24534|EF1B_HUMAN	sp|P24534|EF1B_HUMAN	No	21.6491	22.6336	21.7487	21.4069	21.5606	20.0181	20.1583	19.9292	20.1508	19.8519	19.2819	18.3226	0.00186908	0.0144854	-1.88704
>sp|O43143|DHX15_HUMAN Pre-mRNA-splicing factor ATP-dependent RNA helicase DHX15 OS=Homo sapiens GN=DHX15 PE=1 SV=2	O43143	sp|O43143|DHX15_HUMAN	sp|O43143|DHX15_HUMAN	No	22.8926	22.9489	22.7541	23.4016	22.3945	21.8768	23.5773	23.6839	23.5706	23.6212	23.6082	23.5854	0.0018593	0.0145196	0.896358
>sp|P98160|PGBM_HUMAN Basement membrane-specific heparan sulfate proteoglycan core protein OS=Homo sapiens GN=HSPG2 PE=1 SV=4	P98160	sp|P98160|PGBM_HUMAN	sp|P98160|PGBM_HUMAN	No	25.9215	25.4381	25.4712	25.8112	26.863	26.7897	23.8448	23.3034	24.8243	25.1884	23.9407	25.0545	0.00192688	0.0148211	-1.68975
>sp|P22314|UBA1_HUMAN Ubiquitin-like modifier-activating enzyme 1 OS=Homo sapiens GN=UBA1 PE=1 SV=3	P22314	sp|P22314|UBA1_HUMAN	sp|P22314|UBA1_HUMAN	No	25.9146	25.8457	25.8581	25.6726	25.6281	25.6165	26.0174	26.0625	25.8977	26.0309	25.9641	26.1356	0.00198366	0.015144	0.262102
>sp|P01876|IGHA1_HUMAN Ig alpha-1 chain C region OS=Homo sapiens GN=IGHA1 PE=1 SV=2	P01876	sp|P01876|IGHA1_HUMAN	sp|P01876|IGHA1_HUMAN	No	25.3894	26.711	26.2116	26.3638	25.1245	25.3471	24.1278	23.2804	23.7593	21.5174	19.753	23.9099	0.0020058	0.0151995	-3.13327
>sp|Q9BXP5|SRRT_HUMAN Serrate RNA effector molecule homolog OS=Homo sapiens GN=SRRT PE=1 SV=1	Q9BXP5	sp|Q9BXP5|SRRT_HUMAN	sp|Q9BXP5|SRRT_HUMAN	No	22.3982	22.2101	22.0097	22.199	21.8833	21.7306	22.5805	22.8552	22.2126	22.7172	22.7164	22.6662	0.00209151	0.0157324	0.552861
>sp|Q9UQ80|PA2G4_HUMAN Proliferation-associated protein 2G4 OS=Homo sapiens GN=PA2G4 PE=1 SV=3	Q9UQ80	sp|Q9UQ80|PA2G4_HUMAN	sp|Q9UQ80|PA2G4_HUMAN	No	23.7628	23.9778	23.5463	23.9314	23.1842	22.6336	24.2644	24.7689	24.3244	24.2938	24.57	24.37	0.00214864	0.0158134	0.925902
>sp|P07954|FUMH_HUMAN Fumarate hydratase, mitochondrial OS=Homo sapiens GN=FH PE=1 SV=3	P07954	sp|P07954|FUMH_HUMAN	sp|P07954|FUMH_HUMAN	No	22.2982	22.3617	22.2943	21.9944	21.7372	21.9212	23.43	22.7119	22.6017	22.8457	22.5123	22.6725	0.00218026	0.0158185	0.694522
>sp|Q9NZN4|EHD2_HUMAN EH domain-containing protein 2 OS=Homo sapiens GN=EHD2 PE=1 SV=2	Q9NZN4	sp|Q9NZN4|EHD2_HUMAN	sp|Q9NZN4|EHD2_HUMAN	No	23.3627	22.5564	20.3414	23.0959	24.0384	25.4627	19.0953	19.4453	21.3769	20.2932	19.9474	19.8451	0.00212009	0.015831	-3.14238
>sp|P12109|CO6A1_HUMAN Collagen alpha-1(VI) chain OS=Homo sapiens GN=COL6A1 PE=1 SV=3	P12109	sp|P12109|CO6A1_HUMAN	sp|P12109|CO6A1_HUMAN	No	26.5906	27.3921	27.3197	26.902	27.4068	27.8857	26.5228	25.4218	26.0261	26.5308	26.5843	25.9625	0.00213754	0.0158456	-1.07474
>sp|Q9Y3I0|RTCB_HUMAN tRNA-splicing ligase RtcB homolog OS=Homo sapiens GN=RTCB PE=1 SV=1	Q9Y3I0	sp|Q9Y3I0|RTCB_HUMAN	sp|Q9Y3I0|RTCB_HUMAN	No	22.1422	22.0053	19.9594	20.5025	20.1891	20.7583	22.1217	23.0096	23.2045	22.5771	22.3577	22.4689	0.00217765	0.0159124	1.6971
>sp|Q14498|RBM39_HUMAN RNA-binding protein 39 OS=Homo sapiens GN=RBM39 PE=1 SV=2	Q14498	sp|Q14498|RBM39_HUMAN	sp|Q14498|RBM39_HUMAN;sp|Q86U06|RBM23_HUMAN	Yes	23.1096	22.7866	23.0968	23.118	21.9772	21.569	24.0655	23.8178	23.7016	23.4358	23.7486	23.8178	0.00241358	0.017388	1.15497
>sp|P55795|HNRH2_HUMAN Heterogeneous nuclear ribonucleoprotein H2 OS=Homo sapiens GN=HNRNPH2 PE=1 SV=1	P55795	sp|P55795|HNRH2_HUMAN	sp|P55795|HNRH2_HUMAN	No	21.0253	19.503	20.1508	21.5866	20.0207	20.7528	21.6479	21.5531	21.5524	22.1724	21.919	22.2334	0.00245439	0.0175583	1.33985
>sp|P40306|PSB10_HUMAN Proteasome subunit beta type-10 OS=Homo sapiens GN=PSMB10 PE=1 SV=1	P40306	sp|P40306|PSB10_HUMAN	sp|P40306|PSB10_HUMAN	No	23.2558	22.7298	23.175	22.8524	22.1699	22.4586	21.4046	21.6296	22.2181	22.2052	21.8737	22.0905	0.00249589	0.0177312	-0.869999
>sp|P04899|GNAI2_HUMAN Guanine nucleotide-binding protein G(i) subunit alpha-2 OS=Homo sapiens GN=GNAI2 PE=1 SV=3	P04899	sp|P04899|GNAI2_HUMAN	sp|P04899|GNAI2_HUMAN;sp|P63096|GNAI1_HUMAN;sp|P11488|GNAT1_HUMAN;sp|P09471|GNAO_HUMAN;sp|P19087|GNAT2_HUMAN;sp|A8MTJ3|GNAT3_HUMAN;sp|P38405|GNAL_HUMAN	Yes	23.7976	24.409	24.0668	23.9674	23.9411	24.1792	23.649	23.7928	23.6468	23.7708	23.6937	23.5511	0.00258363	0.0182279	-0.376124
>sp|P46781|RS9_HUMAN 40S ribosomal protein S9 OS=Homo sapiens GN=RPS9 PE=1 SV=3	P46781	sp|P46781|RS9_HUMAN	sp|P46781|RS9_HUMAN	No	24.0614	23.6881	24.3533	23.6138	23.8539	23.7496	24.6285	24.8045	24.591	24.106	24.351	25.0545	0.00261669	0.0183347	0.70259
>sp|P62917|RL8_HUMAN 60S ribosomal protein L8 OS=Homo sapiens GN=RPL8 PE=1 SV=2	P62917	sp|P62917|RL8_HUMAN	sp|P62917|RL8_HUMAN	No	24.7994	25.0933	25.1562	24.1787	23.3188	24.9037	26.1218	25.9143	25.7293	25.4039	26.3225	25.5753	0.002706	0.0185787	1.2695
>sp|P61978|HNRPK_HUMAN Heterogeneous nuclear ribonucleoprotein K OS=Homo sapiens GN=HNRNPK PE=1 SV=1	P61978	sp|P61978|HNRPK_HUMAN	sp|P61978|HNRPK_HUMAN	No	27.0221	26.7811	27.109	27.35	26.5072	26.2355	27.4506	27.6592	27.3265	27.4648	27.6191	27.8103	0.0027048	0.018696	0.720913
>sp|P35268|RL22_HUMAN 60S ribosomal protein L22 OS=Homo sapiens GN=RPL22 PE=1 SV=2	P35268	sp|P35268|RL22_HUMAN	sp|P35268|RL22_HUMAN	No	23.7867	23.386	23.5088	23.9546	23.4289	23.2667	24.2057	24.6178	23.9797	23.7572	24.6746	24.4819	0.00268971	0.0187182	0.730879
>sp|P63261|ACTG_HUMAN Actin, cytoplasmic 2 OS=Homo sapiens GN=ACTG1 PE=1 SV=1;>sp|P60709|ACTB_HUMAN Actin, cytoplasmic 1 OS=Homo sapiens GN=ACTB PE=1 SV=1	P63261;P60709	sp|P63261|ACTG_HUMAN;sp|P60709|ACTB_HUMAN	sp|P63261|ACTG_HUMAN;sp|P60709|ACTB_HUMAN;sp|A5A3E0|POTEF_HUMAN	Yes	31.1985	31.66	31.5475	31.3905	31.1989	31.2452	30.9693	30.9957	31.0768	31.043	31.0778	31.1217	0.00281331	0.0191868	-0.326056
>sp|P29350|PTN6_HUMAN Tyrosine-protein phosphatase non-receptor type 6 OS=Homo sapiens GN=PTPN6 PE=1 SV=1	P29350	sp|P29350|PTN6_HUMAN	sp|P29350|PTN6_HUMAN	No	22.002	23.0126	22.3672	22.5163	22.1837	22.9523	21.818	21.4152	21.3021	21.7626	21.4385	22.2069	0.00286145	0.0193859	-0.848456
>sp|Q02218|ODO1_HUMAN 2-oxoglutarate dehydrogenase, mitochondrial OS=Homo sapiens GN=OGDH PE=1 SV=3	Q02218	sp|Q02218|ODO1_HUMAN	sp|Q02218|ODO1_HUMAN;sp|Q9ULD0|OGDHL_HUMAN	Yes	20.8607	20.7127	21.6836	20.2129	21.929	21.4803	20.446	18.9886	19.9743	19.9998	20.0098	19.1378	0.00290494	0.019551	-1.38712
>sp|P78527|PRKDC_HUMAN DNA-dependent protein kinase catalytic subunit OS=Homo sapiens GN=PRKDC PE=1 SV=3	P78527	sp|P78527|PRKDC_HUMAN	sp|P78527|PRKDC_HUMAN	No	24.1854	24.0234	23.561	24.507	23.7784	22.9855	24.7691	25.076	24.6583	24.5905	24.6583	24.6305	0.00300327	0.0200807	0.89032
>sp|Q9NZB2|F120A_HUMAN Constitutive coactivator of PPAR-gamma-like protein 1 OS=Homo sapiens GN=FAM120A PE=1 SV=2	Q9NZB2	sp|Q9NZB2|F120A_HUMAN	sp|Q9NZB2|F120A_HUMAN	No	19.2425	19.2977	18.9121	19.982	20.5258	18.8809	21.1363	21.1611	20.5764	19.7984	21.5489	21.1368	0.00310878	0.020518	1.41945
>sp|Q99879|H2B1M_HUMAN Histone H2B type 1-M OS=Homo sapiens GN=HIST1H2BM PE=1 SV=3;>sp|Q99877|H2B1N_HUMAN Histone H2B type 1-N OS=Homo sapiens GN=HIST1H2BN PE=1 SV=3;>sp|Q93079|H2B1H_HUMAN Histone H2B type 1-H OS=Homo sapiens GN=HIST1H2BH PE=1 SV=3;>sp|Q5QNW6|H2B2F_HUMAN Histone H2B type 2-F OS=Homo sapiens GN=HIST2H2BF PE=1 SV=3;>sp|P62807|H2B1C_HUMAN Histone H2B type 1-C/E/F/G/I OS=Homo sapiens…	Q99879;Q99877;Q93079;Q5QNW6;P62807;P58876;Q99880	sp|Q99879|H2B1M_HUMAN;sp|Q99877|H2B1N_HUMAN;sp|Q93079|H2B1H_HUMAN;sp|Q5QNW6|H2B2F_HUMAN;sp|P62807|H2B1C_HUMAN;sp|P58876|H2B1D_HUMAN;sp|Q99880|H2B1L_HUMAN	sp|Q99879|H2B1M_HUMAN;sp|Q99877|H2B1N_HUMAN;sp|Q93079|H2B1H_HUMAN;sp|Q5QNW6|H2B2F_HUMAN;sp|P62807|H2B1C_HUMAN;sp|P58876|H2B1D_HUMAN;sp|Q99880|H2B1L_HUMAN	Yes	30.9553	31.1476	31.4356	31.7362	30.8801	30.8236	32.1216	32.0813	31.4256	31.743	32.3476	32.7254	0.00317232	0.0205398	0.911001
>sp|P13760|2B14_HUMAN HLA class II histocompatibility antigen, DRB1-4 beta chain OS=Homo sapiens GN=HLA-DRB1 PE=1 SV=1;>sp|Q29974|2B1G_HUMAN HLA class II histocompatibility antigen, DRB1-16 beta chain OS=Homo sapiens GN=HLA-DRB1 PE=1 SV=1;>sp|P04229|2B11_HUMAN HLA class II histocompatibility antigen, DRB1-1 beta chain OS=Homo sapiens GN=HLA-DRB1 PE=1 SV=2	P13760;Q29974;P04229	sp|P13760|2B14_HUMAN;sp|Q29974|2B1G_HUMAN;sp|P04229|2B11_HUMAN	sp|P13760|2B14_HUMAN;sp|Q29974|2B1G_HUMAN;sp|P04229|2B11_HUMAN;sp|Q30167|2B1A_HUMAN;sp|Q9TQE0|2B19_HUMAN;sp|P79483|DRB3_HUMAN	Yes	22.7741	23.3635	22.9788	23.1368	23.4772	23.0277	19.8714	22.4328	20.2969	22.9322	19.9986	20.166	0.00319457	0.0205537	-2.17667
>sp|P43243|MATR3_HUMAN Matrin-3 OS=Homo sapiens GN=MATR3 PE=1 SV=2	P43243	sp|P43243|MATR3_HUMAN	sp|P43243|MATR3_HUMAN	No	24.2713	24.4364	24.7507	24.7371	24.2267	23.6701	24.7674	25.069	24.8408	25.2598	25.4032	25.5433	0.00313688	0.0205707	0.798541
>sp|Q15233|NONO_HUMAN Non-POU domain-containing octamer-binding protein OS=Homo sapiens GN=NONO PE=1 SV=4	Q15233	sp|Q15233|NONO_HUMAN	sp|Q15233|NONO_HUMAN	No	25.3618	25.0412	24.9048	25.5938	24.2324	24.6081	26.0728	25.9211	25.5962	25.5028	25.7997	26.0488	0.00310559	0.02063	0.866544
>sp|Q99497|PARK7_HUMAN Protein deglycase DJ-1 OS=Homo sapiens GN=PARK7 PE=1 SV=2	Q99497	sp|Q99497|PARK7_HUMAN	sp|Q99497|PARK7_HUMAN	No	23.3101	24.3284	23.9305	23.8064	23.5051	23.0462	24.5908	25.0895	24.3495	24.7799	24.052	24.5694	0.00316639	0.020632	0.917406
>sp|Q01085|TIAR_HUMAN Nucleolysin TIAR OS=Homo sapiens GN=TIAL1 PE=1 SV=1	Q01085	sp|Q01085|TIAR_HUMAN	sp|Q01085|TIAR_HUMAN	No	21.0778	21.111	18.7537	20.2246	19.9752	19.5877	21.4541	21.1289	22.0633	21.9855	21.7825	21.4684	0.00324639	0.0207566	1.52542
>sp|Q14980|NUMA1_HUMAN Nuclear mitotic apparatus protein 1 OS=Homo sapiens GN=NUMA1 PE=1 SV=2	Q14980	sp|Q14980|NUMA1_HUMAN	sp|Q14980|NUMA1_HUMAN	No	24.2032	24.0586	24.2611	24.7217	24.2692	23.8078	24.5762	24.8101	24.5779	24.7008	24.9067	24.9374	0.00332495	0.0211269	0.531242
>sp|P42166|LAP2A_HUMAN Lamina-associated polypeptide 2, isoform alpha OS=Homo sapiens GN=TMPO PE=1 SV=2	P42166	sp|P42166|LAP2A_HUMAN	sp|P42166|LAP2A_HUMAN	No	25.0291	24.9483	25.2214	25.5085	24.3301	24.2398	25.6434	25.8896	25.5703	25.477	26.5323	26.3061	0.00344818	0.021641	1.02357
>sp|Q9H0W9|CK054_HUMAN Ester hydrolase C11orf54 OS=Homo sapiens GN=C11orf54 PE=1 SV=1	Q9H0W9	sp|Q9H0W9|CK054_HUMAN	sp|Q9H0W9|CK054_HUMAN	No	20.4089	20.4927	20.495	18.9578	18.9843	19.5737	20.8549	21.0767	21.2369	21.1398	21.3786	20.6148	0.00343555	0.0216949	1.23157
>sp|Q15056|IF4H_HUMAN Eukaryotic translation initiation factor 4H OS=Homo sapiens GN=EIF4H PE=1 SV=5	Q15056	sp|Q15056|IF4H_HUMAN	sp|Q15056|IF4H_HUMAN	No	23.274	23.0539	23.3327	23.6852	23.1223	22.7244	23.9936	24.0032	23.4012	23.7729	23.9828	23.731	0.0034968	0.0218124	0.615377
>sp|P08123|CO1A2_HUMAN Collagen alpha-2(I) chain OS=Homo sapiens GN=COL1A2 PE=1 SV=7	P08123	sp|P08123|CO1A2_HUMAN	sp|P08123|CO1A2_HUMAN	No	31.5605	31.1145	30.7981	30.962	31.8082	32.4354	29.5677	28.2029	30.435	30.9638	28.1041	27.7544	0.00367522	0.0226491	-2.27513
>sp|P01623|KV305_HUMAN Ig kappa chain V-III region WOL OS=Homo sapiens PE=1 SV=1;>sp|P01620|KV302_HUMAN Ig kappa chain V-III region SIE OS=Homo sapiens PE=1 SV=1;>sp|P04206|KV307_HUMAN Ig kappa chain V-III region GOL OS=Homo sapiens PE=1 SV=1;>sp|P01622|KV304_HUMAN Ig kappa chain V-III region Ti OS=Homo sapiens PE=1 SV=1	P01623;P01620;P04206;P01622	sp|P01623|KV305_HUMAN;sp|P01620|KV302_HUMAN;sp|P04206|KV307_HUMAN;sp|P01622|KV304_HUMAN	sp|P01623|KV305_HUMAN;sp|P01620|KV302_HUMAN;sp|P04206|KV307_HUMAN;sp|P01622|KV304_HUMAN	Yes	25.0371	24.5312	24.6208	24.7232	22.9144	23.4082	21.8122	19.826	21.9917	22.8406	23.0305	22.5099	0.00374814	0.0226884	-2.20398
>sp|Q08945|SSRP1_HUMAN FACT complex subunit SSRP1 OS=Homo sapiens GN=SSRP1 PE=1 SV=1	Q08945	sp|Q08945|SSRP1_HUMAN	sp|Q08945|SSRP1_HUMAN	No	21.3362	21.4469	20.986	21.6748	20.9027	21.1079	21.5618	21.9134	21.7487	21.6402	21.731	22.0574	0.00370567	0.0227	0.533012
>sp|Q9BUH6|PAXX_HUMAN Protein PAXX OS=Homo sapiens GN=C9orf142 PE=1 SV=2	Q9BUH6	sp|Q9BUH6|PAXX_HUMAN	sp|Q9BUH6|PAXX_HUMAN	No	20.2673	22.1272	20.4065	19.445	20.3616	20.3275	21.8983	21.9118	22.0629	22.0009	21.7994	21.5533	0.00367081	0.022759	1.38189
>sp|P12111|CO6A3_HUMAN Collagen alpha-3(VI) chain OS=Homo sapiens GN=COL6A3 PE=1 SV=5	P12111	sp|P12111|CO6A3_HUMAN	sp|P12111|CO6A3_HUMAN	No	28.7786	29.4528	29.3066	29.0188	29.5762	29.7905	28.5202	27.7798	28.1515	28.7034	29.0929	28.2347	0.00374044	0.0227766	-0.906848
>sp|O75369|FLNB_HUMAN Filamin-B OS=Homo sapiens GN=FLNB PE=1 SV=2	O75369	sp|O75369|FLNB_HUMAN	sp|O75369|FLNB_HUMAN	No	25.1858	24.8967	25.0132	25.593	25.0036	24.7029	25.729	25.47	25.4194	25.6068	25.5809	26.032	0.00379303	0.0228251	0.573807
>sp|P17858|PFKAL_HUMAN ATP-dependent 6-phosphofructokinase, liver type OS=Homo sapiens GN=PFKL PE=1 SV=6	P17858	sp|P17858|PFKAL_HUMAN	sp|P17858|PFKAL_HUMAN	No	21.1335	21.5334	21.1041	21.9389	21.7584	22.2279	21.0683	19.7676	20.7183	19.3582	21.0606	20.0493	0.00405515	0.0238415	-1.27898
>sp|P55036|PSMD4_HUMAN 26S proteasome non-ATPase regulatory subunit 4 OS=Homo sapiens GN=PSMD4 PE=1 SV=1	P55036	sp|P55036|PSMD4_HUMAN	sp|P55036|PSMD4_HUMAN;sp|A2A3N6|PIPSL_HUMAN	Yes	21.4877	19.5811	19.6837	19.1286	21.9841	19.1499	21.9904	22.1694	22.3659	22.0329	22.1087	21.7983	0.00400659	0.0239692	1.90845
>sp|P02452|CO1A1_HUMAN Collagen alpha-1(I) chain OS=Homo sapiens GN=COL1A1 PE=1 SV=5	P02452	sp|P02452|CO1A1_HUMAN	sp|P02452|CO1A1_HUMAN	No	30.2503	29.3666	29.2472	29.5454	29.8669	30.8488	28.2085	26.7537	28.6251	29.583	26.7817	26.4596	0.00403055	0.0239724	-2.11896
>sp|Q9Y383|LC7L2_HUMAN Putative RNA-binding protein Luc7-like 2 OS=Homo sapiens GN=LUC7L2 PE=1 SV=2	Q9Y383	sp|Q9Y383|LC7L2_HUMAN	sp|Q9Y383|LC7L2_HUMAN;sp|Q9NQ29|LUC7L_HUMAN	Yes	21.374	21.8879	19.9517	21.7444	19.8666	19.7854	22.5121	22.5135	22.1268	22.2454	22.6727	21.9652	0.00405427	0.0239741	1.57097
>sp|P12270|TPR_HUMAN Nucleoprotein TPR OS=Homo sapiens GN=TPR PE=1 SV=3	P12270	sp|P12270|TPR_HUMAN	sp|P12270|TPR_HUMAN	No	22.158	22.1902	22.6575	22.672	22.4114	22.0307	23.0845	23.0985	22.4828	22.922	22.8546	22.8537	0.00416395	0.0242029	0.529345
>sp|P27797|CALR_HUMAN Calreticulin OS=Homo sapiens GN=CALR PE=1 SV=1	P27797	sp|P27797|CALR_HUMAN	sp|P27797|CALR_HUMAN	No	22.9414	22.9648	22.684	22.4664	23.261	22.7362	20.1735	22.8117	21.8381	19.0025	20.5561	20.0594	0.00414641	0.0242387	-2.10207
>sp|Q96QR8|PURB_HUMAN Transcriptional activator protein Pur-beta OS=Homo sapiens GN=PURB PE=1 SV=3	Q96QR8	sp|Q96QR8|PURB_HUMAN	sp|Q96QR8|PURB_HUMAN	No	20.8387	20.4355	18.4679	19.5857	20.7769	20.0171	20.9337	21.3215	21.8429	21.369	21.4739	21.8015	0.00426934	0.0246753	1.43679
>sp|P62263|RS14_HUMAN 40S ribosomal protein S14 OS=Homo sapiens GN=RPS14 PE=1 SV=3	P62263	sp|P62263|RS14_HUMAN	sp|P62263|RS14_HUMAN	No	19.9131	19.7868	19.1644	23.7679	23.0614	20.3645	23.5035	24.4033	24.0254	23.912	24.1085	23.5897	0.00430701	0.0247532	2.91403
>sp|Q9UQE7|SMC3_HUMAN Structural maintenance of chromosomes protein 3 OS=Homo sapiens GN=SMC3 PE=1 SV=2	Q9UQE7	sp|Q9UQE7|SMC3_HUMAN	sp|Q9UQE7|SMC3_HUMAN	No	19.521	22.1782	21.0113	22.6809	18.9265	19.34	22.6636	23.2923	22.8476	23.1312	22.8791	23.2499	0.00433478	0.0247736	2.40098
>sp|Q13526|PIN1_HUMAN Peptidyl-prolyl cis-trans isomerase NIMA-interacting 1 OS=Homo sapiens GN=PIN1 PE=1 SV=1	Q13526	sp|Q13526|PIN1_HUMAN	sp|Q13526|PIN1_HUMAN	No	18.5726	19.8951	19.8566	19.9013	19.5439	20.124	21.2712	20.568	19.8239	20.9807	21.3745	21.6688	0.00438488	0.0249208	1.29894
>sp|P51991|ROA3_HUMAN Heterogeneous nuclear ribonucleoprotein A3 OS=Homo sapiens GN=HNRNPA3 PE=1 SV=2	P51991	sp|P51991|ROA3_HUMAN	sp|P51991|ROA3_HUMAN	No	25.8651	25.5801	25.5751	25.5815	25.2885	25.0655	25.7377	26.1646	26.167	25.74	26.1627	26.4008	0.00465503	0.0261654	0.569452
>sp|O75475|PSIP1_HUMAN PC4 and SFRS1-interacting protein OS=Homo sapiens GN=PSIP1 PE=1 SV=1	O75475	sp|O75475|PSIP1_HUMAN	sp|O75475|PSIP1_HUMAN	No	22.6498	22.0964	21.6622	22.213	20.1588	19.9743	22.8595	23.2266	23.2175	22.6156	23.971	24.1493	0.00480673	0.0268704	1.88085
>sp|A6NGU5|GGT3_HUMAN Putative gamma-glutamyltranspeptidase 3 OS=Homo sapiens GN=GGT3P PE=5 SV=2;>sp|P36268|GGT2_HUMAN Inactive gamma-glutamyltranspeptidase 2 OS=Homo sapiens GN=GGT2 PE=1 SV=3;>sp|P19440|GGT1_HUMAN Gamma-glutamyltranspeptidase 1 OS=Homo sapiens GN=GGT1 PE=1 SV=2	A6NGU5;P36268;P19440	sp|A6NGU5|GGT3_HUMAN;sp|P36268|GGT2_HUMAN;sp|P19440|GGT1_HUMAN	sp|A6NGU5|GGT3_HUMAN;sp|P36268|GGT2_HUMAN;sp|P19440|GGT1_HUMAN;sp|Q14390|GGTL2_HUMAN;sp|B5MD39|GGTL3_HUMAN	Yes	19.7103	18.547	19.8989	20.3027	20.0283	19.8967	20.3149	23.4737	21.9055	21.4195	20.85	21.39	0.00488586	0.0271643	1.8283
>sp|Q9UKM9|RALY_HUMAN RNA-binding protein Raly OS=Homo sapiens GN=RALY PE=1 SV=1	Q9UKM9	sp|Q9UKM9|RALY_HUMAN	sp|Q9UKM9|RALY_HUMAN	No	23.6211	22.9398	23.1905	23.5084	22.1415	22.9256	24.0193	23.9545	23.3483	23.9705	24.4628	24.3463	0.00501907	0.0273112	0.962437
>sp|P17844|DDX5_HUMAN Probable ATP-dependent RNA helicase DDX5 OS=Homo sapiens GN=DDX5 PE=1 SV=1	P17844	sp|P17844|DDX5_HUMAN	sp|P17844|DDX5_HUMAN	No	19.5012	22.3519	22.0702	23.2504	20.0224	20.2367	23.6126	23.3376	23.4198	23.1023	23.5803	23.861	0.00501464	0.027433	2.24681
>sp|P35222|CTNB1_HUMAN Catenin beta-1 OS=Homo sapiens GN=CTNNB1 PE=1 SV=1	P35222	sp|P35222|CTNB1_HUMAN	sp|P35222|CTNB1_HUMAN	No	21.9565	21.0815	21.0492	21.5084	21.8108	20.9798	21.6995	22.1706	22.6913	21.9044	22.3589	22.5086	0.00498989	0.0274444	0.824496
>sp|Q9UHD8|SEPT9_HUMAN Septin-9 OS=Homo sapiens GN=SEPT9 PE=1 SV=2	Q9UHD8	sp|Q9UHD8|SEPT9_HUMAN	sp|Q9UHD8|SEPT9_HUMAN	No	23.7891	23.5011	23.8194	23.6648	23.2056	22.9484	23.8134	24.0518	24.0969	23.898	24.2315	24.2585	0.0049896	0.0275912	0.570297
>sp|Q9NTX5|ECHD1_HUMAN Ethylmalonyl-CoA decarboxylase OS=Homo sapiens GN=ECHDC1 PE=1 SV=2	Q9NTX5	sp|Q9NTX5|ECHD1_HUMAN	sp|Q9NTX5|ECHD1_HUMAN	No	20.0838	21.1533	20.9509	19.9265	20.6848	20.8694	18.9422	20.1393	19.3709	19.5673	18.8359	20.1899	0.00518917	0.0279396	-1.10387
>sp|Q99729|ROAA_HUMAN Heterogeneous nuclear ribonucleoprotein A/B OS=Homo sapiens GN=HNRNPAB PE=1 SV=2	Q99729	sp|Q99729|ROAA_HUMAN	sp|Q99729|ROAA_HUMAN	No	22.0026	21.3871	20.7937	21.7534	21.0391	21.3246	22.3231	21.9979	22.1066	21.8912	23.1385	23.1707	0.00518511	0.0280654	1.05459
>sp|O75396|SC22B_HUMAN Vesicle-trafficking protein SEC22b OS=Homo sapiens GN=SEC22B PE=1 SV=4	O75396	sp|O75396|SC22B_HUMAN	sp|O75396|SC22B_HUMAN	No	22.204	22.4212	22.9049	22.7906	22.4422	22.3282	22.7728	23.0739	22.8024	23.322	23.2016	22.9351	0.00565421	0.0296629	0.502789
>sp|Q02878|RL6_HUMAN 60S ribosomal protein L6 OS=Homo sapiens GN=RPL6 PE=1 SV=3	Q02878	sp|Q02878|RL6_HUMAN	sp|Q02878|RL6_HUMAN	No	24.414	24.5779	24.0931	24.6547	24.2439	24.2452	25.2705	24.708	24.884	24.4219	25.0982	25.1945	0.00562572	0.0296655	0.558058
>sp|Q99613|EIF3C_HUMAN Eukaryotic translation initiation factor 3 subunit C OS=Homo sapiens GN=EIF3C PE=1 SV=1;>sp|B5ME19|EIFCL_HUMAN Eukaryotic translation initiation factor 3 subunit C-like protein OS=Homo sapiens GN=EIF3CL PE=3 SV=1	Q99613;B5ME19	sp|Q99613|EIF3C_HUMAN;sp|B5ME19|EIFCL_HUMAN	sp|Q99613|EIF3C_HUMAN;sp|B5ME19|EIFCL_HUMAN	Yes	20.144	21.3419	20.0267	21.3188	19.5861	19.1184	21.7733	21.9799	22.1133	21.1241	22.1018	21.1759	0.0055679	0.0296664	1.45542
>sp|P52701|MSH6_HUMAN DNA mismatch repair protein Msh6 OS=Homo sapiens GN=MSH6 PE=1 SV=2	P52701	sp|P52701|MSH6_HUMAN	sp|P52701|MSH6_HUMAN	No	19.7857	19.204	19.5678	20.0891	19.2157	20.4746	20.3308	20.7675	20.1579	20.4721	21.227	20.8561	0.00555095	0.029731	0.912446
>sp|Q86UP2|KTN1_HUMAN Kinectin OS=Homo sapiens GN=KTN1 PE=1 SV=1	Q86UP2	sp|Q86UP2|KTN1_HUMAN	sp|Q86UP2|KTN1_HUMAN	No	20.0312	20.8085	19.6197	19.6428	19.9506	19.3713	19.8661	21.2944	21.3129	21.0829	21.096	21.1954	0.00562473	0.029814	1.07062
>sp|P22234|PUR6_HUMAN Multifunctional protein ADE2 OS=Homo sapiens GN=PAICS PE=1 SV=3	P22234	sp|P22234|PUR6_HUMAN	sp|P22234|PUR6_HUMAN	No	22.448	19.1136	20.1657	21.8124	19.5246	19.7457	22.4064	22.7592	22.1102	22.2035	22.5203	22.4895	0.00583414	0.030143	1.94651
>sp|Q92522|H1X_HUMAN Histone H1x OS=Homo sapiens GN=H1FX PE=1 SV=1	Q92522	sp|Q92522|H1X_HUMAN	sp|Q92522|H1X_HUMAN	No	24.9822	25.1485	25.1552	25.4409	24.782	24.2901	25.7295	25.4556	25.2541	25.7356	26.242	26.31	0.00586833	0.0301674	0.821333
>sp|P11021|GRP78_HUMAN 78 kDa glucose-regulated protein OS=Homo sapiens GN=HSPA5 PE=1 SV=2	P11021	sp|P11021|GRP78_HUMAN	sp|P11021|GRP78_HUMAN	No	25.8175	25.9854	26.0077	25.7969	25.5118	25.9205	25.8096	26.301	26.3621	26.2741	26.3227	26.3992	0.00579186	0.0302299	0.404824
>sp|P18206|VINC_HUMAN Vinculin OS=Homo sapiens GN=VCL PE=1 SV=4	P18206	sp|P18206|VINC_HUMAN	sp|P18206|VINC_HUMAN	No	24.7055	24.0995	24.5189	24.639	24.9086	25.0892	23.734	23.8465	24.2423	24.503	23.7957	23.4083	0.00582734	0.0302608	-0.738485
>sp|P60953|CDC42_HUMAN Cell division control protein 42 homolog OS=Homo sapiens GN=CDC42 PE=1 SV=2	P60953	sp|P60953|CDC42_HUMAN	sp|P60953|CDC42_HUMAN	No	20.96	20.7448	20.775	21.0208	20.7255	21.0171	19.8983	20.1981	20.398	20.8106	20.3581	20.6242	0.00614596	0.0314366	-0.492643
>sp|P02042|HBD_HUMAN Hemoglobin subunit delta OS=Homo sapiens GN=HBD PE=1 SV=2	P02042	sp|P02042|HBD_HUMAN	sp|P02042|HBD_HUMAN;sp|P02100|HBE_HUMAN	Yes	26.6591	23.7902	25.1751	24.8737	24.5856	26.8463	24.9504	22.5341	22.7067	22.6112	19.8679	19.7761	0.00620331	0.0315721	-3.24727
>sp|Q9BSJ8|ESYT1_HUMAN Extended synaptotagmin-1 OS=Homo sapiens GN=ESYT1 PE=1 SV=1	Q9BSJ8	sp|Q9BSJ8|ESYT1_HUMAN	sp|Q9BSJ8|ESYT1_HUMAN	No	21.8854	21.8936	22.3776	21.968	21.8965	21.9545	20.2828	21.3558	21.8265	21.5324	21.0973	21.1689	0.00629117	0.0317038	-0.785346
>sp|P33993|MCM7_HUMAN DNA replication licensing factor MCM7 OS=Homo sapiens GN=MCM7 PE=1 SV=4	P33993	sp|P33993|MCM7_HUMAN	sp|P33993|MCM7_HUMAN	No	22.8546	20.0689	21.3502	23.2231	19.1517	19.1135	23.0371	23.5639	23.4816	23.8015	23.7051	23.5989	0.00626051	0.0317055	2.57101
>sp|Q9Y5B9|SP16H_HUMAN FACT complex subunit SPT16 OS=Homo sapiens GN=SUPT16H PE=1 SV=1	Q9Y5B9	sp|Q9Y5B9|SP16H_HUMAN	sp|Q9Y5B9|SP16H_HUMAN	No	21.6834	21.8267	19.8483	21.5857	19.7619	19.611	22.0631	22.5263	22.2342	22.2609	22.4765	21.9979	0.00639541	0.0319147	1.5403
>sp|P52272|HNRPM_HUMAN Heterogeneous nuclear ribonucleoprotein M OS=Homo sapiens GN=HNRNPM PE=1 SV=3	P52272	sp|P52272|HNRPM_HUMAN	sp|P52272|HNRPM_HUMAN	No	26.2255	26.1776	26.2677	26.8436	25.7147	25.368	26.8297	26.6417	26.6341	26.9266	27.1875	27.0254	0.00637241	0.0319557	0.774641
>sp|P30044|PRDX5_HUMAN Peroxiredoxin-5, mitochondrial OS=Homo sapiens GN=PRDX5 PE=1 SV=4	P30044	sp|P30044|PRDX5_HUMAN	sp|P30044|PRDX5_HUMAN	No	23.9622	23.7825	24.1564	24.2496	24.5349	24.1942	24.5376	24.9755	24.587	24.5603	24.8908	24.3142	0.00644161	0.0319891	0.497616
>sp|O00571|DDX3X_HUMAN ATP-dependent RNA helicase DDX3X OS=Homo sapiens GN=DDX3X PE=1 SV=3;>sp|O15523|DDX3Y_HUMAN ATP-dependent RNA helicase DDX3Y OS=Homo sapiens GN=DDX3Y PE=1 SV=2	O00571;O15523	sp|O00571|DDX3X_HUMAN;sp|O15523|DDX3Y_HUMAN	sp|O00571|DDX3X_HUMAN;sp|O15523|DDX3Y_HUMAN;sp|Q9NQI0|DDX4_HUMAN	Yes	22.9764	22.7312	22.986	23.1942	22.6506	21.8759	23.3362	23.3914	23.4772	23.3411	23.6507	23.2615	0.00666706	0.0329488	0.673971
>sp|Q01518|CAP1_HUMAN Adenylyl cyclase-associated protein 1 OS=Homo sapiens GN=CAP1 PE=1 SV=5	Q01518	sp|Q01518|CAP1_HUMAN	sp|Q01518|CAP1_HUMAN	No	24.3232	24.5421	24.7782	24.7657	24.2317	23.9121	23.9243	24.1055	23.8014	24.0434	23.8606	23.8416	0.00676415	0.0332679	-0.496007
>sp|P62424|RL7A_HUMAN 60S ribosomal protein L7a OS=Homo sapiens GN=RPL7A PE=1 SV=2	P62424	sp|P62424|RL7A_HUMAN	sp|P62424|RL7A_HUMAN	No	24.1228	24.3789	24.0243	24.0176	23.8083	23.7548	24.1406	24.3819	24.4107	24.4483	24.3929	24.4363	0.00682026	0.0333834	0.350668
>sp|P46776|RL27A_HUMAN 60S ribosomal protein L27a OS=Homo sapiens GN=RPL27A PE=1 SV=2	P46776	sp|P46776|RL27A_HUMAN	sp|P46776|RL27A_HUMAN	No	23.0548	23.5037	22.5137	23.6177	22.8894	22.8879	20.8257	20.1747	22.7998	22.6241	19.3407	19.2518	0.00685794	0.033408	-2.24172
>sp|Q8NC51|PAIRB_HUMAN Plasminogen activator inhibitor 1 RNA-binding protein OS=Homo sapiens GN=SERBP1 PE=1 SV=2	Q8NC51	sp|Q8NC51|PAIRB_HUMAN	sp|Q8NC51|PAIRB_HUMAN	No	23.8385	23.5417	23.7018	23.7274	23.2304	23.3106	23.8579	24.484	23.755	23.8729	24.3078	24.3529	0.00689212	0.0334153	0.546684
>sp|P20042|IF2B_HUMAN Eukaryotic translation initiation factor 2 subunit 2 OS=Homo sapiens GN=EIF2S2 PE=1 SV=2	P20042	sp|P20042|IF2B_HUMAN	sp|P20042|IF2B_HUMAN	No	19.6853	19.9162	20.5337	19.4084	18.9864	19.1989	19.9541	22.1648	21.6729	20.0897	21.3142	21.1358	0.00693948	0.0334863	1.4338
>sp|O75791|GRAP2_HUMAN GRB2-related adapter protein 2 OS=Homo sapiens GN=GRAP2 PE=1 SV=1	O75791	sp|O75791|GRAP2_HUMAN	sp|O75791|GRAP2_HUMAN	No	19.1698	20.4577	21.7051	21.8788	19.4855	19.9245	22.0497	22.4782	22.0542	21.5024	22.0464	22.2477	0.0071112	0.0336795	1.62621
>sp|P35579|MYH9_HUMAN Myosin-9 OS=Homo sapiens GN=MYH9 PE=1 SV=4	P35579	sp|P35579|MYH9_HUMAN	sp|P35579|MYH9_HUMAN;REV__sp|Q9UKV3|ACINU_HUMAN	Yes	27.9124	27.9573	27.926	27.9687	28.0082	28.0733	27.1928	27.6351	27.9143	27.7416	27.6838	27.6389	0.00709234	0.0337464	-0.339898
>sp|P02679|FIBG_HUMAN Fibrinogen gamma chain OS=Homo sapiens GN=FGG PE=1 SV=3	P02679	sp|P02679|FIBG_HUMAN	sp|P02679|FIBG_HUMAN	No	25.6764	25.6368	25.5282	24.5467	25.3039	24.5994	26.3467	21.8203	21.8374	20.188	21.4789	21.6357	0.00707529	0.0338225	-2.99737
>sp|P12429|ANXA3_HUMAN Annexin A3 OS=Homo sapiens GN=ANXA3 PE=1 SV=3	P12429	sp|P12429|ANXA3_HUMAN	sp|P12429|ANXA3_HUMAN	No	20.3515	21.3665	21.0243	19.9056	21.5766	20.7599	18.8644	19.9279	20.5317	19.3089	19.2331	19.9326	0.00724268	0.0341441	-1.19761
>sp|P05556|ITB1_HUMAN Integrin beta-1 OS=Homo sapiens GN=ITGB1 PE=1 SV=2	P05556	sp|P05556|ITB1_HUMAN	sp|P05556|ITB1_HUMAN	No	20.1164	21.3112	19.5786	20.6326	20.3362	19.3099	20.1966	22.0282	21.9399	22.9475	22.1844	24.1136	0.00742562	0.0346868	2.02087
>sp|P28062|PSB8_HUMAN Proteasome subunit beta type-8 OS=Homo sapiens GN=PSMB8 PE=1 SV=3	P28062	sp|P28062|PSB8_HUMAN	sp|P28062|PSB8_HUMAN	No	19.7756	19.6454	19.9765	19.5084	21.3208	20.0381	21.1094	20.9878	21.0911	20.6218	20.9601	21.0693	0.00746081	0.0346928	0.929108
>sp|P39059|COFA1_HUMAN Collagen alpha-1(XV) chain OS=Homo sapiens GN=COL15A1 PE=1 SV=2	P39059	sp|P39059|COFA1_HUMAN	sp|P39059|COFA1_HUMAN	No	22.0528	19.8166	19.8893	22.1637	22.4482	22.7318	20.0142	19.9086	19.8044	19.2083	19.7104	19.4578	0.00750002	0.0347173	-1.83315
>sp|P16949|STMN1_HUMAN Stathmin OS=Homo sapiens GN=STMN1 PE=1 SV=3	P16949	sp|P16949|STMN1_HUMAN	sp|P16949|STMN1_HUMAN;sp|Q9H169|STMN4_HUMAN	Yes	25.9259	23.8809	23.9289	25.614	22.9703	21.0871	26.4838	26.8383	25.3189	26.1591	27.4779	26.9257	0.00741875	0.0348137	2.63278
>sp|Q14195|DPYL3_HUMAN Dihydropyrimidinase-related protein 3 OS=Homo sapiens GN=DPYSL3 PE=1 SV=1	Q14195	sp|Q14195|DPYL3_HUMAN	sp|Q14195|DPYL3_HUMAN	No	20.0117	21.563	21.3067	20.3615	21.4026	21.5864	19.4671	19.1713	20.6129	20.5061	19.4497	19.6865	0.00785812	0.0360487	-1.22304
>sp|Q16643|DREB_HUMAN Drebrin OS=Homo sapiens GN=DBN1 PE=1 SV=4	Q16643	sp|Q16643|DREB_HUMAN	sp|Q16643|DREB_HUMAN	No	22.148	19.5865	19.1316	21.7374	19.8147	19.0321	21.752	22.0302	22.1847	22.4701	22.2295	21.9337	0.00796579	0.0363795	1.85829
>sp|Q9BZZ5|API5_HUMAN Apoptosis inhibitor 5 OS=Homo sapiens GN=API5 PE=1 SV=3	Q9BZZ5	sp|Q9BZZ5|API5_HUMAN	sp|Q9BZZ5|API5_HUMAN	No	21.2322	19.1799	20.836	20.2613	21.5135	19.6652	21.588	22.5752	21.4059	21.755	21.4938	22.0253	0.0080777	0.0367266	1.35918
>sp|Q9UQ35|SRRM2_HUMAN Serine/arginine repetitive matrix protein 2 OS=Homo sapiens GN=SRRM2 PE=1 SV=2	Q9UQ35	sp|Q9UQ35|SRRM2_HUMAN	sp|Q9UQ35|SRRM2_HUMAN	No	22.46	22.3718	22.1649	22.4596	20.606	19.6595	23.2046	23.452	22.5807	23.1415	23.9612	23.791	0.00825188	0.0373526	1.73487
>sp|P42765|THIM_HUMAN 3-ketoacyl-CoA thiolase, mitochondrial OS=Homo sapiens GN=ACAA2 PE=1 SV=2	P42765	sp|P42765|THIM_HUMAN	sp|P42765|THIM_HUMAN	No	21.0589	20.9778	21.3008	21.4401	21.7059	21.8436	20.7118	21.3362	20.8412	20.5839	20.4883	20.7074	0.0084106	0.037737	-0.609725
>sp|P00813|ADA_HUMAN Adenosine deaminase OS=Homo sapiens GN=ADA PE=1 SV=3	P00813	sp|P00813|ADA_HUMAN	sp|P00813|ADA_HUMAN	No	23.542	22.0362	21.9173	23.6782	20.1654	19.6732	24.1448	24.3684	24.0852	23.7651	23.9698	24.0988	0.00840259	0.0378672	2.23663
>sp|O15144|ARPC2_HUMAN Actin-related protein 2/3 complex subunit 2 OS=Homo sapiens GN=ARPC2 PE=1 SV=1	O15144	sp|O15144|ARPC2_HUMAN	sp|O15144|ARPC2_HUMAN	No	22.4764	22.1798	21.8996	22.6111	21.6712	21.7318	19.5138	21.5431	20.362	21.099	21.0314	21.7366	0.00850286	0.0379844	-1.21402
>sp|Q9NS69|TOM22_HUMAN Mitochondrial import receptor subunit TOM22 homolog OS=Homo sapiens GN=TOMM22 PE=1 SV=3	Q9NS69	sp|Q9NS69|TOM22_HUMAN	sp|Q9NS69|TOM22_HUMAN	No	20.0412	20.0178	20.033	20.1963	20.0933	19.9225	21.6809	22.0391	20.6898	20.0675	21.0628	20.6191	0.00863562	0.0384098	0.97583
>sp|P08238|HS90B_HUMAN Heat shock protein HSP 90-beta OS=Homo sapiens GN=HSP90AB1 PE=1 SV=4	P08238	sp|P08238|HS90B_HUMAN	sp|P08238|HS90B_HUMAN;sp|Q58FF7|H90B3_HUMAN;sp|Q58FF6|H90B4_HUMAN;sp|Q58FG1|HS904_HUMAN	Yes	27.5189	27.1645	27.0104	27.0282	27.2353	26.7442	27.4424	27.8749	27.7423	27.5641	27.4359	27.3085	0.0087174	0.0386056	0.444419
>sp|Q92598|HS105_HUMAN Heat shock protein 105 kDa OS=Homo sapiens GN=HSPH1 PE=1 SV=1	Q92598	sp|Q92598|HS105_HUMAN	sp|Q92598|HS105_HUMAN	No	19.0058	20.6827	19.9696	19.0652	18.9188	19.6417	21.503	21.5709	20.6767	20.5775	21.2523	19.6573	0.0089021	0.0392537	1.32565
>sp|P20700|LMNB1_HUMAN Lamin-B1 OS=Homo sapiens GN=LMNB1 PE=1 SV=2	P20700	sp|P20700|LMNB1_HUMAN	sp|P20700|LMNB1_HUMAN	No	26.4271	26.3542	26.3241	26.9522	25.6695	25.9023	26.7876	27.0192	26.5222	27.0297	27.0999	27.1745	0.00917768	0.0402952	0.6673
>sp|Q96AE4|FUBP1_HUMAN Far upstream element-binding protein 1 OS=Homo sapiens GN=FUBP1 PE=1 SV=3	Q96AE4	sp|Q96AE4|FUBP1_HUMAN	sp|Q96AE4|FUBP1_HUMAN	No	23.9332	24.1059	24.3611	24.306	23.1956	22.6236	24.7237	24.9478	24.3802	24.3354	25.1392	25.3075	0.0092729	0.0405392	1.05142
>sp|Q99832|TCPH_HUMAN T-complex protein 1 subunit eta OS=Homo sapiens GN=CCT7 PE=1 SV=2	Q99832	sp|Q99832|TCPH_HUMAN	sp|Q99832|TCPH_HUMAN	No	22.5765	22.088	22.406	23.0121	22.3566	22.8754	23.2647	23.3876	23.324	22.9953	23.0627	22.6805	0.00940694	0.0407767	0.566701
>sp|P52597|HNRPF_HUMAN Heterogeneous nuclear ribonucleoprotein F OS=Homo sapiens GN=HNRNPF PE=1 SV=3	P52597	sp|P52597|HNRPF_HUMAN	sp|P52597|HNRPF_HUMAN	No	22.7599	22.4999	22.6993	23.0769	22.4256	21.778	23.1643	22.9234	23.0541	23.192	23.9801	23.9706	0.00938632	0.0408605	0.840856
>sp|P18124|RL7_HUMAN 60S ribosomal protein L7 OS=Homo sapiens GN=RPL7 PE=1 SV=1	P18124	sp|P18124|RL7_HUMAN	sp|P18124|RL7_HUMAN	No	23.6687	24.5738	24.3571	24.3266	23.8673	23.8111	24.502	24.6046	24.8337	24.3143	24.9712	25.1742	0.00949248	0.0409739	0.632549
>sp|P33241|LSP1_HUMAN Lymphocyte-specific protein 1 OS=Homo sapiens GN=LSP1 PE=1 SV=1	P33241	sp|P33241|LSP1_HUMAN	sp|P33241|LSP1_HUMAN	No	19.9265	22.2629	22.1518	21.8947	21.0971	21.9887	19.1308	20.8097	19.6211	20.1141	20.9749	19.6355	0.00955314	0.0410624	-1.50593
>sp|P68363|TBA1B_HUMAN Tubulin alpha-1B chain OS=Homo sapiens GN=TUBA1B PE=1 SV=1;>sp|Q9BQE3|TBA1C_HUMAN Tubulin alpha-1C chain OS=Homo sapiens GN=TUBA1C PE=1 SV=1	P68363;Q9BQE3	sp|P68363|TBA1B_HUMAN;sp|Q9BQE3|TBA1C_HUMAN	sp|P68363|TBA1B_HUMAN;sp|Q9BQE3|TBA1C_HUMAN	Yes	28.4409	27.6418	27.8228	28.5916	27.706	27.6547	28.1964	28.6217	28.6396	28.5432	28.7809	28.9113	0.00961439	0.0411528	0.639215
>sp|O43175|SERA_HUMAN D-3-phosphoglycerate dehydrogenase OS=Homo sapiens GN=PHGDH PE=1 SV=4	O43175	sp|O43175|SERA_HUMAN	sp|O43175|SERA_HUMAN	No	23.6337	22.8398	22.9962	23.2054	22.9289	22.9286	23.8347	23.2753	23.5779	23.353	24.0613	23.6744	0.00982732	0.0418889	0.540655
>sp|Q15435|PP1R7_HUMAN Protein phosphatase 1 regulatory subunit 7 OS=Homo sapiens GN=PPP1R7 PE=1 SV=1	Q15435	sp|Q15435|PP1R7_HUMAN	sp|Q15435|PP1R7_HUMAN	No	19.8084	20.8923	19.2043	19.5008	20.7692	20.001	20.3252	21.0105	21.1341	21.1901	21.1663	21.1998	0.0103763	0.0440454	0.975008
>sp|Q14257|RCN2_HUMAN Reticulocalbin-2 OS=Homo sapiens GN=RCN2 PE=1 SV=1	Q14257	sp|Q14257|RCN2_HUMAN	sp|Q14257|RCN2_HUMAN	No	19.5601	19.3288	19.6178	19.5431	20.1082	19.3875	20.1818	19.249	21.6597	21.4279	21.1578	21.3745	0.0104482	0.0441675	1.25088
>sp|Q9Y3Z3|SAMH1_HUMAN Deoxynucleoside triphosphate triphosphohydrolase SAMHD1 OS=Homo sapiens GN=SAMHD1 PE=1 SV=2	Q9Y3Z3	sp|Q9Y3Z3|SAMH1_HUMAN	sp|Q9Y3Z3|SAMH1_HUMAN	No	23.4997	24.5034	24.0398	23.0271	23.2659	22.9152	21.4307	22.6808	21.8338	22.2689	22.779	19.2574	0.0110274	0.0462337	-1.83339
>sp|Q01826|SATB1_HUMAN DNA-binding protein SATB1 OS=Homo sapiens GN=SATB1 PE=1 SV=1	Q01826	sp|Q01826|SATB1_HUMAN	sp|Q01826|SATB1_HUMAN;sp|Q9UPW6|SATB2_HUMAN	Yes	21.8303	19.1241	21.5835	23.638	20.2737	20.6128	23.6585	22.8972	22.3947	23.104	23.7121	23.8325	0.0111718	0.0462703	2.08943
>sp|P51610|HCFC1_HUMAN Host cell factor 1 OS=Homo sapiens GN=HCFC1 PE=1 SV=2	P51610	sp|P51610|HCFC1_HUMAN	sp|P51610|HCFC1_HUMAN	No	21.9554	21.9862	22.2065	22.1887	21.4687	19.2697	23.2728	23.1933	22.659	22.6384	23.0274	23.1461	0.0110842	0.0462822	1.47697
>sp|P19012|K1C15_HUMAN Keratin, type I cytoskeletal 15 OS=Homo sapiens GN=KRT15 PE=1 SV=3	P19012	sp|P19012|K1C15_HUMAN	sp|P19012|K1C15_HUMAN	No	25.5917	26.2946	26.6536	25.7951	27.1742	25.8938	28.8785	20.5853	21.0109	19.9744	19.4586	19.3955	0.0111387	0.0463209	-4.6833
>sp|Q13435|SF3B2_HUMAN Splicing factor 3B subunit 2 OS=Homo sapiens GN=SF3B2 PE=1 SV=2	Q13435	sp|Q13435|SF3B2_HUMAN	sp|Q13435|SF3B2_HUMAN	No	22.2847	22.7461	22.593	22.8867	22.3636	20.5706	23.0993	23.6801	23.0074	23.1081	23.8548	23.7809	0.0112952	0.0465928	1.18099
>sp|P09972|ALDOC_HUMAN Fructose-bisphosphate aldolase C OS=Homo sapiens GN=ALDOC PE=1 SV=2	P09972	sp|P09972|ALDOC_HUMAN	sp|P09972|ALDOC_HUMAN	No	23.3257	22.9511	22.7509	22.7366	22.707	23.0244	22.8428	21.9431	20.3377	22.4841	21.2908	20.305	0.0117792	0.048394	-1.38203
>sp|P33316|DUT_HUMAN Deoxyuridine 5'-triphosphate nucleotidohydrolase, mitochondrial OS=Homo sapiens GN=DUT PE=1 SV=4	P33316	sp|P33316|DUT_HUMAN	sp|P33316|DUT_HUMAN	No	23.0698	21.4027	21.3008	22.6145	19.2238	20.6445	22.4747	23.0063	23.3799	23.0343	23.7	23.4638	0.0124398	0.0509037	1.80049
>sp|Q9NSD9|SYFB_HUMAN Phenylalanine--tRNA ligase beta subunit OS=Homo sapiens GN=FARSB PE=1 SV=3	Q9NSD9	sp|Q9NSD9|SYFB_HUMAN	sp|Q9NSD9|SYFB_HUMAN	No	20.2102	21.1901	20.5448	20.6811	19.8297	18.9557	21.2557	21.5482	21.332	20.9216	21.1283	21.1897	0.012672	0.0516474	0.993997
>sp|Q9UKV3|ACINU_HUMAN Apoptotic chromatin condensation inducer in the nucleus OS=Homo sapiens GN=ACIN1 PE=1 SV=2	Q9UKV3	sp|Q9UKV3|ACINU_HUMAN	sp|Q9UKV3|ACINU_HUMAN	No	21.3769	19.7487	19.6315	21.5123	19.4971	19.3533	20.9751	22.2626	21.0154	21.1962	22.1468	22.1538	0.0127742	0.0518573	1.43835
>sp|Q8N163|CCAR2_HUMAN Cell cycle and apoptosis regulator protein 2 OS=Homo sapiens GN=CCAR2 PE=1 SV=2	Q8N163	sp|Q8N163|CCAR2_HUMAN	sp|Q8N163|CCAR2_HUMAN	No	22.4763	22.7381	22.7383	23.3492	21.9299	22.3731	23.0659	23.4127	23.2628	23.0259	23.4525	23.107	0.0133387	0.0539349	0.620335
>sp|Q12874|SF3A3_HUMAN Splicing factor 3A subunit 3 OS=Homo sapiens GN=SF3A3 PE=1 SV=1	Q12874	sp|Q12874|SF3A3_HUMAN	sp|Q12874|SF3A3_HUMAN	No	19.5577	22.0147	20.145	21.9209	18.9638	19.4006	21.4686	21.8858	22.0891	21.7982	22.358	22.4642	0.0135046	0.0541775	1.67687
>sp|Q07020|RL18_HUMAN 60S ribosomal protein L18 OS=Homo sapiens GN=RPL18 PE=1 SV=2	Q07020	sp|Q07020|RL18_HUMAN	sp|Q07020|RL18_HUMAN	No	24.011	24.0377	23.9783	24.5203	24.4488	23.9578	24.282	24.6566	24.5541	24.4081	24.7518	25.0802	0.0134958	0.0543553	0.463149
>sp|P38919|IF4A3_HUMAN Eukaryotic initiation factor 4A-III OS=Homo sapiens GN=EIF4A3 PE=1 SV=4	P38919	sp|P38919|IF4A3_HUMAN	sp|P38919|IF4A3_HUMAN	No	23.2618	22.7934	23.1089	23.5451	22.3969	22.309	23.7232	23.8773	23.4161	23.456	23.9188	23.1883	0.0136905	0.0547086	0.694084
>sp|O15247|CLIC2_HUMAN Chloride intracellular channel protein 2 OS=Homo sapiens GN=CLIC2 PE=1 SV=3	O15247	sp|O15247|CLIC2_HUMAN	sp|O15247|CLIC2_HUMAN	No	20.409	19.9344	19.9144	21.1238	19.9822	20.2426	19.3203	19.4923	19.7531	19.1854	20.06	19.7045	0.0139611	0.0555727	-0.681828
>sp|Q16630|CPSF6_HUMAN Cleavage and polyadenylation specificity factor subunit 6 OS=Homo sapiens GN=CPSF6 PE=1 SV=2	Q16630	sp|Q16630|CPSF6_HUMAN	sp|Q16630|CPSF6_HUMAN	No	20.6103	22.006	21.5848	22.5197	21.4263	21.0383	22.6243	22.3868	22.0176	22.1523	22.6467	22.7328	0.01409	0.0556527	0.895849
>sp|P20962|PTMS_HUMAN Parathymosin OS=Homo sapiens GN=PTMS PE=1 SV=2	P20962	sp|P20962|PTMS_HUMAN	sp|P20962|PTMS_HUMAN	No	18.9918	20.3729	20.7447	19.519	20.9609	20.9113	19.4279	24.3196	23.0386	23.4238	22.1471	22.7005	0.0140743	0.0558062	2.25948
>sp|P14923|PLAK_HUMAN Junction plakoglobin OS=Homo sapiens GN=JUP PE=1 SV=3	P14923	sp|P14923|PLAK_HUMAN	sp|P14923|PLAK_HUMAN	No	18.9634	19.9201	19.3722	21.0069	21.661	19.9038	23.1445	20.7828	20.8872	22.0046	21.9672	21.6776	0.0145033	0.057065	1.60608
>sp|P02766|TTHY_HUMAN Transthyretin OS=Homo sapiens GN=TTR PE=1 SV=1	P02766	sp|P02766|TTHY_HUMAN	sp|P02766|TTHY_HUMAN	No	23.5187	23.521	22.4392	22.9363	24.1757	23.56	21.2354	20.6739	22.9252	22.3823	20.1694	23.0517	0.0151322	0.0593112	-1.61881
>sp|Q15942|ZYX_HUMAN Zyxin OS=Homo sapiens GN=ZYX PE=1 SV=1	Q15942	sp|Q15942|ZYX_HUMAN	sp|Q15942|ZYX_HUMAN	No	19.5696	21.8387	22.2465	21.454	21.8033	21.3844	22.3309	22.98	22.4263	22.8071	22.2764	22.4988	0.0152557	0.0595671	1.17049
>sp|P05114|HMGN1_HUMAN Non-histone chromosomal protein HMG-14 OS=Homo sapiens GN=HMGN1 PE=1 SV=3	P05114	sp|P05114|HMGN1_HUMAN	sp|P05114|HMGN1_HUMAN	No	19.7814	19.2913	20.7162	20.102	18.659	19.5578	22.0983	23.5295	21.7874	22.1008	23.8474	18.706	0.0154727	0.0601846	2.32694
>sp|P30040|ERP29_HUMAN Endoplasmic reticulum resident protein 29 OS=Homo sapiens GN=ERP29 PE=1 SV=4	P30040	sp|P30040|ERP29_HUMAN	sp|P30040|ERP29_HUMAN	No	21.0794	21.399	21.6558	20.9814	19.3515	21.4362	21.1513	22.5155	22.7169	21.7519	22.7124	22.5641	0.0156248	0.0605461	1.25145
>sp|Q14764|MVP_HUMAN Major vault protein OS=Homo sapiens GN=MVP PE=1 SV=4	Q14764	sp|Q14764|MVP_HUMAN	sp|Q14764|MVP_HUMAN	No	22.3818	23.0048	22.0378	22.4917	21.5845	22.3939	20.5885	19.3731	21.6617	22.0046	19.3121	21.7166	0.0158205	0.0606156	-1.53966
>sp|Q86U42|PABP2_HUMAN Polyadenylate-binding protein 2 OS=Homo sapiens GN=PABPN1 PE=1 SV=3	Q86U42	sp|Q86U42|PABP2_HUMAN	sp|Q86U42|PABP2_HUMAN	No	22.6579	23.2449	22.7454	23.1002	22.1269	22.1018	23.2949	23.1519	23.0644	23.1836	23.4937	23.3547	0.015814	0.0608187	0.594358
>sp|P25205|MCM3_HUMAN DNA replication licensing factor MCM3 OS=Homo sapiens GN=MCM3 PE=1 SV=3	P25205	sp|P25205|MCM3_HUMAN	sp|P25205|MCM3_HUMAN	No	23.3944	21.8343	21.9439	23.44	19.8571	19.0446	23.2581	23.8012	23.7702	23.9477	24.2284	23.5745	0.0157678	0.0608697	2.17764
>sp|P40925|MDHC_HUMAN Malate dehydrogenase, cytoplasmic OS=Homo sapiens GN=MDH1 PE=1 SV=4	P40925	sp|P40925|MDHC_HUMAN	sp|P40925|MDHC_HUMAN	No	23.8457	24.2252	23.9438	23.3846	24.0751	24.0383	24.6937	24.4689	24.4728	24.0931	24.5781	24.018	0.0162113	0.0618811	0.468703
>sp|P62854|RS26_HUMAN 40S ribosomal protein S26 OS=Homo sapiens GN=RPS26 PE=1 SV=3;>sp|Q5JNZ5|RS26L_HUMAN Putative 40S ribosomal protein S26-like 1 OS=Homo sapiens GN=RPS26P11 PE=5 SV=1	P62854;Q5JNZ5	sp|P62854|RS26_HUMAN;sp|Q5JNZ5|RS26L_HUMAN	sp|P62854|RS26_HUMAN;sp|Q5JNZ5|RS26L_HUMAN	Yes	23.5165	23.6011	23.4502	23.7524	23.3337	23.3187	24.0019	23.7794	23.8682	23.463	23.9758	23.7084	0.0165609	0.0629806	0.304007
>sp|P60660|MYL6_HUMAN Myosin light polypeptide 6 OS=Homo sapiens GN=MYL6 PE=1 SV=2	P60660	sp|P60660|MYL6_HUMAN	sp|P60660|MYL6_HUMAN;sp|P14649|MYL6B_HUMAN	Yes	25.3955	25.5793	25.7042	25.6023	25.6257	25.9066	25.4481	25.3963	25.4033	25.3798	25.5297	25.4252	0.0170581	0.0646312	-0.205215
>sp|P01861|IGHG4_HUMAN Ig gamma-4 chain C region OS=Homo sapiens GN=IGHG4 PE=1 SV=1	P01861	sp|P01861|IGHG4_HUMAN	sp|P01861|IGHG4_HUMAN	No	23.5518	21.5938	20.2294	20.0221	20.9833	21.7521	18.9796	19.4525	19.5405	21.1921	19.3875	18.9245	0.0173114	0.0648701	-1.77594
>sp|P23229|ITA6_HUMAN Integrin alpha-6 OS=Homo sapiens GN=ITGA6 PE=1 SV=5	P23229	sp|P23229|ITA6_HUMAN	sp|P23229|ITA6_HUMAN	No	19.7717	19.5774	18.9091	20.1838	18.6742	19.8223	19.3788	21.0911	21.1113	21.2582	21.7634	19.8823	0.0172792	0.0649874	1.25779
>sp|Q01658|NC2B_HUMAN Protein Dr1 OS=Homo sapiens GN=DR1 PE=1 SV=1	Q01658	sp|Q01658|NC2B_HUMAN	sp|Q01658|NC2B_HUMAN	No	18.8271	20.3254	21.3556	19.729	19.9584	20.0236	21.7766	22.201	19.5451	21.6202	22.1086	22.0323	0.0172552	0.0651368	1.51079
>sp|O43684|BUB3_HUMAN Mitotic checkpoint protein BUB3 OS=Homo sapiens GN=BUB3 PE=1 SV=1	O43684	sp|O43684|BUB3_HUMAN	sp|O43684|BUB3_HUMAN	No	21.6952	19.3819	19.6831	21.3734	19.12	19.1926	20.1684	22.2028	21.9754	21.4798	22.1644	22.2363	0.0174533	0.0651631	1.63014
>sp|P06733|ENOA_HUMAN Alpha-enolase OS=Homo sapiens GN=ENO1 PE=1 SV=2	P06733	sp|P06733|ENOA_HUMAN	sp|P06733|ENOA_HUMAN;sp|P13929|ENOB_HUMAN	Yes	27.4238	27.5631	27.5457	27.6251	27.2152	27.0922	27.5216	27.5629	27.6883	27.895	28.0922	27.813	0.017586	0.06542	0.35129
>sp|Q9Y4Y9|LSM5_HUMAN U6 snRNA-associated Sm-like protein LSm5 OS=Homo sapiens GN=LSM5 PE=1 SV=3	Q9Y4Y9	sp|Q9Y4Y9|LSM5_HUMAN	sp|Q9Y4Y9|LSM5_HUMAN	No	19.9748	19.8301	20.2834	19.2712	19.7757	19.9436	20.2417	21.1329	19.8763	20.2544	20.9441	20.674	0.0176592	0.0654543	0.674105
>sp|P15088|CBPA3_HUMAN Mast cell carboxypeptidase A OS=Homo sapiens GN=CPA3 PE=1 SV=2	P15088	sp|P15088|CBPA3_HUMAN	sp|P15088|CBPA3_HUMAN	No	21.9578	21.4022	22.4176	20.4404	24.2265	23.552	21.3308	20.1991	19.8443	20.5651	21.2888	18.1785	0.0177937	0.0657147	-2.09833
>sp|Q08380|LG3BP_HUMAN Galectin-3-binding protein OS=Homo sapiens GN=LGALS3BP PE=1 SV=1	Q08380	sp|Q08380|LG3BP_HUMAN	sp|Q08380|LG3BP_HUMAN	No	20.8053	19.7339	19.0261	19.8838	20.693	19.8696	22.7976	21.5822	21.9664	21.7148	21.1588	19.5519	0.0181275	0.0662302	1.46001
>sp|Q96PK6|RBM14_HUMAN RNA-binding protein 14 OS=Homo sapiens GN=RBM14 PE=1 SV=2	Q96PK6	sp|Q96PK6|RBM14_HUMAN	sp|Q96PK6|RBM14_HUMAN	No	22.437	22.4355	23.0702	22.8147	22.1087	19.8983	24.0578	23.5929	22.8721	23.0963	23.7763	23.909	0.0180704	0.0662581	1.42331
>sp|P04632|CPNS1_HUMAN Calpain small subunit 1 OS=Homo sapiens GN=CAPNS1 PE=1 SV=1	P04632	sp|P04632|CPNS1_HUMAN	sp|P04632|CPNS1_HUMAN	No	23.1621	23.0513	22.9482	23.0118	23.0299	23.1987	22.8921	22.2928	22.1786	23.2921	22.3187	22.3306	0.0187523	0.068269	-0.516194
>sp|Q13951|PEBB_HUMAN Core-binding factor subunit beta OS=Homo sapiens GN=CBFB PE=1 SV=2	Q13951	sp|Q13951|PEBB_HUMAN	sp|Q13951|PEBB_HUMAN	No	19.2104	21.6258	20.2559	21.0999	19.7863	19.7573	22.21	22.0628	21.8245	20.1658	21.7568	21.7516	0.0189076	0.0685903	1.33929
>sp|P00325|ADH1B_HUMAN Alcohol dehydrogenase 1B OS=Homo sapiens GN=ADH1B PE=1 SV=2	P00325	sp|P00325|ADH1B_HUMAN	sp|P00325|ADH1B_HUMAN;sp|P07327|ADH1A_HUMAN	Yes	20.5804	21.6203	21.1899	19.6105	23.6075	24.6369	19.5521	19.014	20.5355	19.5892	19.2632	19.8397	0.0190773	0.0687187	-2.24195
>sp|P28482|MK01_HUMAN Mitogen-activated protein kinase 1 OS=Homo sapiens GN=MAPK1 PE=1 SV=3	P28482	sp|P28482|MK01_HUMAN	sp|P28482|MK01_HUMAN	No	22.2098	19.3622	22.6972	22.7638	22.4401	19.8542	23.4029	23.4603	23.3518	23.2446	23.3072	23.0612	0.0190189	0.0687502	1.7501
>sp|P61224|RAP1B_HUMAN Ras-related protein Rap-1b OS=Homo sapiens GN=RAP1B PE=1 SV=1;>sp|A6NIZ1|RP1BL_HUMAN Ras-related protein Rap-1b-like protein OS=Homo sapiens PE=2 SV=1;>sp|P62834|RAP1A_HUMAN Ras-related protein Rap-1A OS=Homo sapiens GN=RAP1A PE=1 SV=1	P61224;A6NIZ1;P62834	sp|P61224|RAP1B_HUMAN;sp|A6NIZ1|RP1BL_HUMAN;sp|P62834|RAP1A_HUMAN	sp|P61224|RAP1B_HUMAN;sp|A6NIZ1|RP1BL_HUMAN;sp|P62834|RAP1A_HUMAN	Yes	22.258	22.3134	22.7606	22.7132	22.429	22.5744	22.3405	22.3607	22.1989	21.808	22.2766	22.0278	0.0193302	0.0693852	-0.339347
>sp|O14980|XPO1_HUMAN Exportin-1 OS=Homo sapiens GN=XPO1 PE=1 SV=1	O14980	sp|O14980|XPO1_HUMAN	sp|O14980|XPO1_HUMAN	No	21.4515	21.2568	19.7168	21.3918	20.9874	19.5415	21.6323	21.7422	21.9364	21.3483	21.8111	21.9672	0.0194528	0.0695813	1.01529
>sp|P42167|LAP2B_HUMAN Lamina-associated polypeptide 2, isoforms beta/gamma OS=Homo sapiens GN=TMPO PE=1 SV=2	P42167	sp|P42167|LAP2B_HUMAN	sp|P42167|LAP2B_HUMAN	No	23.1105	22.8797	22.6152	23.4618	21.8488	22.6318	24.1733	23.0305	23.0425	23.405	23.8784	24.0768	0.0202062	0.0717741	0.843098
>sp|P05155|IC1_HUMAN Plasma protease C1 inhibitor OS=Homo sapiens GN=SERPING1 PE=1 SV=2	P05155	sp|P05155|IC1_HUMAN	sp|P05155|IC1_HUMAN	No	19.5694	21.4003	21.1775	21.1237	21.6296	21.6407	19.7043	20.6126	19.5302	20.255	20.585	18.8811	0.0201675	0.0718862	-1.16214
>sp|Q9H4M9|EHD1_HUMAN EH domain-containing protein 1 OS=Homo sapiens GN=EHD1 PE=1 SV=2	Q9H4M9	sp|Q9H4M9|EHD1_HUMAN	sp|Q9H4M9|EHD1_HUMAN	No	20.3419	21.9504	21.9708	19.8893	21.3937	22.2929	20.0718	19.8986	19.6249	20.4987	19.3099	20.8691	0.0211821	0.0744648	-1.26101
>sp|P05164|PERM_HUMAN Myeloperoxidase OS=Homo sapiens GN=MPO PE=1 SV=1	P05164	sp|P05164|PERM_HUMAN	sp|P05164|PERM_HUMAN	No	21.2544	21.1449	21.8805	22.8481	22.79	19.4352	20.1435	19.6223	21.0864	20.0618	19.4104	19.6013	0.0210474	0.0745034	-1.57124
>sp|O00159|MYO1C_HUMAN Unconventional myosin-Ic OS=Homo sapiens GN=MYO1C PE=1 SV=4	O00159	sp|O00159|MYO1C_HUMAN	sp|O00159|MYO1C_HUMAN	No	23.0386	22.2994	22.2701	22.2484	23.3134	23.3576	22.3095	19.6402	21.7092	22.4229	18.919	21.2022	0.0211602	0.0746445	-1.72073
>sp|P08579|RU2B_HUMAN U2 small nuclear ribonucleoprotein B'' OS=Homo sapiens GN=SNRPB2 PE=1 SV=1	P08579	sp|P08579|RU2B_HUMAN	sp|P08579|RU2B_HUMAN	No	18.7505	19.8977	19.3463	20.2482	19.5769	19.7893	20.1188	21.1419	19.6404	20.4254	20.6621	20.4426	0.0213538	0.0748115	0.803717
>sp|Q16629|SRSF7_HUMAN Serine/arginine-rich splicing factor 7 OS=Homo sapiens GN=SRSF7 PE=1 SV=1	Q16629	sp|Q16629|SRSF7_HUMAN	sp|Q16629|SRSF7_HUMAN	No	23.1988	23.098	19.815	22.6506	19.9324	22.7077	23.8852	23.7498	23.8702	22.9934	24.0687	23.688	0.0215257	0.0751561	1.80877
>sp|P50453|SPB9_HUMAN Serpin B9 OS=Homo sapiens GN=SERPINB9 PE=1 SV=1	P50453	sp|P50453|SPB9_HUMAN	sp|P50453|SPB9_HUMAN;sp|P50452|SPB8_HUMAN;sp|O75830|SPI2_HUMAN	Yes	21.084	23.5837	23.5079	21.926	22.5094	22.9046	19.8913	21.3235	21.3563	21.9354	22.0654	20.1362	0.0217949	0.0758374	-1.4679
>sp|P02748|CO9_HUMAN Complement component C9 OS=Homo sapiens GN=C9 PE=1 SV=2	P02748	sp|P02748|CO9_HUMAN	sp|P02748|CO9_HUMAN	No	19.4443	20.6562	21.2638	22.0717	22.0739	22.0914	18.7354	20.7581	20.0617	20.0639	18.4196	20.2215	0.0219155	0.0759987	-1.55685
>sp|P17174|AATC_HUMAN Aspartate aminotransferase, cytoplasmic OS=Homo sapiens GN=GOT1 PE=1 SV=3	P17174	sp|P17174|AATC_HUMAN	sp|P17174|AATC_HUMAN	No	20.8214	21.7748	19.9223	19.7838	19.4386	19.2532	23.4262	21.5973	22.0666	19.757	22.3696	21.9886	0.0220072	0.0760586	1.70188
>sp|Q9H1E3|NUCKS_HUMAN Nuclear ubiquitous casein and cyclin-dependent kinase substrate 1 OS=Homo sapiens GN=NUCKS1 PE=1 SV=1	Q9H1E3	sp|Q9H1E3|NUCKS_HUMAN	sp|Q9H1E3|NUCKS_HUMAN	No	22.8329	22.3666	22.2991	22.9031	21.9711	19.8535	22.3827	24.2564	23.7747	23.5019	22.9876	24.16	0.0223102	0.0768464	1.47283
>sp|P49736|MCM2_HUMAN DNA replication licensing factor MCM2 OS=Homo sapiens GN=MCM2 PE=1 SV=4	P49736	sp|P49736|MCM2_HUMAN	sp|P49736|MCM2_HUMAN	No	22.8144	20.0405	19.1059	22.5143	22.0452	19.0539	22.2205	23.2027	22.9545	22.8901	23.1531	22.7756	0.0227534	0.0781099	1.93706
>sp|P31946|1433B_HUMAN 14-3-3 protein beta/alpha OS=Homo sapiens GN=YWHAB PE=1 SV=3	P31946	sp|P31946|1433B_HUMAN	sp|P31946|1433B_HUMAN	No	24.5442	24.9844	23.8197	24.2867	25.0893	25.2035	23.7669	24.2503	24.1927	24.0211	23.8441	24.1248	0.0237242	0.0782898	-0.62132
>sp|P35659|DEK_HUMAN Protein DEK OS=Homo sapiens GN=DEK PE=1 SV=1	P35659	sp|P35659|DEK_HUMAN	sp|P35659|DEK_HUMAN	No	22.9133	22.8049	22.9324	19.0801	19.6589	18.6588	22.7907	23.4569	22.9164	23.3344	23.5989	23.7578	0.0236519	0.078304	2.3011
>sp|Q8NC56|LEMD2_HUMAN LEM domain-containing protein 2 OS=Homo sapiens GN=LEMD2 PE=1 SV=1	Q8NC56	sp|Q8NC56|LEMD2_HUMAN	sp|Q8NC56|LEMD2_HUMAN	No	20.7695	20.4814	19.5132	20.612	18.7468	19.5041	20.4793	21.3997	21.4131	21.4798	20.1131	21.2193	0.0233715	0.0783903	1.07954
>sp|P07355|ANXA2_HUMAN Annexin A2 OS=Homo sapiens GN=ANXA2 PE=1 SV=2;>sp|A6NMY6|AXA2L_HUMAN Putative annexin A2-like protein OS=Homo sapiens GN=ANXA2P2 PE=5 SV=2	P07355;A6NMY6	sp|P07355|ANXA2_HUMAN;sp|A6NMY6|AXA2L_HUMAN	sp|P07355|ANXA2_HUMAN;sp|A6NMY6|AXA2L_HUMAN	Yes	27.2033	26.9268	26.746	26.7187	27.4758	27.3345	26.1999	25.4337	26.742	27.3412	25.5876	25.9488	0.0238358	0.0784051	-0.858649
>sp|P11586|C1TC_HUMAN C-1-tetrahydrofolate synthase, cytoplasmic OS=Homo sapiens GN=MTHFD1 PE=1 SV=3	P11586	sp|P11586|C1TC_HUMAN	sp|P11586|C1TC_HUMAN	No	22.407	22.2675	22.1167	23.0172	21.6993	21.8578	22.6036	23.1514	23.1039	22.7205	23.4485	22.3634	0.0236112	0.0784231	0.671003
>sp|P39687|AN32A_HUMAN Acidic leucine-rich nuclear phosphoprotein 32 family member A OS=Homo sapiens GN=ANP32A PE=1 SV=1	P39687	sp|P39687|AN32A_HUMAN	sp|P39687|AN32A_HUMAN;sp|O43423|AN32C_HUMAN;sp|O95626|AN32D_HUMAN	Yes	24.3353	23.8949	23.5442	23.841	23.3855	23.2853	24.1298	24.2448	24.2517	24.0637	24.645	23.9431	0.0234929	0.0785399	0.498697
>sp|Q15149|PLEC_HUMAN Plectin OS=Homo sapiens GN=PLEC PE=1 SV=3	Q15149	sp|Q15149|PLEC_HUMAN	sp|Q15149|PLEC_HUMAN	No	26.3453	26.4289	26.676	26.2754	26.6869	26.4992	27.3158	27.128	27.3242	27.3944	26.2466	26.6854	0.0235707	0.0785435	0.530466
>sp|P00491|PNPH_HUMAN Purine nucleoside phosphorylase OS=Homo sapiens GN=PNP PE=1 SV=2	P00491	sp|P00491|PNPH_HUMAN	sp|P00491|PNPH_HUMAN	No	22.0089	22.0561	22.4658	21.1879	21.2327	21.8963	21.2835	19.4166	20.6735	20.2402	22.126	19.6507	0.023343	0.0785523	-1.24289
>sp|P18669|PGAM1_HUMAN Phosphoglycerate mutase 1 OS=Homo sapiens GN=PGAM1 PE=1 SV=2	P18669	sp|P18669|PGAM1_HUMAN	sp|P18669|PGAM1_HUMAN;sp|Q8N0Y7|PGAM4_HUMAN;sp|P15259|PGAM2_HUMAN	Yes	23.9203	23.7162	23.9931	23.0884	24.5844	23.5828	22.472	23.3671	23.2502	23.454	23.2143	23.1523	0.0232734	0.0785764	-0.662558
>sp|Q9P258|RCC2_HUMAN Protein RCC2 OS=Homo sapiens GN=RCC2 PE=1 SV=2	Q9P258	sp|Q9P258|RCC2_HUMAN	sp|Q9P258|RCC2_HUMAN	No	22.5187	19.712	19.0756	22.7395	21.3246	19.8917	22.2155	22.7239	22.3883	22.7521	22.6483	22.7774	0.0232106	0.0786238	1.70723
>sp|P02743|SAMP_HUMAN Serum amyloid P-component OS=Homo sapiens GN=APCS PE=1 SV=2	P02743	sp|P02743|SAMP_HUMAN	sp|P02743|SAMP_HUMAN	No	19.9387	24.3813	23.1327	22.0384	20.0925	22.3594	19.9168	19.6089	19.6622	20.9415	20.0544	19.9579	0.0230072	0.0787169	-1.9669
>sp|P37108|SRP14_HUMAN Signal recognition particle 14 kDa protein OS=Homo sapiens GN=SRP14 PE=1 SV=2	P37108	sp|P37108|SRP14_HUMAN	sp|P37108|SRP14_HUMAN	No	22.7423	19.2812	22.3469	20.3577	18.995	21.741	22.4306	22.7305	22.4887	22.3532	23.2066	22.9496	0.0231836	0.0787934	1.78256
>sp|Q6UXN9|WDR82_HUMAN WD repeat-containing protein 82 OS=Homo sapiens GN=WDR82 PE=1 SV=1	Q6UXN9	sp|Q6UXN9|WDR82_HUMAN	sp|Q6UXN9|WDR82_HUMAN	No	20.3588	19.095	20.3019	19.8657	19.2981	20.4525	20.7759	20.9329	20.0216	20.3957	20.8516	20.8834	0.0231129	0.0788151	0.748166
>sp|Q14344|GNA13_HUMAN Guanine nucleotide-binding protein subunit alpha-13 OS=Homo sapiens GN=GNA13 PE=1 SV=2	Q14344	sp|Q14344|GNA13_HUMAN	sp|Q14344|GNA13_HUMAN	No	20.6082	19.4694	19.2241	21.1231	20.9332	19.5693	21.111	21.6043	21.125	21.4695	20.8956	20.6034	0.0242544	0.0795264	0.98025
>sp|Q86UX7|URP2_HUMAN Fermitin family homolog 3 OS=Homo sapiens GN=FERMT3 PE=1 SV=1	Q86UX7	sp|Q86UX7|URP2_HUMAN	sp|Q86UX7|URP2_HUMAN	No	22.9786	23.7507	23.4753	23.6804	22.5551	22.8892	23.0272	22.9066	22.3662	22.3229	22.6849	22.0649	0.0244225	0.0795675	-0.659442
>sp|Q15637|SF01_HUMAN Splicing factor 1 OS=Homo sapiens GN=SF1 PE=1 SV=4	Q15637	sp|Q15637|SF01_HUMAN	sp|Q15637|SF01_HUMAN	No	21.283	19.2119	20.1651	21.5855	19.3389	20.2469	21.7927	21.8553	20.3257	21.5694	21.7817	21.9828	0.024369	0.079647	1.24606
>sp|P46778|RL21_HUMAN 60S ribosomal protein L21 OS=Homo sapiens GN=RPL21 PE=1 SV=2	P46778	sp|P46778|RL21_HUMAN	sp|P46778|RL21_HUMAN	No	21.6856	22.1076	19.9402	22.1949	18.2521	18.5512	22.065	21.6241	22.6483	22.3974	23.0278	23.1327	0.0247039	0.0802288	2.02728
>sp|O75533|SF3B1_HUMAN Splicing factor 3B subunit 1 OS=Homo sapiens GN=SF3B1 PE=1 SV=3	O75533	sp|O75533|SF3B1_HUMAN	sp|O75533|SF3B1_HUMAN	No	19.9982	22.063	21.989	21.6055	19.9945	18.8129	22.1627	22.3969	21.8807	21.6638	22.731	22.6402	0.0250839	0.0812052	1.50205
>sp|P60842|IF4A1_HUMAN Eukaryotic initiation factor 4A-I OS=Homo sapiens GN=EIF4A1 PE=1 SV=1	P60842	sp|P60842|IF4A1_HUMAN	sp|P60842|IF4A1_HUMAN	No	24.9613	24.6503	25.0228	24.9748	24.3197	23.9795	25.1454	25.223	25.0984	24.9792	24.9881	25.3418	0.0255646	0.0825001	0.477944
>sp|P51888|PRELP_HUMAN Prolargin OS=Homo sapiens GN=PRELP PE=1 SV=1	P51888	sp|P51888|PRELP_HUMAN	sp|P51888|PRELP_HUMAN	No	24.6378	23.9951	23.7827	23.2798	23.9588	24.5786	23.7606	22.8439	21.6276	24.0883	20.4502	19.9323	0.025841	0.08313	-1.92165
>sp|Q15459|SF3A1_HUMAN Splicing factor 3A subunit 1 OS=Homo sapiens GN=SF3A1 PE=1 SV=1	Q15459	sp|Q15459|SF3A1_HUMAN	sp|Q15459|SF3A1_HUMAN	No	22.1806	22.6297	20.383	22.419	19.6049	19.6284	22.4174	22.6082	22.3045	22.5182	23.2992	23.1799	0.0261421	0.0833126	1.58029
>sp|P27482|CALL3_HUMAN Calmodulin-like protein 3 OS=Homo sapiens GN=CALML3 PE=1 SV=2	P27482	sp|P27482|CALL3_HUMAN	sp|P27482|CALL3_HUMAN	No	25.4498	24.897	24.9276	25.3239	24.6296	23.8876	26.9559	26.6301	25.5397	25.3392	27.4069	24.7671	0.0263237	0.083372	1.25391
>sp|P05386|RLA1_HUMAN 60S acidic ribosomal protein P1 OS=Homo sapiens GN=RPLP1 PE=1 SV=1	P05386	sp|P05386|RLA1_HUMAN	sp|P05386|RLA1_HUMAN	No	19.4589	20.0805	22.3273	21.016	22.2058	22.2454	19.8615	19.8511	20.4381	19.4171	19.7747	19.7928	0.0261134	0.0834811	-1.36643
>sp|P07900|HS90A_HUMAN Heat shock protein HSP 90-alpha OS=Homo sapiens GN=HSP90AA1 PE=1 SV=5	P07900	sp|P07900|HS90A_HUMAN	sp|P07900|HS90A_HUMAN;sp|Q14568|HS902_HUMAN;sp|Q58FG0|HS905_HUMAN	Yes	26.3288	25.8699	25.5833	26.1005	26.0226	25.5482	26.6362	26.4481	26.392	25.9961	26.2133	26.184	0.0264818	0.0836138	0.402707
>sp|P59998|ARPC4_HUMAN Actin-related protein 2/3 complex subunit 4 OS=Homo sapiens GN=ARPC4 PE=1 SV=3	P59998	sp|P59998|ARPC4_HUMAN	sp|P59998|ARPC4_HUMAN	No	23.1603	23.7678	23.623	23.583	23.4248	23.5808	23.7129	23.1469	23.0251	22.7495	23.1029	22.9134	0.02611	0.0837319	-0.414846
>sp|O14745|NHRF1_HUMAN Na(+)/H(+) exchange regulatory cofactor NHE-RF1 OS=Homo sapiens GN=SLC9A3R1 PE=1 SV=4	O14745	sp|O14745|NHRF1_HUMAN	sp|O14745|NHRF1_HUMAN	No	21.0282	22.4787	22.9181	19.6047	19.9655	22.3075	22.7709	23.2012	22.6005	22.8822	23.1975	22.6487	0.0269374	0.0845305	1.49973
>sp|Q15393|SF3B3_HUMAN Splicing factor 3B subunit 3 OS=Homo sapiens GN=SF3B3 PE=1 SV=4	Q15393	sp|Q15393|SF3B3_HUMAN	sp|Q15393|SF3B3_HUMAN	No	23.0081	21.4571	22.9323	23.4237	22.607	22.3343	23.4664	23.6819	22.8585	23.5491	23.3632	23.5444	0.0270264	0.0845504	0.783486
>sp|O75131|CPNE3_HUMAN Copine-3 OS=Homo sapiens GN=CPNE3 PE=1 SV=1	O75131	sp|O75131|CPNE3_HUMAN	sp|O75131|CPNE3_HUMAN;sp|Q96FN4|CPNE2_HUMAN;sp|Q8IYJ1|CPNE9_HUMAN;sp|Q96A23|CPNE4_HUMAN;sp|O95741|CPNE6_HUMAN;sp|Q86YQ8|CPNE8_HUMAN;sp|Q9HCH3|CPNE5_HUMAN;sp|Q9UBL6|CPNE7_HUMAN	Yes	22.5462	22.6106	22.9553	22.8777	22.7687	22.2036	22.6846	22.2639	22.2235	20.8631	21.9469	21.0053	0.0269056	0.0846905	-0.829136
>sp|Q9C0K0|BC11B_HUMAN B-cell lymphoma/leukemia 11B OS=Homo sapiens GN=BCL11B PE=1 SV=1	Q9C0K0	sp|Q9C0K0|BC11B_HUMAN	sp|Q9C0K0|BC11B_HUMAN	No	19.4113	20.4233	20.5673	21.3643	19.0775	19.7172	21.3825	21.5273	19.9754	21.1523	21.5068	21.6706	0.0274404	0.0853238	1.109
>sp|P18621|RL17_HUMAN 60S ribosomal protein L17 OS=Homo sapiens GN=RPL17 PE=1 SV=3	P18621	sp|P18621|RL17_HUMAN	sp|P18621|RL17_HUMAN	No	19.2476	19.3919	19.1699	20.1942	19.7948	19.8498	19.6015	19.7843	21.7417	20.1575	21.7717	21.661	0.0274207	0.0855226	1.17827
>sp|O96019|ACL6A_HUMAN Actin-like protein 6A OS=Homo sapiens GN=ACTL6A PE=1 SV=1	O96019	sp|O96019|ACL6A_HUMAN	sp|O96019|ACL6A_HUMAN;sp|O94805|ACL6B_HUMAN	Yes	19.6103	18.3565	20.6556	19.7637	19.2449	19.6556	21.3794	19.9084	19.2367	21.7801	21.5533	21.5924	0.0282714	0.0876415	1.3606
>sp|P51911|CNN1_HUMAN Calponin-1 OS=Homo sapiens GN=CNN1 PE=1 SV=2	P51911	sp|P51911|CNN1_HUMAN	sp|P51911|CNN1_HUMAN	No	19.8161	22.0416	19.7799	21.5021	21.731	22.2066	21.0745	19.5465	19.085	19.9116	19.8926	19.4941	0.0287085	0.0884602	-1.34548
>sp|O60664|PLIN3_HUMAN Perilipin-3 OS=Homo sapiens GN=PLIN3 PE=1 SV=3	O60664	sp|O60664|PLIN3_HUMAN	sp|O60664|PLIN3_HUMAN	No	22.7561	22.5413	23.133	19.3484	20.0494	20.2846	22.9384	23.0635	22.4183	23.4113	23.4941	23.3328	0.0286607	0.0885796	1.75763
>sp|P60900|PSA6_HUMAN Proteasome subunit alpha type-6 OS=Homo sapiens GN=PSMA6 PE=1 SV=1	P60900	sp|P60900|PSA6_HUMAN	sp|P60900|PSA6_HUMAN	No	22.3992	21.6974	18.9769	19.4986	22.454	20.0303	22.5946	22.942	22.5632	21.7417	22.8252	22.2949	0.0291355	0.0895065	1.65089
>sp|P10644|KAP0_HUMAN cAMP-dependent protein kinase type I-alpha regulatory subunit OS=Homo sapiens GN=PRKAR1A PE=1 SV=1	P10644	sp|P10644|KAP0_HUMAN	sp|P10644|KAP0_HUMAN	No	22.1761	21.8602	21.9998	22.4055	21.7654	20.1975	22.4704	22.5929	22.7234	22.5364	22.5613	22.431	0.0300252	0.091689	0.818489
>sp|O15143|ARC1B_HUMAN Actin-related protein 2/3 complex subunit 1B OS=Homo sapiens GN=ARPC1B PE=1 SV=3	O15143	sp|O15143|ARC1B_HUMAN	sp|O15143|ARC1B_HUMAN	No	20.7676	21.5597	22.0889	21.3435	20.8748	19.546	20.6722	19.7865	20.4147	19.7408	19.7261	19.9292	0.0306036	0.0931771	-0.985157
>sp|P17301|ITA2_HUMAN Integrin alpha-2 OS=Homo sapiens GN=ITGA2 PE=1 SV=1	P17301	sp|P17301|ITA2_HUMAN	sp|P17301|ITA2_HUMAN	No	19.3759	19.6039	20.5817	19.6623	20.2993	19.4791	19.7898	21.945	20.7713	21.3849	19.8652	22.0266	0.0309582	0.0939771	1.13011
>sp|Q71DI3|H32_HUMAN Histone H3.2 OS=Homo sapiens GN=HIST2H3A PE=1 SV=3;>sp|P68431|H31_HUMAN Histone H3.1 OS=Homo sapiens GN=HIST1H3A PE=1 SV=2;>sp|P84243|H33_HUMAN Histone H3.3 OS=Homo sapiens GN=H3F3A PE=1 SV=2;>sp|Q16695|H31T_HUMAN Histone H3.1t OS=Homo sapiens GN=HIST3H3 PE=1 SV=3;>sp|Q6NXT2|H3C_HUMAN Histone H3.3C OS=Homo sapiens GN=H3F3C PE=1 SV=3	Q71DI3;P68431;P84243;Q16695;Q6NXT2	sp|Q71DI3|H32_HUMAN;sp|P68431|H31_HUMAN;sp|P84243|H33_HUMAN;sp|Q16695|H31T_HUMAN;sp|Q6NXT2|H3C_HUMAN	sp|Q71DI3|H32_HUMAN;sp|P68431|H31_HUMAN;sp|P84243|H33_HUMAN;sp|Q16695|H31T_HUMAN;sp|Q6NXT2|H3C_HUMAN	Yes	30.3595	29.8599	30.4924	31.0708	30.0121	30.377	31.1982	31.0567	30.1965	30.8422	31.163	31.6524	0.031137	0.0942401	0.656204
>sp|P62913|RL11_HUMAN 60S ribosomal protein L11 OS=Homo sapiens GN=RPL11 PE=1 SV=2	P62913	sp|P62913|RL11_HUMAN	sp|P62913|RL11_HUMAN	No	19.8351	21.0041	20.5604	22.1696	22.084	21.9049	22.3606	22.4826	22.1126	22.383	22.1649	21.9896	0.0312836	0.0944044	0.98921
>sp|Q9Y285|SYFA_HUMAN Phenylalanine--tRNA ligase alpha subunit OS=Homo sapiens GN=FARSA PE=1 SV=3	Q9Y285	sp|Q9Y285|SYFA_HUMAN	sp|Q9Y285|SYFA_HUMAN	No	21.3638	20.0972	21.9601	21.3495	21.0705	21.1506	22.1856	21.9754	21.4337	21.9225	21.8935	21.645	0.0315531	0.0949376	0.677312
>sp|O43390|HNRPR_HUMAN Heterogeneous nuclear ribonucleoprotein R OS=Homo sapiens GN=HNRNPR PE=1 SV=1	O43390	sp|O43390|HNRPR_HUMAN	sp|O43390|HNRPR_HUMAN	No	24.9779	24.6012	24.8304	25.0215	24.3046	24.2275	24.5469	25.0735	25.1353	25.4367	25.2432	25.7947	0.0320437	0.0961311	0.544533
>sp|P35637|FUS_HUMAN RNA-binding protein FUS OS=Homo sapiens GN=FUS PE=1 SV=1	P35637	sp|P35637|FUS_HUMAN	sp|P35637|FUS_HUMAN	No	24.478	23.6353	23.8333	24.5497	23.5745	23.1231	24.5387	24.2399	24.2666	24.6158	24.4846	24.5548	0.0322328	0.0964157	0.584417
>sp|P01834|IGKC_HUMAN Ig kappa chain C region OS=Homo sapiens GN=IGKC PE=1 SV=1	P01834	sp|P01834|IGKC_HUMAN	sp|P01834|IGKC_HUMAN	No	28.0659	27.063	26.9456	26.8227	25.2071	27.0643	25.7542	26.1154	25.464	25.8731	26.0458	26.1015	0.0327951	0.0975274	-0.969117
>sp|Q96KP4|CNDP2_HUMAN Cytosolic non-specific dipeptidase OS=Homo sapiens GN=CNDP2 PE=1 SV=2	Q96KP4	sp|Q96KP4|CNDP2_HUMAN	sp|Q96KP4|CNDP2_HUMAN	No	23.2821	23.7927	23.9307	23.3336	23.1974	23.3529	22.5747	22.8362	23.4499	23.2919	22.944	23.1339	0.0330652	0.097762	-0.443115
>sp|P34932|HSP74_HUMAN Heat shock 70 kDa protein 4 OS=Homo sapiens GN=HSPA4 PE=1 SV=4	P34932	sp|P34932|HSP74_HUMAN	sp|P34932|HSP74_HUMAN	No	22.4143	22.6189	22.8134	22.4525	22.2625	21.3938	22.6259	22.9553	22.8163	22.7114	22.8624	23.3117	0.032973	0.0977721	0.554593
>sp|P49321|NASP_HUMAN Nuclear autoantigenic sperm protein OS=Homo sapiens GN=NASP PE=1 SV=2	P49321	sp|P49321|NASP_HUMAN	sp|P49321|NASP_HUMAN	No	22.8332	22.4256	22.5655	22.9282	19.5734	19.8382	23.0689	23.3465	23.0494	22.8785	23.7821	23.6654	0.033439	0.0985823	1.60442
>sp|P32969|RL9_HUMAN 60S ribosomal protein L9 OS=Homo sapiens GN=RPL9 PE=1 SV=1	P32969	sp|P32969|RL9_HUMAN	sp|P32969|RL9_HUMAN	No	21.8341	21.4764	21.7963	22.3859	21.8981	21.835	19.7144	20.0071	18.6745	22.046	21.0307	21.7597	0.0342678	0.0993088	-1.33225
>sp|O60264|SMCA5_HUMAN SWI/SNF-related matrix-associated actin-dependent regulator of chromatin subfamily A member 5 OS=Homo sapiens GN=SMARCA5 PE=1 SV=1	O60264	sp|O60264|SMCA5_HUMAN	sp|O60264|SMCA5_HUMAN;sp|P28370|SMCA1_HUMAN	Yes	19.0557	20.6249	19.732	21.3348	20.4537	21.4304	20.1063	22.2821	21.7334	21.8755	21.9625	21.9174	0.0338095	0.0993884	1.20762
>sp|P47914|RL29_HUMAN 60S ribosomal protein L29 OS=Homo sapiens GN=RPL29 PE=1 SV=2	P47914	sp|P47914|RL29_HUMAN	sp|P47914|RL29_HUMAN	No	19.2903	19.8346	22.8091	19.7449	22.6611	19.4975	23.1355	19.954	23.5081	23.2044	23.4831	23.4737	0.0342103	0.0994236	2.15355
>sp|O14579|COPE_HUMAN Coatomer subunit epsilon OS=Homo sapiens GN=COPE PE=1 SV=3	O14579	sp|O14579|COPE_HUMAN	sp|O14579|COPE_HUMAN	No	20.1115	20.3169	21.1429	20.8385	20.174	21.1613	21.1378	21.2144	21.5265	21.2195	20.8129	21.0542	0.0340897	0.0996395	0.536724
>sp|P50914|RL14_HUMAN 60S ribosomal protein L14 OS=Homo sapiens GN=RPL14 PE=1 SV=4	P50914	sp|P50914|RL14_HUMAN	sp|P50914|RL14_HUMAN	No	22.113	22.715	22.4393	22.4007	22.4724	22.1354	20.1372	19.8638	21.945	22.4407	22.3172	20.3551	0.0341886	0.0996436	-1.20281
>sp|P22626|ROA2_HUMAN Heterogeneous nuclear ribonucleoproteins A2/B1 OS=Homo sapiens GN=HNRNPA2B1 PE=1 SV=2	P22626	sp|P22626|ROA2_HUMAN	sp|P22626|ROA2_HUMAN	No	27.666	27.7958	27.7083	27.8028	27.5777	27.1318	27.9037	27.8938	27.9665	27.6237	28.2169	28.6071	0.0340593	0.0998357	0.421526
>sp|Q9UI08|EVL_HUMAN Ena/VASP-like protein OS=Homo sapiens GN=EVL PE=1 SV=2	Q9UI08	sp|Q9UI08|EVL_HUMAN	sp|Q9UI08|EVL_HUMAN	No	22.9356	22.8685	22.9541	22.7889	21.9255	22.351	23.3696	23.7599	22.8813	22.5473	23.5094	23.3949	0.034578	0.0999247	0.606488
>sp|P12277|KCRB_HUMAN Creatine kinase B-type OS=Homo sapiens GN=CKB PE=1 SV=1	P12277	sp|P12277|KCRB_HUMAN	sp|P12277|KCRB_HUMAN	No	21.4629	20.4527	19.5049	21.0205	21.2874	22.6138	19.395	20.1775	20.2058	20.4792	19.8366	19.5232	0.0346892	0.0999635	-1.12081
>sp|P62328|TYB4_HUMAN Thymosin beta-4 OS=Homo sapiens GN=TMSB4X PE=1 SV=2	P62328	sp|P62328|TYB4_HUMAN	sp|P62328|TYB4_HUMAN	No	25.0476	26.1426	26.598	20.9123	19.8833	19.4315	26.7425	26.9064	24.7768	26.3863	27.201	26.2287	0.0351467	0.100433	3.37106
>sp|P24752|THIL_HUMAN Acetyl-CoA acetyltransferase, mitochondrial OS=Homo sapiens GN=ACAT1 PE=1 SV=1	P24752	sp|P24752|THIL_HUMAN	sp|P24752|THIL_HUMAN	No	21.4034	21.6406	21.6079	19.3568	21.1824	22.6361	19.0648	19.6688	21.1043	20.9459	19.2179	19.5123	0.0350888	0.100548	-1.38553
>sp|Q15365|PCBP1_HUMAN Poly(rC)-binding protein 1 OS=Homo sapiens GN=PCBP1 PE=1 SV=2	Q15365	sp|Q15365|PCBP1_HUMAN	sp|Q15365|PCBP1_HUMAN;sp|P57721|PCBP3_HUMAN	Yes	23.5682	23.4989	23.6237	23.9136	23.1478	23.3246	23.659	23.8523	23.5662	23.9705	23.9187	24.2703	0.0350176	0.100627	0.360035
>sp|Q99733|NP1L4_HUMAN Nucleosome assembly protein 1-like 4 OS=Homo sapiens GN=NAP1L4 PE=1 SV=1	Q99733	sp|Q99733|NP1L4_HUMAN	sp|Q99733|NP1L4_HUMAN	No	22.1408	21.4761	21.8002	20.0396	21.6798	19.8793	22.2105	22.4367	21.9649	21.6976	22.3011	22.3791	0.0354309	0.100963	0.995692
>sp|P29966|MARCS_HUMAN Myristoylated alanine-rich C-kinase substrate OS=Homo sapiens GN=MARCKS PE=1 SV=4	P29966	sp|P29966|MARCS_HUMAN	sp|P29966|MARCS_HUMAN	No	24.1976	24.3353	23.7679	24.0084	23.6711	24.2973	23.2254	25.6382	25.6732	25.3704	24.7302	25.5012	0.0355857	0.101123	0.976835
>sp|P02675|FIBB_HUMAN Fibrinogen beta chain OS=Homo sapiens GN=FGB PE=1 SV=2	P02675	sp|P02675|FIBB_HUMAN	sp|P02675|FIBB_HUMAN	No	25.8379	25.7001	24.8649	23.0605	24.9204	24.5885	26.4163	20.3126	20.1016	19.6747	22.5702	23.4039	0.0358394	0.101561	-2.74883
>sp|P14317|HCLS1_HUMAN Hematopoietic lineage cell-specific protein OS=Homo sapiens GN=HCLS1 PE=1 SV=3	P14317	sp|P14317|HCLS1_HUMAN	sp|P14317|HCLS1_HUMAN	No	23.1451	23.911	23.6427	23.5647	23.2359	22.5636	21.5524	22.2353	21.1494	22.6819	23.341	23.1885	0.0364796	0.10309	-0.985749
>sp|P55265|DSRAD_HUMAN Double-stranded RNA-specific adenosine deaminase OS=Homo sapiens GN=ADAR PE=1 SV=4	P55265	sp|P55265|DSRAD_HUMAN	sp|P55265|DSRAD_HUMAN	No	20.1044	21.6136	22.2261	20.8903	19.2799	20.1891	22.183	21.3233	21.9177	21.5882	21.8995	22.0169	0.0369198	0.104047	1.10419
>sp|Q07666|KHDR1_HUMAN KH domain-containing, RNA-binding, signal transduction-associated protein 1 OS=Homo sapiens GN=KHDRBS1 PE=1 SV=1	Q07666	sp|Q07666|KHDR1_HUMAN	sp|Q07666|KHDR1_HUMAN	No	22.4056	22.2671	21.9276	22.3156	21.9914	21.4522	22.1731	22.546	22.3353	22.2843	22.9045	22.9096	0.0373512	0.104686	0.465567
>sp|P26583|HMGB2_HUMAN High mobility group protein B2 OS=Homo sapiens GN=HMGB2 PE=1 SV=2	P26583	sp|P26583|HMGB2_HUMAN	sp|P26583|HMGB2_HUMAN	No	24.3336	23.8462	23.0455	24.0948	23.6702	23.1057	23.8431	24.2443	24.2931	23.9758	25.1059	24.8972	0.0373343	0.104926	0.710559
>sp|P82979|SARNP_HUMAN SAP domain-containing ribonucleoprotein OS=Homo sapiens GN=SARNP PE=1 SV=3	P82979	sp|P82979|SARNP_HUMAN	sp|P82979|SARNP_HUMAN	No	23.3545	22.9494	22.8954	22.705	19.6314	22.7467	23.8027	23.6351	23.4799	23.4723	24.2605	23.8253	0.0377452	0.105501	1.36557
>sp|P22105|TENX_HUMAN Tenascin-X OS=Homo sapiens GN=TNXB PE=1 SV=3	P22105	sp|P22105|TENX_HUMAN	sp|P22105|TENX_HUMAN;sp|Q16473|TENXA_HUMAN	Yes	20.3061	21.8381	22.2435	20.299	19.7569	21.7478	19.1222	20.9285	19.8813	19.9051	19.8111	19.5672	0.0379226	0.105708	-1.16267
>sp|Q01469|FABP5_HUMAN Fatty acid-binding protein, epidermal OS=Homo sapiens GN=FABP5 PE=1 SV=3	Q01469	sp|Q01469|FABP5_HUMAN	sp|Q01469|FABP5_HUMAN	No	23.8202	23.7036	23.5636	23.4108	23.2458	23.9922	24.734	24.5935	23.7931	23.5229	23.9159	24.4366	0.0387594	0.106303	0.543311
>sp|Q13838|DX39B_HUMAN Spliceosome RNA helicase DDX39B OS=Homo sapiens GN=DDX39B PE=1 SV=1	Q13838	sp|Q13838|DX39B_HUMAN	sp|Q13838|DX39B_HUMAN	No	24.3518	24.4677	24.5181	25.0121	24.1932	23.8005	24.6261	24.9771	24.7686	24.7836	24.7085	24.9378	0.03846	0.106337	0.409733
>sp|P08621|RU17_HUMAN U1 small nuclear ribonucleoprotein 70 kDa OS=Homo sapiens GN=SNRNP70 PE=1 SV=2	P08621	sp|P08621|RU17_HUMAN	sp|P08621|RU17_HUMAN	No	22.213	22.056	21.8637	19.6003	20.4378	20.2307	21.9285	22.3625	22.1753	21.8418	22.4094	22.3055	0.0386296	0.106518	1.10356
>sp|P02671|FIBA_HUMAN Fibrinogen alpha chain OS=Homo sapiens GN=FGA PE=1 SV=2	P02671	sp|P02671|FIBA_HUMAN	sp|P02671|FIBA_HUMAN	No	25.2816	25.8921	25.5207	24.2494	25.0208	25.3409	26.3702	23.6814	23.5807	23.2254	23.4605	23.1666	0.0384466	0.106588	-1.30343
>sp|Q6NZI2|PTRF_HUMAN Polymerase I and transcript release factor OS=Homo sapiens GN=PTRF PE=1 SV=1	Q6NZI2	sp|Q6NZI2|PTRF_HUMAN	sp|Q6NZI2|PTRF_HUMAN	No	23.8699	22.7411	18.6769	23.6393	24.2116	24.8516	20.4103	19.1598	21.3697	22.4925	20.4617	18.8916	0.0384213	0.106807	-2.53415
>sp|P05787|K2C8_HUMAN Keratin, type II cytoskeletal 8 OS=Homo sapiens GN=KRT8 PE=1 SV=7	P05787	sp|P05787|K2C8_HUMAN	sp|P05787|K2C8_HUMAN;sp|P14136|GFAP_HUMAN;sp|Q6KB66|K2C80_HUMAN	Yes	27.0298	26.7113	26.6881	26.5171	27.7952	26.1174	28.3687	26.7709	26.7872	28.316	28.2817	27.8392	0.039094	0.106933	0.917468
>sp|P63244|GBLP_HUMAN Guanine nucleotide-binding protein subunit beta-2-like 1 OS=Homo sapiens GN=GNB2L1 PE=1 SV=3	P63244	sp|P63244|GBLP_HUMAN	sp|P63244|GBLP_HUMAN	No	24.033	24.1927	24.2188	24.0594	23.8962	23.4548	23.5129	23.9916	23.8241	23.6326	23.0315	23.0351	0.0398399	0.108683	-0.471196
>sp|Q9UMS4|PRP19_HUMAN Pre-mRNA-processing factor 19 OS=Homo sapiens GN=PRPF19 PE=1 SV=1	Q9UMS4	sp|Q9UMS4|PRP19_HUMAN	sp|Q9UMS4|PRP19_HUMAN	No	20.0565	21.7816	19.3427	20.5126	19.6693	19.7584	21.6454	22.0232	22.5795	19.0937	22.4676	22.5633	0.0401265	0.109174	1.54193
>sp|Q9UHX1|PUF60_HUMAN Poly(U)-binding-splicing factor PUF60 OS=Homo sapiens GN=PUF60 PE=1 SV=1	Q9UHX1	sp|Q9UHX1|PUF60_HUMAN	sp|Q9UHX1|PUF60_HUMAN	No	19.885	20.5429	20.0389	21.9734	19.5829	19.6466	21.5872	21.8047	19.9111	21.0816	22.5407	22.2444	0.0404751	0.10954	1.24999
>sp|O75915|PRAF3_HUMAN PRA1 family protein 3 OS=Homo sapiens GN=ARL6IP5 PE=1 SV=1	O75915	sp|O75915|PRAF3_HUMAN	sp|O75915|PRAF3_HUMAN	No	22.7562	22.4211	22.5629	22.7315	21.919	22.9833	21.4681	22.0389	22.5251	22.0412	21.1556	19.3879	0.0403742	0.109557	-1.1262
>sp|P55209|NP1L1_HUMAN Nucleosome assembly protein 1-like 1 OS=Homo sapiens GN=NAP1L1 PE=1 SV=1	P55209	sp|P55209|NP1L1_HUMAN	sp|P55209|NP1L1_HUMAN	No	22.3491	22.2395	22.0259	22.4155	19.3833	21.5054	22.2203	22.8843	22.9488	23.1965	22.7701	22.8251	0.0407179	0.109617	1.1544
>sp|Q05682|CALD1_HUMAN Caldesmon OS=Homo sapiens GN=CALD1 PE=1 SV=3	Q05682	sp|Q05682|CALD1_HUMAN	sp|Q05682|CALD1_HUMAN	No	24.0997	23.9552	23.4849	23.8811	24.2393	24.4775	19.6719	22.5254	23.5992	23.7324	22.6003	23.1813	0.0406395	0.109694	-1.47118
>sp|P02458|CO2A1_HUMAN Collagen alpha-1(II) chain OS=Homo sapiens GN=COL2A1 PE=1 SV=3	P02458	sp|P02458|CO2A1_HUMAN	sp|P02458|CO2A1_HUMAN	No	22.2356	19.6786	18.6777	19.3159	19.6213	20.57	19.8893	23.1981	25.3808	23.355	19.4215	25.4918	0.0411736	0.110553	2.77292
>sp|Q96G03|PGM2_HUMAN Phosphoglucomutase-2 OS=Homo sapiens GN=PGM2 PE=1 SV=4	Q96G03	sp|Q96G03|PGM2_HUMAN	sp|Q96G03|PGM2_HUMAN	No	22.2239	22.2534	22.218	21.8751	19.7505	20.8182	20.3013	19.5848	20.1116	20.0297	21.9234	19.4566	0.0423724	0.113474	-1.28862
>sp|P27708|PYR1_HUMAN CAD protein OS=Homo sapiens GN=CAD PE=1 SV=3	P27708	sp|P27708|PYR1_HUMAN	sp|P27708|PYR1_HUMAN	No	19.1909	18.4873	20.8469	20.1786	20.4181	18.7038	19.5381	21.603	21.3423	20.2654	21.4699	20.7734	0.0434942	0.116174	1.19441
>sp|O15145|ARPC3_HUMAN Actin-related protein 2/3 complex subunit 3 OS=Homo sapiens GN=ARPC3 PE=1 SV=3	O15145	sp|O15145|ARPC3_HUMAN	sp|O15145|ARPC3_HUMAN	No	22.4141	23.1207	23.512	23.2188	23.2818	23.0801	20.3577	20.1428	22.3842	22.6934	23.0304	22.5662	0.0440782	0.117427	-1.2421
>sp|P31947|1433S_HUMAN 14-3-3 protein sigma OS=Homo sapiens GN=SFN PE=1 SV=1	P31947	sp|P31947|1433S_HUMAN	sp|P31947|1433S_HUMAN	No	23.4634	23.1004	23.8587	23.2772	23.4948	19.5572	25.1407	24.6471	24.3483	24.0071	24.6124	23.5434	0.0446293	0.118586	1.59121
>sp|Q04637|IF4G1_HUMAN Eukaryotic translation initiation factor 4 gamma 1 OS=Homo sapiens GN=EIF4G1 PE=1 SV=4	Q04637	sp|Q04637|IF4G1_HUMAN	sp|Q04637|IF4G1_HUMAN	No	20.1599	19.4786	19.8364	20.491	19.5137	20.2031	21.3694	19.7939	19.6364	21.223	21.6474	21.9357	0.0453365	0.120154	0.987173
>sp|P11387|TOP1_HUMAN DNA topoisomerase 1 OS=Homo sapiens GN=TOP1 PE=1 SV=2	P11387	sp|P11387|TOP1_HUMAN	sp|P11387|TOP1_HUMAN	No	20.405	19.9927	19.7209	19.9565	20.6673	19.3376	21.2657	22.0539	21.5775	19.7866	21.6416	19.8275	0.0455546	0.120419	1.01213
>sp|P11310|ACADM_HUMAN Medium-chain specific acyl-CoA dehydrogenase, mitochondrial OS=Homo sapiens GN=ACADM PE=1 SV=1	P11310	sp|P11310|ACADM_HUMAN	sp|P11310|ACADM_HUMAN	No	19.9652	20.4976	19.8878	21.3183	18.9871	20.2832	21.331	20.102	22.3621	20.8039	21.3316	20.9657	0.0466798	0.123076	0.992828
>sp|P62861|RS30_HUMAN 40S ribosomal protein S30 OS=Homo sapiens GN=FAU PE=1 SV=1	P62861	sp|P62861|RS30_HUMAN	sp|P62861|RS30_HUMAN	No	20.3383	19.622	20.6669	20.159	20.6789	19.5641	23.3503	19.9977	23.4216	19.0362	23.2747	23.4914	0.0469321	0.123423	1.92381
>sp|P10909|CLUS_HUMAN Clusterin OS=Homo sapiens GN=CLU PE=1 SV=1	P10909	sp|P10909|CLUS_HUMAN	sp|P10909|CLUS_HUMAN	No	19.7022	23.112	23.5771	22.8973	24.3828	23.7315	21.7639	21.7744	19.8153	21.8888	19.984	21.602	0.0475323	0.124362	-1.76241
>sp|P05198|IF2A_HUMAN Eukaryotic translation initiation factor 2 subunit 1 OS=Homo sapiens GN=EIF2S1 PE=1 SV=3	P05198	sp|P05198|IF2A_HUMAN	sp|P05198|IF2A_HUMAN	No	22.4958	22.0842	22.2785	22.7147	21.6102	21.7758	22.8148	22.6711	22.539	22.2801	22.9522	22.4175	0.047417	0.124378	0.452598
>sp|P61158|ARP3_HUMAN Actin-related protein 3 OS=Homo sapiens GN=ACTR3 PE=1 SV=3	P61158	sp|P61158|ARP3_HUMAN	sp|P61158|ARP3_HUMAN;sp|Q9P1U1|ARP3B_HUMAN;sp|Q9C0K3|ARP3C_HUMAN	Yes	23.7028	23.8302	23.1083	23.5219	23.1969	23.294	20.5259	22.7445	23.0183	23.364	23.0172	21.9873	0.04789	0.124978	-0.999489
>sp|Q7L576|CYFP1_HUMAN Cytoplasmic FMR1-interacting protein 1 OS=Homo sapiens GN=CYFIP1 PE=1 SV=1;>sp|Q96F07|CYFP2_HUMAN Cytoplasmic FMR1-interacting protein 2 OS=Homo sapiens GN=CYFIP2 PE=1 SV=2	Q7L576;Q96F07	sp|Q7L576|CYFP1_HUMAN;sp|Q96F07|CYFP2_HUMAN	sp|Q7L576|CYFP1_HUMAN;sp|Q96F07|CYFP2_HUMAN	Yes	21.5242	21.7176	21.6354	21.7069	21.6811	21.7453	19.7648	20.333	21.8534	19.3313	21.3919	21.5761	0.0486791	0.126393	-0.959978
>sp|P19823|ITIH2_HUMAN Inter-alpha-trypsin inhibitor heavy chain H2 OS=Homo sapiens GN=ITIH2 PE=1 SV=2	P19823	sp|P19823|ITIH2_HUMAN	sp|P19823|ITIH2_HUMAN	No	19.8962	21.8318	19.869	20.7362	23.5784	23.2808	19.3549	20.0496	20.448	20.0338	19.6065	20.4117	0.0491816	0.127374	-1.54797
>sp|Q9Y230|RUVB2_HUMAN RuvB-like 2 OS=Homo sapiens GN=RUVBL2 PE=1 SV=3	Q9Y230	sp|Q9Y230|RUVB2_HUMAN	sp|Q9Y230|RUVB2_HUMAN	No	22.7203	22.1389	20.1125	22.9827	22.3295	19.3118	23.1609	23.1678	22.856	22.5761	22.9183	23.2921	0.0500773	0.129366	1.3959
>sp|P46783|RS10_HUMAN 40S ribosomal protein S10 OS=Homo sapiens GN=RPS10 PE=1 SV=1;>sp|Q9NQ39|RS10L_HUMAN Putative 40S ribosomal protein S10-like OS=Homo sapiens GN=RPS10P5 PE=5 SV=1	P46783;Q9NQ39	sp|P46783|RS10_HUMAN;sp|Q9NQ39|RS10L_HUMAN	sp|P46783|RS10_HUMAN;sp|Q9NQ39|RS10L_HUMAN	Yes	22.0708	22.9814	22.861	23.314	22.9318	22.7173	22.8578	23.6908	23.4255	22.9664	23.4259	23.3243	0.0511385	0.131114	0.469066
>sp|O94903|PROSC_HUMAN Proline synthase co-transcribed bacterial homolog protein OS=Homo sapiens GN=PROSC PE=1 SV=1	O94903	sp|O94903|PROSC_HUMAN	sp|O94903|PROSC_HUMAN	No	21.6975	21.166	19.6468	19.1033	20.1916	20.5024	21.5806	20.734	21.4481	21.9348	21.4489	20.8956	0.0508918	0.131139	0.955726
>sp|P31153|METK2_HUMAN S-adenosylmethionine synthase isoform type-2 OS=Homo sapiens GN=MAT2A PE=1 SV=1	P31153	sp|P31153|METK2_HUMAN	sp|P31153|METK2_HUMAN	No	18.8267	22.1417	18.4936	19.7895	22.3731	19.6079	19.4804	22.7166	22.5856	22.5431	22.5048	22.839	0.0510243	0.13115	1.90614
>sp|P48047|ATPO_HUMAN ATP synthase subunit O, mitochondrial OS=Homo sapiens GN=ATP5O PE=1 SV=1	P48047	sp|P48047|ATPO_HUMAN	sp|P48047|ATPO_HUMAN	No	23.0364	23.0964	22.5214	23.4462	22.3326	23.2099	23.8626	23.8064	23.5819	23.1515	23.0004	23.2532	0.0516986	0.132219	0.502181
>sp|Q29RF7|PDS5A_HUMAN Sister chromatid cohesion protein PDS5 homolog A OS=Homo sapiens GN=PDS5A PE=1 SV=1	Q29RF7	sp|Q29RF7|PDS5A_HUMAN	sp|Q29RF7|PDS5A_HUMAN	No	19.9525	19.6955	20.1924	20.2982	19.9422	19.6121	21.1255	20.842	20.0211	19.548	21.888	20.993	0.0522935	0.132745	0.787428
>sp|P08294|SODE_HUMAN Extracellular superoxide dismutase [Cu-Zn] OS=Homo sapiens GN=SOD3 PE=1 SV=2	P08294	sp|P08294|SODE_HUMAN	sp|P08294|SODE_HUMAN	No	19.884	19.602	21.5629	20.1757	23.2587	22.4316	20.5933	19.3486	19.6678	19.5052	20.1474	19.005	0.0522486	0.132961	-1.44128
>sp|P23142|FBLN1_HUMAN Fibulin-1 OS=Homo sapiens GN=FBLN1 PE=1 SV=4	P23142	sp|P23142|FBLN1_HUMAN	sp|P23142|FBLN1_HUMAN	No	19.8707	19.7317	19.918	19.8786	20.1071	19.4714	20.4688	19.2954	22.0533	22.9213	19.9279	22.0875	0.0528153	0.133407	1.29612
>sp|P35221|CTNA1_HUMAN Catenin alpha-1 OS=Homo sapiens GN=CTNNA1 PE=1 SV=1	P35221	sp|P35221|CTNA1_HUMAN	sp|P35221|CTNA1_HUMAN	No	21.817	19.6046	19.912	19.7863	22.263	18.764	19.8361	22.0812	22.2515	22.1995	22.7797	22.2538	0.0527647	0.13361	1.5425
>sp|P20618|PSB1_HUMAN Proteasome subunit beta type-1 OS=Homo sapiens GN=PSMB1 PE=1 SV=2	P20618	sp|P20618|PSB1_HUMAN	sp|P20618|PSB1_HUMAN	No	22.9595	22.7162	23.2426	23.0598	22.7583	22.3585	23.5796	23.3581	23.4702	22.863	23.0657	23.0139	0.0531702	0.133644	0.375949
>sp|Q9Y2W1|TR150_HUMAN Thyroid hormone receptor-associated protein 3 OS=Homo sapiens GN=THRAP3 PE=1 SV=2	Q9Y2W1	sp|Q9Y2W1|TR150_HUMAN	sp|Q9Y2W1|TR150_HUMAN	No	22.3501	18.6524	18.7349	22.1715	21.9536	19.663	21.6252	22.6611	22.3749	22.3475	22.3944	21.8153	0.0531537	0.133932	1.61548
>sp|Q07065|CKAP4_HUMAN Cytoskeleton-associated protein 4 OS=Homo sapiens GN=CKAP4 PE=1 SV=2	Q07065	sp|Q07065|CKAP4_HUMAN	sp|Q07065|CKAP4_HUMAN	No	21.7868	20.2372	20.1519	20.3957	21.9782	18.9117	19.5913	22.3925	22.7879	24.0187	21.8883	22.7909	0.0536527	0.134526	1.66802
>sp|O00154|BACH_HUMAN Cytosolic acyl coenzyme A thioester hydrolase OS=Homo sapiens GN=ACOT7 PE=1 SV=3	O00154	sp|O00154|BACH_HUMAN	sp|O00154|BACH_HUMAN	No	19.5529	20.6885	19.4729	20.6054	18.795	19.3136	21.7667	21.0887	20.0247	19.3181	21.4187	21.2065	0.0545422	0.13609	1.06585
>sp|Q14203|DCTN1_HUMAN Dynactin subunit 1 OS=Homo sapiens GN=DCTN1 PE=1 SV=3	Q14203	sp|Q14203|DCTN1_HUMAN	sp|Q14203|DCTN1_HUMAN	No	19.5836	19.6188	20.8749	21.0953	19.2857	22.1466	21.3866	21.3402	21.4412	21.3886	21.6034	21.437	0.0545103	0.136342	0.998706
>sp|P09622|DLDH_HUMAN Dihydrolipoyl dehydrogenase, mitochondrial OS=Homo sapiens GN=DLD PE=1 SV=2	P09622	sp|P09622|DLDH_HUMAN	sp|P09622|DLDH_HUMAN	No	20.2914	19.786	20.7442	19.8117	21.8574	22.271	21.8845	22.1075	22.2686	21.9934	21.6744	20.9536	0.0553122	0.137341	1.02005
>sp|P49419|AL7A1_HUMAN Alpha-aminoadipic semialdehyde dehydrogenase OS=Homo sapiens GN=ALDH7A1 PE=1 SV=5	P49419	sp|P49419|AL7A1_HUMAN	sp|P49419|AL7A1_HUMAN	No	22.0099	21.4566	21.6917	22.0003	19.3428	21.1896	21.6305	22.435	23.463	22.568	21.9118	22.0235	0.0552704	0.137571	1.0568
>sp|P28072|PSB6_HUMAN Proteasome subunit beta type-6 OS=Homo sapiens GN=PSMB6 PE=1 SV=4	P28072	sp|P28072|PSB6_HUMAN	sp|P28072|PSB6_HUMAN	No	18.7907	20.4018	19.2404	20.6762	19.2188	20.1403	19.1231	21.7711	22.5443	21.6966	22.2629	19.6455	0.0560937	0.138944	1.42922
>sp|P51149|RAB7A_HUMAN Ras-related protein Rab-7a OS=Homo sapiens GN=RAB7A PE=1 SV=1	P51149	sp|P51149|RAB7A_HUMAN	sp|P51149|RAB7A_HUMAN	No	23.5101	23.2681	23.5909	23.5765	23.1441	23.5938	23.368	23.8041	23.8128	23.9074	23.5324	23.7383	0.0566044	0.13987	0.246585
>sp|O75821|EIF3G_HUMAN Eukaryotic translation initiation factor 3 subunit G OS=Homo sapiens GN=EIF3G PE=1 SV=2	O75821	sp|O75821|EIF3G_HUMAN	sp|O75821|EIF3G_HUMAN	No	22.2653	21.9992	21.6738	22.5673	22.0512	21.5612	22.3112	22.3979	22.5843	22.3671	22.2858	22.229	0.0577506	0.142017	0.342913
>sp|Q96CX2|KCD12_HUMAN BTB/POZ domain-containing protein KCTD12 OS=Homo sapiens GN=KCTD12 PE=1 SV=1	Q96CX2	sp|Q96CX2|KCD12_HUMAN	sp|Q96CX2|KCD12_HUMAN;sp|Q6ZWB6|KCTD8_HUMAN	Yes	22.5609	23.0034	22.5928	22.5111	22.9901	22.5236	20.6597	21.6875	22.1562	23.0071	19.7418	22.4468	0.057706	0.142249	-1.08047
>sp|Q07955|SRSF1_HUMAN Serine/arginine-rich splicing factor 1 OS=Homo sapiens GN=SRSF1 PE=1 SV=2	Q07955	sp|Q07955|SRSF1_HUMAN	sp|Q07955|SRSF1_HUMAN	No	23.949	23.6425	23.6658	23.7374	23.5259	22.6475	24.0876	24.2041	24.2542	23.3041	24.0129	24.4852	0.0581381	0.142626	0.53002
>sp|P62318|SMD3_HUMAN Small nuclear ribonucleoprotein Sm D3 OS=Homo sapiens GN=SNRPD3 PE=1 SV=1	P62318	sp|P62318|SMD3_HUMAN	sp|P62318|SMD3_HUMAN	No	22.8381	22.6112	23.1546	23.6067	22.708	23.4352	23.7877	22.7924	23.6781	23.7083	23.8032	23.4759	0.0609678	0.148855	0.481964
>sp|O43707|ACTN4_HUMAN Alpha-actinin-4 OS=Homo sapiens GN=ACTN4 PE=1 SV=2	O43707	sp|O43707|ACTN4_HUMAN	sp|O43707|ACTN4_HUMAN;sp|Q9H254|SPTN4_HUMAN	Yes	25.364	25.6493	25.5184	25.6015	25.9031	26.003	26.0304	25.0979	25.3111	25.2706	25.0078	24.856	0.0608879	0.149015	-0.410913
>sp|Q92888|ARHG1_HUMAN Rho guanine nucleotide exchange factor 1 OS=Homo sapiens GN=ARHGEF1 PE=1 SV=2	Q92888	sp|Q92888|ARHG1_HUMAN	sp|Q92888|ARHG1_HUMAN	No	19.164	21.4041	20.5294	19.969	19.451	20.1532	22.2245	21.6679	19.8465	20.6042	21.4746	20.8725	0.0612668	0.149228	1.00325
>sp|Q06323|PSME1_HUMAN Proteasome activator complex subunit 1 OS=Homo sapiens GN=PSME1 PE=1 SV=1	Q06323	sp|Q06323|PSME1_HUMAN	sp|Q06323|PSME1_HUMAN	No	23.5573	23.8253	24.0629	23.3943	23.4445	24.0698	22.9225	23.4974	23.6962	23.2299	23.455	23.4686	0.0617189	0.149973	-0.347416
>sp|P05387|RLA2_HUMAN 60S acidic ribosomal protein P2 OS=Homo sapiens GN=RPLP2 PE=1 SV=1	P05387	sp|P05387|RLA2_HUMAN	sp|P05387|RLA2_HUMAN	No	24.4037	24.2503	24.6681	24.3073	24.2311	24.2305	24.2144	24.8192	24.4614	24.6798	24.9559	24.5721	0.0623864	0.151235	0.268626
>sp|P61313|RL15_HUMAN 60S ribosomal protein L15 OS=Homo sapiens GN=RPL15 PE=1 SV=2	P61313	sp|P61313|RL15_HUMAN	sp|P61313|RL15_HUMAN	No	23.1277	23.5879	22.7516	22.8431	19.2431	22.7988	23.2938	23.9695	23.5536	23.2159	24.372	24.4736	0.0630022	0.152367	1.42099
>sp|Q9UNS2|CSN3_HUMAN COP9 signalosome complex subunit 3 OS=Homo sapiens GN=COPS3 PE=1 SV=3	Q9UNS2	sp|Q9UNS2|CSN3_HUMAN	sp|Q9UNS2|CSN3_HUMAN	No	20.0043	20.1765	19.2656	19.8583	20.5707	19.6947	21.5153	19.1307	21.1559	20.4799	21.3256	20.9702	0.0635672	0.153371	0.8346
>sp|P30041|PRDX6_HUMAN Peroxiredoxin-6 OS=Homo sapiens GN=PRDX6 PE=1 SV=3	P30041	sp|P30041|PRDX6_HUMAN	sp|P30041|PRDX6_HUMAN	No	24.8174	24.6402	24.2809	24.102	25.4591	25.0698	25.0654	24.0967	24.1537	23.9822	23.8361	23.0079	0.0639528	0.153577	-0.704601
>sp|Q9H6Z4|RANB3_HUMAN Ran-binding protein 3 OS=Homo sapiens GN=RANBP3 PE=1 SV=1	Q9H6Z4	sp|Q9H6Z4|RANB3_HUMAN	sp|Q9H6Z4|RANB3_HUMAN	No	19.4808	18.9123	20.2551	19.7035	18.9691	20.5647	21.5465	19.8173	20.2923	21.5259	21.9034	19.2764	0.0638887	0.153784	1.07939
>sp|Q15661|TRYB1_HUMAN Tryptase alpha/beta-1 OS=Homo sapiens GN=TPSAB1 PE=1 SV=1;>sp|P20231|TRYB2_HUMAN Tryptase beta-2 OS=Homo sapiens GN=TPSB2 PE=1 SV=2	Q15661;P20231	sp|Q15661|TRYB1_HUMAN;sp|P20231|TRYB2_HUMAN	sp|Q15661|TRYB1_HUMAN;sp|P20231|TRYB2_HUMAN;sp|Q9BZJ3|TRYD_HUMAN	Yes	22.2236	19.9795	19.9746	21.9886	24.8091	24.43	19.6666	22.9141	20.5372	18.9916	19.6159	18.2861	0.0646522	0.154171	-2.23232
>sp|Q7L014|DDX46_HUMAN Probable ATP-dependent RNA helicase DDX46 OS=Homo sapiens GN=DDX46 PE=1 SV=2	Q7L014	sp|Q7L014|DDX46_HUMAN	sp|Q7L014|DDX46_HUMAN	No	19.0952	19.5255	20.9423	19.8329	19.8443	19.2588	21.3117	21.3805	19.5361	21.4841	19.4816	21.1816	0.0645938	0.154391	0.979464
>sp|P55060|XPO2_HUMAN Exportin-2 OS=Homo sapiens GN=CSE1L PE=1 SV=3	P55060	sp|P55060|XPO2_HUMAN	sp|P55060|XPO2_HUMAN	No	24.5441	24.8514	26.9039	26.9769	23.7564	25.0705	26.4381	27.4289	26.9486	26.3463	26.8533	25.5272	0.0645285	0.154596	1.23985
>sp|P20039|2B1B_HUMAN HLA class II histocompatibility antigen, DRB1-11 beta chain OS=Homo sapiens GN=HLA-DRB1 PE=1 SV=1	P20039	sp|P20039|2B1B_HUMAN	sp|P20039|2B1B_HUMAN;sp|P04440|DPB1_HUMAN;sp|Q95IE3|2B1C_HUMAN	Yes	24.1675	24.8389	24.6881	24.2461	24.0266	20.2569	23.3496	22.5141	22.5877	20.2959	19.7021	22.384	0.0655253	0.154809	-1.89845
>sp|P78347|GTF2I_HUMAN General transcription factor II-I OS=Homo sapiens GN=GTF2I PE=1 SV=2	P78347	sp|P78347|GTF2I_HUMAN	sp|P78347|GTF2I_HUMAN	No	25.4877	25.0175	19.7303	24.6379	24.7833	19.9542	25.4311	25.9459	25.6382	25.0786	25.5981	25.5221	0.0655152	0.155144	2.26715
>sp|P62306|RUXF_HUMAN Small nuclear ribonucleoprotein F OS=Homo sapiens GN=SNRPF PE=1 SV=1	P62306	sp|P62306|RUXF_HUMAN	sp|P62306|RUXF_HUMAN	No	20.2593	19.4968	21.6552	21.4273	19.7616	20.5159	20.354	23.0272	22.1405	21.9677	20.2589	23.0331	0.0653984	0.155226	1.27755
>sp|Q14247|SRC8_HUMAN Src substrate cortactin OS=Homo sapiens GN=CTTN PE=1 SV=2	Q14247	sp|Q14247|SRC8_HUMAN	sp|Q14247|SRC8_HUMAN	No	19.7824	19.9931	19.7747	20.2368	20.0727	20.3497	19.5714	22.2727	20.6056	19.8694	22.0487	22.6329	0.0652599	0.155258	1.13189
>sp|O00264|PGRC1_HUMAN Membrane-associated progesterone receptor component 1 OS=Homo sapiens GN=PGRMC1 PE=1 SV=3	O00264	sp|O00264|PGRC1_HUMAN	sp|O00264|PGRC1_HUMAN	No	19.6405	22.1969	22.8828	22.3158	22.48	21.0985	22.3081	22.853	23.2152	23.2818	22.7324	22.5451	0.0675214	0.159158	1.05353
>sp|P08779|K1C16_HUMAN Keratin, type I cytoskeletal 16 OS=Homo sapiens GN=KRT16 PE=1 SV=4	P08779	sp|P08779|K1C16_HUMAN	sp|P08779|K1C16_HUMAN	No	21.9827	23.9478	23.3546	24.4566	19.4048	20.0142	21.6961	19.3299	19.9544	20.1584	20.0366	20.7479	0.069245	0.162845	-1.87289
>sp|O15173|PGRC2_HUMAN Membrane-associated progesterone receptor component 2 OS=Homo sapiens GN=PGRMC2 PE=1 SV=1	O15173	sp|O15173|PGRC2_HUMAN	sp|O15173|PGRC2_HUMAN	No	21.3753	22.0826	21.709	21.456	21.5635	21.3338	21.8381	22.3849	21.9495	21.4645	21.8763	22.0307	0.070399	0.164425	0.337293
>sp|P62857|RS28_HUMAN 40S ribosomal protein S28 OS=Homo sapiens GN=RPS28 PE=1 SV=1	P62857	sp|P62857|RS28_HUMAN	sp|P62857|RS28_HUMAN	No	23.8573	23.7158	23.9716	24.1157	22.6423	20.5792	24.2196	24.0772	24.4427	24.4372	24.0362	24.5171	0.0700837	0.164439	1.14134
>sp|P15121|ALDR_HUMAN Aldose reductase OS=Homo sapiens GN=AKR1B1 PE=1 SV=3	P15121	sp|P15121|ALDR_HUMAN	sp|P15121|ALDR_HUMAN	No	21.7332	22.5184	19.451	21.6391	22.2305	22.2154	21.787	23.421	24.6472	23.3988	22.341	21.9601	0.0703289	0.164637	1.29459
>sp|Q9BUT1|BDH2_HUMAN 3-hydroxybutyrate dehydrogenase type 2 OS=Homo sapiens GN=BDH2 PE=1 SV=2	Q9BUT1	sp|Q9BUT1|BDH2_HUMAN	sp|Q9BUT1|BDH2_HUMAN	No	21.0336	18.4678	19.6479	18.6194	21.5615	21.1589	19.5606	22.078	21.7926	21.8496	21.3546	22.0171	0.0722937	0.168466	1.36056
>sp|P14543|NID1_HUMAN Nidogen-1 OS=Homo sapiens GN=NID1 PE=1 SV=3	P14543	sp|P14543|NID1_HUMAN	sp|P14543|NID1_HUMAN	No	22.8083	23.1881	22.6931	22.7465	23.8634	23.9734	20.6012	22.406	22.9313	23.2614	20.3673	22.8952	0.0734108	0.170293	-1.13507
>sp|P13796|PLSL_HUMAN Plastin-2 OS=Homo sapiens GN=LCP1 PE=1 SV=6	P13796	sp|P13796|PLSL_HUMAN	sp|P13796|PLSL_HUMAN	No	26.6276	27.2785	27.2053	27.0636	26.2579	26.4229	26.6911	26.5409	25.9238	26.1854	26.5936	26.3819	0.0733101	0.170446	-0.423161
>sp|Q16777|H2A2C_HUMAN Histone H2A type 2-C OS=Homo sapiens GN=HIST2H2AC PE=1 SV=4;>sp|Q6FI13|H2A2A_HUMAN Histone H2A type 2-A OS=Homo sapiens GN=HIST2H2AA3 PE=1 SV=3	Q16777;Q6FI13	sp|Q16777|H2A2C_HUMAN;sp|Q6FI13|H2A2A_HUMAN	sp|Q16777|H2A2C_HUMAN;sp|Q6FI13|H2A2A_HUMAN	Yes	30.1726	30.1825	30.7443	31.1377	29.9528	29.7819	31.8823	31.4567	29.483	31.1147	31.4519	31.4127	0.0739637	0.171188	0.804936
>sp|P20591|MX1_HUMAN Interferon-induced GTP-binding protein Mx1 OS=Homo sapiens GN=MX1 PE=1 SV=4	P20591	sp|P20591|MX1_HUMAN	sp|P20591|MX1_HUMAN	No	20.799	24.5478	23.9368	21.9514	21.4079	20.9592	23.0485	20.9788	20.017	19.4984	20.0347	20.0408	0.0748688	0.172891	-1.66399
>sp|P84098|RL19_HUMAN 60S ribosomal protein L19 OS=Homo sapiens GN=RPL19 PE=1 SV=1	P84098	sp|P84098|RL19_HUMAN	sp|P84098|RL19_HUMAN	No	22.631	23.1668	23.0485	22.615	23.2264	19.6566	19.6257	23.1934	19.2849	20.0397	18.8651	22.3972	0.075073	0.172972	-1.82303
>sp|P04234|CD3D_HUMAN T-cell surface glycoprotein CD3 delta chain OS=Homo sapiens GN=CD3D PE=1 SV=1	P04234	sp|P04234|CD3D_HUMAN	sp|P04234|CD3D_HUMAN	No	19.8137	19.7941	19.8293	19.1049	19.4342	19.9392	19.0728	21.1696	20.5386	20.6567	19.7004	20.9861	0.0759042	0.174494	0.701468
>sp|P50991|TCPD_HUMAN T-complex protein 1 subunit delta OS=Homo sapiens GN=CCT4 PE=1 SV=4	P50991	sp|P50991|TCPD_HUMAN	sp|P50991|TCPD_HUMAN	No	23.4232	23.6981	23.3629	23.9509	22.8858	22.5911	23.4354	24.1188	23.8668	24.0714	23.6552	23.5588	0.0761435	0.174652	0.465744
>sp|O00764|PDXK_HUMAN Pyridoxal kinase OS=Homo sapiens GN=PDXK PE=1 SV=1	O00764	sp|O00764|PDXK_HUMAN	sp|O00764|PDXK_HUMAN	No	23.0033	22.2891	22.6405	22.4402	23.5436	22.6559	22.4258	23.652	23.2666	23.7357	23.383	23.2487	0.0767714	0.174916	0.52318
>sp|P42126|ECI1_HUMAN Enoyl-CoA delta isomerase 1, mitochondrial OS=Homo sapiens GN=ECI1 PE=1 SV=1	P42126	sp|P42126|ECI1_HUMAN	sp|P42126|ECI1_HUMAN	No	20.6636	21.1828	19.3118	19.6972	20.0369	18.5717	21.7355	20.7834	21.4752	21.138	20.2085	19.8561	0.077167	0.175037	0.955478
>sp|P21980|TGM2_HUMAN Protein-glutamine gamma-glutamyltransferase 2 OS=Homo sapiens GN=TGM2 PE=1 SV=2	P21980	sp|P21980|TGM2_HUMAN	sp|P21980|TGM2_HUMAN;sp|P49221|TGM4_HUMAN	Yes	23.4596	24.0234	23.8723	23.683	24.443	23.7649	19.2535	19.7167	24.0956	24.2796	19.3572	24.0006	0.0765269	0.175139	-2.09051
>sp|P23588|IF4B_HUMAN Eukaryotic translation initiation factor 4B OS=Homo sapiens GN=EIF4B PE=1 SV=2	P23588	sp|P23588|IF4B_HUMAN	sp|P23588|IF4B_HUMAN	No	22.303	22.146	21.4761	22.3037	21.0467	19.0638	22.4417	22.7174	22.2163	22.1367	22.3024	22.6488	0.0771341	0.175352	1.02069
>sp|P00450|CERU_HUMAN Ceruloplasmin OS=Homo sapiens GN=CP PE=1 SV=1	P00450	sp|P00450|CERU_HUMAN	sp|P00450|CERU_HUMAN	No	21.2551	23.4903	21.6448	20.9081	20.3568	20.4847	20.0824	21.095	20.1425	20.4276	20.2496	20.3385	0.0780149	0.176569	-0.967371
>sp|Q5SSJ5|HP1B3_HUMAN Heterochromatin protein 1-binding protein 3 OS=Homo sapiens GN=HP1BP3 PE=1 SV=1	Q5SSJ5	sp|Q5SSJ5|HP1B3_HUMAN	sp|Q5SSJ5|HP1B3_HUMAN	No	24.7944	25.2263	24.912	24.8284	25.2119	24.8887	24.7969	25.2457	25.3775	25.0761	25.6368	25.4029	0.0786937	0.177712	0.279046
>sp|P67936|TPM4_HUMAN Tropomyosin alpha-4 chain OS=Homo sapiens GN=TPM4 PE=1 SV=3	P67936	sp|P67936|TPM4_HUMAN	sp|P67936|TPM4_HUMAN	No	26.1729	26.3272	26.3559	26.408	26.1006	26.5049	25.1114	25.5793	26.4625	26.4909	25.7149	25.8622	0.0794364	0.177819	-0.44137
>sp|Q9Y2J2|E41L3_HUMAN Band 4.1-like protein 3 OS=Homo sapiens GN=EPB41L3 PE=1 SV=2	Q9Y2J2	sp|Q9Y2J2|E41L3_HUMAN	sp|Q9Y2J2|E41L3_HUMAN	No	19.4224	20.2988	20.1243	19.0169	19.2992	21.055	20.2393	19.7163	21.5207	22.998	20.9459	20.4556	0.0794101	0.17815	1.10987
>sp|Q03252|LMNB2_HUMAN Lamin-B2 OS=Homo sapiens GN=LMNB2 PE=1 SV=3	Q03252	sp|Q03252|LMNB2_HUMAN	sp|Q03252|LMNB2_HUMAN	No	25.4814	25.5051	25.5557	25.5248	25.8429	25.5547	25.7769	25.8882	25.9494	25.8298	25.3742	25.8115	0.0793779	0.178469	0.194226
>sp|Q14141|SEPT6_HUMAN Septin-6 OS=Homo sapiens GN=SEPT6 PE=1 SV=4	Q14141	sp|Q14141|SEPT6_HUMAN	sp|Q14141|SEPT6_HUMAN	No	22.3477	19.885	22.7507	23.1413	21.7019	22.7369	23.1862	23.1609	23.0124	22.7001	23.1041	23.1436	0.079307	0.178703	0.957308
>sp|P13667|PDIA4_HUMAN Protein disulfide-isomerase A4 OS=Homo sapiens GN=PDIA4 PE=1 SV=2	P13667	sp|P13667|PDIA4_HUMAN	sp|P13667|PDIA4_HUMAN	No	22.8627	23.6023	23.4441	23.1581	23.2765	23.7605	23.148	23.8174	24.2607	23.4947	24.055	23.7649	0.0803015	0.179363	0.406085
>sp|Q96A72|MGN2_HUMAN Protein mago nashi homolog 2 OS=Homo sapiens GN=MAGOHB PE=1 SV=1	Q96A72	sp|Q96A72|MGN2_HUMAN	sp|Q96A72|MGN2_HUMAN	No	21.1426	21.2385	21.5316	21.308	20.7403	20.8454	21.5074	21.5751	21.0375	21.6529	21.251	21.6001	0.0806609	0.179383	0.302912
>sp|P05204|HMGN2_HUMAN Non-histone chromosomal protein HMG-17 OS=Homo sapiens GN=HMGN2 PE=1 SV=3;>sp|Q15651|HMGN3_HUMAN High mobility group nucleosome-binding domain-containing protein 3 OS=Homo sapiens GN=HMGN3 PE=1 SV=2	P05204;Q15651	sp|P05204|HMGN2_HUMAN;sp|Q15651|HMGN3_HUMAN	sp|P05204|HMGN2_HUMAN;sp|Q15651|HMGN3_HUMAN	Yes	20.0454	23.5026	23.4836	23.0613	23.1142	19.7259	24.3871	20.1523	24.8007	25.2843	25.5587	25.9341	0.0805883	0.179612	2.19736
>sp|P25788|PSA3_HUMAN Proteasome subunit alpha type-3 OS=Homo sapiens GN=PSMA3 PE=1 SV=2	P25788	sp|P25788|PSA3_HUMAN	sp|P25788|PSA3_HUMAN	No	22.3994	22.5923	22.3194	22.4585	21.8793	21.9061	22.7559	23.1113	22.4774	22.3217	22.7074	22.2497	0.0821997	0.180839	0.344713
>sp|P20908|CO5A1_HUMAN Collagen alpha-1(V) chain OS=Homo sapiens GN=COL5A1 PE=1 SV=3	P20908	sp|P20908|CO5A1_HUMAN	sp|P20908|CO5A1_HUMAN	No	26.6308	19.0867	26.1308	27.3291	28.385	27.3918	20.4794	19.7118	19.9258	25.2566	24.5616	24.6648	0.0820445	0.180887	-3.39236
>sp|P30049|ATPD_HUMAN ATP synthase subunit delta, mitochondrial OS=Homo sapiens GN=ATP5D PE=1 SV=2	P30049	sp|P30049|ATPD_HUMAN	sp|P30049|ATPD_HUMAN	No	19.3809	21.9553	20.5702	22.5771	22.4871	22.6907	20.2014	19.866	19.6637	19.6463	22.3107	19.9758	0.0815953	0.181067	-1.33288
>sp|O43488|ARK72_HUMAN Aflatoxin B1 aldehyde reductase member 2 OS=Homo sapiens GN=AKR7A2 PE=1 SV=3	O43488	sp|O43488|ARK72_HUMAN	sp|O43488|ARK72_HUMAN;sp|Q8NHP1|ARK74_HUMAN	Yes	22.9883	22.6468	22.8754	22.5596	22.9928	22.7784	23.0545	23.3665	23.5941	23.1553	23.0363	22.533	0.081783	0.181091	0.316411
>sp|P62316|SMD2_HUMAN Small nuclear ribonucleoprotein Sm D2 OS=Homo sapiens GN=SNRPD2 PE=1 SV=1	P62316	sp|P62316|SMD2_HUMAN	sp|P62316|SMD2_HUMAN	No	22.5365	23.216	22.7078	23.2795	20.4392	22.2125	23.0218	23.2512	23.0242	23.2414	23.5254	23.3477	0.0820042	0.181189	0.836709
>sp|O75083|WDR1_HUMAN WD repeat-containing protein 1 OS=Homo sapiens GN=WDR1 PE=1 SV=4	O75083	sp|O75083|WDR1_HUMAN	sp|O75083|WDR1_HUMAN	No	23.9598	23.9043	23.4685	23.2424	23.4672	23.0614	23.4576	22.9551	23.3739	23.0442	23.1303	23.2393	0.0841785	0.1844	-0.317208
>sp|Q15029|U5S1_HUMAN 116 kDa U5 small nuclear ribonucleoprotein component OS=Homo sapiens GN=EFTUD2 PE=1 SV=1	Q15029	sp|Q15029|U5S1_HUMAN	sp|Q15029|U5S1_HUMAN	No	19.6834	19.8318	20.4287	21.7732	20.7848	21.0718	21.5788	20.9345	21.4514	21.0586	20.8772	21.7455	0.0841527	0.184739	0.678713
>sp|P49006|MRP_HUMAN MARCKS-related protein OS=Homo sapiens GN=MARCKSL1 PE=1 SV=2	P49006	sp|P49006|MRP_HUMAN	sp|P49006|MRP_HUMAN	No	22.2144	22.5923	22.5043	23.3885	21.1967	19.2925	22.928	23.2081	22.81	22.7815	23.1702	23.1235	0.0846704	0.185081	1.13877
>sp|P17096|HMGA1_HUMAN High mobility group protein HMG-I/HMG-Y OS=Homo sapiens GN=HMGA1 PE=1 SV=3	P17096	sp|P17096|HMGA1_HUMAN	sp|P17096|HMGA1_HUMAN	No	22.9165	23.794	19.8165	23.2071	22.5757	22.8997	23.1123	23.7093	23.4003	23.5623	24.0833	24.0963	0.0856608	0.186449	1.12571
>sp|Q8WXF1|PSPC1_HUMAN Paraspeckle component 1 OS=Homo sapiens GN=PSPC1 PE=1 SV=1	Q8WXF1	sp|Q8WXF1|PSPC1_HUMAN	sp|Q8WXF1|PSPC1_HUMAN	No	22.9095	22.2211	22.2481	22.413	22.431	22.1088	22.1941	22.932	23.0628	23.1664	22.3282	22.9705	0.0856084	0.186732	0.387071
>sp|Q86VP6|CAND1_HUMAN Cullin-associated NEDD8-dissociated protein 1 OS=Homo sapiens GN=CAND1 PE=1 SV=2	Q86VP6	sp|Q86VP6|CAND1_HUMAN	sp|Q86VP6|CAND1_HUMAN	No	23.2417	23.1655	23.2325	22.7626	23.1735	20.3519	23.5956	23.944	23.4618	23.4711	23.5558	23.314	0.0862731	0.187383	0.902407
>sp|P16615|AT2A2_HUMAN Sarcoplasmic/endoplasmic reticulum calcium ATPase 2 OS=Homo sapiens GN=ATP2A2 PE=1 SV=1	P16615	sp|P16615|AT2A2_HUMAN	sp|P16615|AT2A2_HUMAN	No	22.0049	21.3352	19.8782	22.3345	21.0879	21.4927	22.3881	22.4052	22.7791	21.4325	22.4659	21.4451	0.0866861	0.187881	0.797084
>sp|Q9H223|EHD4_HUMAN EH domain-containing protein 4 OS=Homo sapiens GN=EHD4 PE=1 SV=1	Q9H223	sp|Q9H223|EHD4_HUMAN	sp|Q9H223|EHD4_HUMAN	No	21.1515	21.2956	21.3318	20.7611	21.5213	21.6554	19.6795	21.1932	21.2808	21.283	20.6127	20.3316	0.0875826	0.189423	-0.556003
>sp|P45880|VDAC2_HUMAN Voltage-dependent anion-selective channel protein 2 OS=Homo sapiens GN=VDAC2 PE=1 SV=2	P45880	sp|P45880|VDAC2_HUMAN	sp|P45880|VDAC2_HUMAN	No	22.4126	23.0196	22.6488	21.0519	19.2581	22.6901	23.1643	23.0964	22.9076	23.4334	22.48	22.8442	0.0878082	0.18951	1.14081
>sp|Q9Y5S9|RBM8A_HUMAN RNA-binding protein 8A OS=Homo sapiens GN=RBM8A PE=1 SV=1	Q9Y5S9	sp|Q9Y5S9|RBM8A_HUMAN	sp|Q9Y5S9|RBM8A_HUMAN	No	22.1671	22.0457	22.0758	22.0657	21.4456	21.2565	22.2041	22.2552	21.8928	22.1021	22.243	22.2766	0.0881248	0.189793	0.319557
>sp|Q14126|DSG2_HUMAN Desmoglein-2 OS=Homo sapiens GN=DSG2 PE=1 SV=2	Q14126	sp|Q14126|DSG2_HUMAN	sp|Q14126|DSG2_HUMAN	No	21.1635	18.7099	19.7743	19.2968	21.9046	19.2668	19.6309	22.8038	19.162	23.277	22.8457	22.5365	0.0890862	0.191461	1.69
>sp|Q7Z5R6|AB1IP_HUMAN Amyloid beta A4 precursor protein-binding family B member 1-interacting protein OS=Homo sapiens GN=APBB1IP PE=1 SV=1	Q7Z5R6	sp|Q7Z5R6|AB1IP_HUMAN	sp|Q7Z5R6|AB1IP_HUMAN;sp|Q70E73|RAPH1_HUMAN	Yes	20.9599	20.936	19.9088	21.9135	21.0428	19.8135	21.6304	21.8315	21.6047	20.3087	22.461	21.569	0.0909691	0.195097	0.805131
>sp|P08727|K1C19_HUMAN Keratin, type I cytoskeletal 19 OS=Homo sapiens GN=KRT19 PE=1 SV=4	P08727	sp|P08727|K1C19_HUMAN	sp|P08727|K1C19_HUMAN	No	29.8023	30.0089	30.158	29.377	31.1635	29.6673	30.5071	28.4408	28.8526	29.0528	29.8029	29.106	0.0914207	0.195656	-0.735811
>sp|O00468|AGRIN_HUMAN Agrin OS=Homo sapiens GN=AGRN PE=1 SV=5	O00468	sp|O00468|AGRIN_HUMAN	sp|O00468|AGRIN_HUMAN	No	19.4443	20.0002	20.2139	20.1104	21.518	19.725	20.2144	21.693	22.0767	21.7823	19.3595	21.9725	0.0918327	0.196127	1.01444
>sp|Q01130|SRSF2_HUMAN Serine/arginine-rich splicing factor 2 OS=Homo sapiens GN=SRSF2 PE=1 SV=4	Q01130	sp|Q01130|SRSF2_HUMAN	sp|Q01130|SRSF2_HUMAN;sp|Q9BRL6|SRSF8_HUMAN	Yes	23.54	23.7016	23.4961	19.7001	22.5921	23.5961	24.0339	24.1914	23.7683	23.5609	23.9615	24.3008	0.0929858	0.198176	1.19848
>sp|P07766|CD3E_HUMAN T-cell surface glycoprotein CD3 epsilon chain OS=Homo sapiens GN=CD3E PE=1 SV=2	P07766	sp|P07766|CD3E_HUMAN	sp|P07766|CD3E_HUMAN	No	20.0268	19.5008	19.8613	19.4467	20.1142	19.4275	20.2815	19.6595	21.0096	19.1176	22.0861	22.659	0.0932789	0.198387	1.07265
>sp|P04217|A1BG_HUMAN Alpha-1B-glycoprotein OS=Homo sapiens GN=A1BG PE=1 SV=4	P04217	sp|P04217|A1BG_HUMAN	sp|P04217|A1BG_HUMAN	No	21.7833	21.8891	21.2752	18.8046	21.5779	19.7303	20.5029	19.356	19.6267	19.5618	20.4872	19.2057	0.0936896	0.198847	-1.05336
>sp|Q9NZT1|CALL5_HUMAN Calmodulin-like protein 5 OS=Homo sapiens GN=CALML5 PE=1 SV=2	Q9NZT1	sp|Q9NZT1|CALL5_HUMAN	sp|Q9NZT1|CALL5_HUMAN	No	20.2485	22.2135	22.0728	22.0462	19.8471	19.5854	20.6902	20.0381	18.8472	20.0035	20.1432	20.064	0.0939683	0.199026	-1.03786
>sp|P02751|FINC_HUMAN Fibronectin OS=Homo sapiens GN=FN1 PE=1 SV=4	P02751	sp|P02751|FINC_HUMAN	sp|P02751|FINC_HUMAN	No	25.8316	26.4118	26.4162	25.7657	25.9189	26.0508	25.8555	25.9169	26.631	26.5521	28.0126	27.663	0.0944364	0.199604	0.706015
>sp|P11047|LAMC1_HUMAN Laminin subunit gamma-1 OS=Homo sapiens GN=LAMC1 PE=1 SV=3	P11047	sp|P11047|LAMC1_HUMAN	sp|P11047|LAMC1_HUMAN	No	24.7923	24.5058	24.1904	24.4626	25.5423	25.623	21.8253	23.8136	24.784	24.979	23.02	24.5765	0.096115	0.202733	-1.01968
>sp|P16402|H13_HUMAN Histone H1.3 OS=Homo sapiens GN=HIST1H1D PE=1 SV=2	P16402	sp|P16402|H13_HUMAN	sp|P16402|H13_HUMAN	No	25.8064	25.7439	25.4489	26.1459	19.9259	25.1918	26.71	26.3376	25.6503	26.4822	26.9445	26.9761	0.0971052	0.203981	1.80632
>sp|P67775|PP2AA_HUMAN Serine/threonine-protein phosphatase 2A catalytic subunit alpha isoform OS=Homo sapiens GN=PPP2CA PE=1 SV=1;>sp|P62714|PP2AB_HUMAN Serine/threonine-protein phosphatase 2A catalytic subunit beta isoform OS=Homo sapiens GN=PPP2CB PE=1 SV=1	P67775;P62714	sp|P67775|PP2AA_HUMAN;sp|P62714|PP2AB_HUMAN	sp|P67775|PP2AA_HUMAN;sp|P62714|PP2AB_HUMAN	Yes	22.3004	21.6909	21.82	19.3929	21.9461	18.4832	22.1493	21.9796	22.2201	21.7718	21.9208	22.967	0.0970711	0.204329	1.2292
>sp|Q96QK1|VPS35_HUMAN Vacuolar protein sorting-associated protein 35 OS=Homo sapiens GN=VPS35 PE=1 SV=2	Q96QK1	sp|Q96QK1|VPS35_HUMAN	sp|Q96QK1|VPS35_HUMAN	No	21.9746	21.4871	19.1486	21.7648	21.6618	22.0102	21.9116	22.3694	22.002	22.3537	22.1989	22.1596	0.0980528	0.205129	0.824675
>sp|P54920|SNAA_HUMAN Alpha-soluble NSF attachment protein OS=Homo sapiens GN=NAPA PE=1 SV=3	P54920	sp|P54920|SNAA_HUMAN	sp|P54920|SNAA_HUMAN	No	21.824	22.2276	21.9116	22.0366	19.0219	19.5189	22.4292	22.7266	22.0389	22.4306	22.178	21.4183	0.0979984	0.205435	1.11349
>sp|P01009|A1AT_HUMAN Alpha-1-antitrypsin OS=Homo sapiens GN=SERPINA1 PE=1 SV=3	P01009	sp|P01009|A1AT_HUMAN	sp|P01009|A1AT_HUMAN	No	25.0587	25.5615	24.6876	24.2696	26.7704	25.489	24.1658	23.94	24.6731	24.5635	24.7002	25.3501	0.0984383	0.205515	-0.740673
>sp|P62310|LSM3_HUMAN U6 snRNA-associated Sm-like protein LSm3 OS=Homo sapiens GN=LSM3 PE=1 SV=2	P62310	sp|P62310|LSM3_HUMAN	sp|P62310|LSM3_HUMAN	No	20.3864	20.6186	19.4159	20.043	21.7373	20.0669	22.6307	22.0653	19.944	22.4131	22.2954	19.717	0.0997831	0.207898	1.13292
>sp|P14618|KPYM_HUMAN Pyruvate kinase PKM OS=Homo sapiens GN=PKM PE=1 SV=4	P14618	sp|P14618|KPYM_HUMAN	sp|P14618|KPYM_HUMAN;sp|P30613|KPYR_HUMAN	Yes	27.3063	27.7124	27.767	27.4609	27.1719	27.2715	27.8269	26.9283	26.9683	26.9153	27.2907	26.5043	0.100444	0.20885	-0.37604
>sp|P35998|PRS7_HUMAN 26S protease regulatory subunit 7 OS=Homo sapiens GN=PSMC2 PE=1 SV=3	P35998	sp|P35998|PRS7_HUMAN	sp|P35998|PRS7_HUMAN	No	22.0999	20.7459	20.1541	21.6172	20.9444	20.5312	22.4175	22.0753	21.8006	21.2399	21.2965	21.1748	0.100765	0.209092	0.651969
>sp|P31948|STIP1_HUMAN Stress-induced-phosphoprotein 1 OS=Homo sapiens GN=STIP1 PE=1 SV=1	P31948	sp|P31948|STIP1_HUMAN	sp|P31948|STIP1_HUMAN	No	22.7182	23.0499	22.6056	22.9735	20.4051	22.7209	23.6104	23.2194	23.2618	22.982	23.0064	22.9304	0.102231	0.211706	0.756196
>sp|P14868|SYDC_HUMAN Aspartate--tRNA ligase, cytoplasmic OS=Homo sapiens GN=DARS PE=1 SV=2	P14868	sp|P14868|SYDC_HUMAN	sp|P14868|SYDC_HUMAN	No	23.5008	23.4822	19.1385	23.428	23.0446	19.0676	23.7911	23.7882	23.7322	23.4335	23.4751	23.1879	0.103355	0.212741	1.62439
>sp|Q86YV0|RASL3_HUMAN RAS protein activator like-3 OS=Homo sapiens GN=RASAL3 PE=1 SV=2	Q86YV0	sp|Q86YV0|RASL3_HUMAN	sp|Q86YV0|RASL3_HUMAN	No	20.7345	20.7124	20.218	21.1134	19.2415	20.0905	19.6472	20.1249	19.638	19.5508	19.9312	20.1127	0.103247	0.212948	-0.517618
>sp|P11908|PRPS2_HUMAN Ribose-phosphate pyrophosphokinase 2 OS=Homo sapiens GN=PRPS2 PE=1 SV=2;>sp|P60891|PRPS1_HUMAN Ribose-phosphate pyrophosphokinase 1 OS=Homo sapiens GN=PRPS1 PE=1 SV=2	P11908;P60891	sp|P11908|PRPS2_HUMAN;sp|P60891|PRPS1_HUMAN	sp|P11908|PRPS2_HUMAN;sp|P60891|PRPS1_HUMAN;sp|P21108|PRPS3_HUMAN	Yes	20.3233	21.3863	21.402	21.4309	20.1245	19.9583	21.4315	21.7196	21.9248	21.0816	20.8255	21.2194	0.103699	0.21302	0.596176
>sp|P49748|ACADV_HUMAN Very long-chain specific acyl-CoA dehydrogenase, mitochondrial OS=Homo sapiens GN=ACADVL PE=1 SV=1	P49748	sp|P49748|ACADV_HUMAN	sp|P49748|ACADV_HUMAN	No	22.5444	22.5452	22.4921	22.1862	22.7625	23.1683	23.1315	21.8133	22.5144	21.8797	21.4528	19.9176	0.104063	0.213339	-0.831575
>sp|Q03135|CAV1_HUMAN Caveolin-1 OS=Homo sapiens GN=CAV1 PE=1 SV=4	Q03135	sp|Q03135|CAV1_HUMAN	sp|Q03135|CAV1_HUMAN	No	22.3204	19.5672	18.8787	20.341	22.8713	23.2025	20.1542	20.3777	19.6163	19.9472	20.0948	18.3192	0.104298	0.213393	-1.44527
>sp|P19367|HXK1_HUMAN Hexokinase-1 OS=Homo sapiens GN=HK1 PE=1 SV=3	P19367	sp|P19367|HXK1_HUMAN	sp|P19367|HXK1_HUMAN;sp|Q2TB90|HKDC1_HUMAN;sp|P52789|HXK2_HUMAN	Yes	21.645	22.3446	23.0225	22.5058	22.166	22.2399	20.3817	22.656	22.3013	20.1495	20.3473	22.4752	0.105084	0.214574	-0.935471
>sp|Q9Y3Y2|CHTOP_HUMAN Chromatin target of PRMT1 protein OS=Homo sapiens GN=CHTOP PE=1 SV=2	Q9Y3Y2	sp|Q9Y3Y2|CHTOP_HUMAN	sp|Q9Y3Y2|CHTOP_HUMAN	No	19.5107	20.4024	21.746	19.2816	19.9822	20.6858	21.2949	19.3882	20.8566	21.7992	21.9762	22.3512	0.105655	0.214881	1.00957
>sp|P13647|K2C5_HUMAN Keratin, type II cytoskeletal 5 OS=Homo sapiens GN=KRT5 PE=1 SV=3	P13647	sp|P13647|K2C5_HUMAN	sp|P13647|K2C5_HUMAN	No	30.0772	30.4303	30.4669	29.6853	31.1428	29.7908	30.8302	28.412	28.9194	29.4512	30.341	28.9894	0.105622	0.215242	-0.775034
>sp|Q04826|1B40_HUMAN HLA class I histocompatibility antigen, B-40 alpha chain OS=Homo sapiens GN=HLA-B PE=1 SV=1;>sp|P30479|1B41_HUMAN HLA class I histocompatibility antigen, B-41 alpha chain OS=Homo sapiens GN=HLA-B PE=1 SV=1	Q04826;P30479	sp|Q04826|1B40_HUMAN;sp|P30479|1B41_HUMAN	sp|Q04826|1B40_HUMAN;sp|P30479|1B41_HUMAN	Yes	22.6012	19.4017	18.9631	21.3336	22.5617	22.8897	20.2215	20.0288	20.7269	19.1916	20.055	19.6952	0.106099	0.215355	-1.30532
>sp|O00303|EIF3F_HUMAN Eukaryotic translation initiation factor 3 subunit F OS=Homo sapiens GN=EIF3F PE=1 SV=1	O00303	sp|O00303|EIF3F_HUMAN	sp|O00303|EIF3F_HUMAN	No	21.1636	21.2194	21.7174	21.5359	19.2301	20.6997	21.1826	21.8015	21.728	21.5182	21.7811	21.5938	0.107137	0.216603	0.673164
>sp|O94776|MTA2_HUMAN Metastasis-associated protein MTA2 OS=Homo sapiens GN=MTA2 PE=1 SV=1	O94776	sp|O94776|MTA2_HUMAN	sp|O94776|MTA2_HUMAN	No	20.1932	20.3967	19.2828	19.176	19.3315	20.333	20.077	21.6432	20.1366	21.3012	19.0556	21.9286	0.107133	0.217024	0.904863
>sp|P07910|HNRPC_HUMAN Heterogeneous nuclear ribonucleoproteins C1/C2 OS=Homo sapiens GN=HNRNPC PE=1 SV=4	P07910	sp|P07910|HNRPC_HUMAN	sp|P07910|HNRPC_HUMAN;sp|B2RXH8|HNRC2_HUMAN	Yes	26.2849	26.0072	26.3858	26.7396	25.6858	25.2138	26.2998	26.3169	26.1429	26.5892	26.7717	26.8248	0.109448	0.219109	0.438042
>sp|P11279|LAMP1_HUMAN Lysosome-associated membrane glycoprotein 1 OS=Homo sapiens GN=LAMP1 PE=1 SV=3	P11279	sp|P11279|LAMP1_HUMAN	sp|P11279|LAMP1_HUMAN	No	21.59	21.483	20.128	22.8984	22.4998	21.8369	19.5985	18.8705	21.681	21.5611	21.4812	20.7105	0.108809	0.219117	-1.08888
>sp|P09012|SNRPA_HUMAN U1 small nuclear ribonucleoprotein A OS=Homo sapiens GN=SNRPA PE=1 SV=3	P09012	sp|P09012|SNRPA_HUMAN	sp|P09012|SNRPA_HUMAN	No	19.8305	20.152	22.7479	22.8359	21.1123	19.5775	22.9463	19.733	22.8333	22.7677	23.2643	23.2947	0.10865	0.219229	1.43053
>sp|P62277|RS13_HUMAN 40S ribosomal protein S13 OS=Homo sapiens GN=RPS13 PE=1 SV=2	P62277	sp|P62277|RS13_HUMAN	sp|P62277|RS13_HUMAN	No	23.6789	23.1409	23.1952	24.0046	23.1944	22.1673	23.6735	23.6147	23.6119	23.6136	24.1762	23.554	0.109436	0.219516	0.477111
>sp|P52209|6PGD_HUMAN 6-phosphogluconate dehydrogenase, decarboxylating OS=Homo sapiens GN=PGD PE=1 SV=3	P52209	sp|P52209|6PGD_HUMAN	sp|P52209|6PGD_HUMAN	No	22.5221	22.4327	22.923	22.9318	22.6685	22.53	22.5793	23.0969	22.9413	23.0812	22.8845	22.7036	0.110105	0.219566	0.213083
>sp|P84103|SRSF3_HUMAN Serine/arginine-rich splicing factor 3 OS=Homo sapiens GN=SRSF3 PE=1 SV=1	P84103	sp|P84103|SRSF3_HUMAN	sp|P84103|SRSF3_HUMAN	No	25.048	24.5443	23.3095	24.9366	24.5517	24.2969	25.0351	24.4754	24.9932	24.5234	25.4478	25.4535	0.110021	0.219827	0.540215
>sp|P36578|RL4_HUMAN 60S ribosomal protein L4 OS=Homo sapiens GN=RPL4 PE=1 SV=5	P36578	sp|P36578|RL4_HUMAN	sp|P36578|RL4_HUMAN	No	24.7076	24.5623	24.9786	24.5187	23.9104	24.6055	24.7097	24.942	24.7491	24.7113	24.9103	24.8406	0.109409	0.219892	0.263319
>sp|P60866|RS20_HUMAN 40S ribosomal protein S20 OS=Homo sapiens GN=RPS20 PE=1 SV=1	P60866	sp|P60866|RS20_HUMAN	sp|P60866|RS20_HUMAN	No	23.103	23.1512	23.0107	22.8142	23.1858	23.2867	19.6112	22.4175	23.3242	20.6249	22.8608	23.1604	0.111527	0.221969	-1.0921
>sp|P53992|SC24C_HUMAN Protein transport protein Sec24C OS=Homo sapiens GN=SEC24C PE=1 SV=3	P53992	sp|P53992|SC24C_HUMAN	sp|P53992|SC24C_HUMAN	No	20.2156	19.1636	20.2731	20.3381	20.765	19.8976	20.7716	20.4849	19.8852	20.886	20.8835	20.5578	0.111886	0.222251	0.469311
>sp|P39060|COIA1_HUMAN Collagen alpha-1(XVIII) chain OS=Homo sapiens GN=COL18A1 PE=1 SV=5	P39060	sp|P39060|COIA1_HUMAN	sp|P39060|COIA1_HUMAN	No	22.8005	22.9017	22.5603	20.13	23.6145	23.6165	22.5707	22.8949	24.5516	24.4887	23.1672	24.8529	0.113069	0.224167	1.15041
>sp|O43681|ASNA_HUMAN ATPase ASNA1 OS=Homo sapiens GN=ASNA1 PE=1 SV=2	O43681	sp|O43681|ASNA_HUMAN	sp|O43681|ASNA_HUMAN	No	20.4528	20.0253	20.8484	19.8373	21.5329	20.279	21.9838	20.2682	21.6674	21.5264	21.0689	20.4083	0.114459	0.226483	0.657916
>sp|Q92499|DDX1_HUMAN ATP-dependent RNA helicase DDX1 OS=Homo sapiens GN=DDX1 PE=1 SV=2	Q92499	sp|Q92499|DDX1_HUMAN	sp|Q92499|DDX1_HUMAN	No	22.2367	21.856	22.1434	22.1908	22.2546	19.9298	21.6332	22.6071	22.8137	22.3763	22.8611	22.6244	0.115085	0.227281	0.717424
>sp|Q7KZF4|SND1_HUMAN Staphylococcal nuclease domain-containing protein 1 OS=Homo sapiens GN=SND1 PE=1 SV=1	Q7KZF4	sp|Q7KZF4|SND1_HUMAN	sp|Q7KZF4|SND1_HUMAN	No	23.3126	23.352	23.4416	23.5673	23.1416	23.1778	23.1476	23.6326	23.6327	23.3177	23.6855	23.9719	0.117557	0.23127	0.232498
>sp|P98179|RBM3_HUMAN RNA-binding protein 3 OS=Homo sapiens GN=RBM3 PE=1 SV=1	P98179	sp|P98179|RBM3_HUMAN	sp|P98179|RBM3_HUMAN	No	20.2396	22.5722	22.0872	22.3103	18.2108	19.7383	22.4353	20.2664	22.6393	22.0174	23.09	23.379	0.11746	0.231526	1.44486
>sp|P55786|PSA_HUMAN Puromycin-sensitive aminopeptidase OS=Homo sapiens GN=NPEPPS PE=1 SV=2	P55786	sp|P55786|PSA_HUMAN	sp|P55786|PSA_HUMAN;sp|A6NEC2|PSAL_HUMAN	Yes	22.1183	19.6293	22.0292	22.3643	22.4059	22.2308	22.8019	22.3719	23.1308	22.6988	22.5069	22.0158	0.119172	0.233549	0.791405
[truncated: 494 more rows]

## Sheet: NvB1
FASTA.header.extracted	UniProtID	Majority.Protein.IDs	All.Protein.IDs	Protein Group	Normal_BR1	Normal_BR2	Normal_BR3	Normal_BR4	Normal_BR5	Normal_BR6	B1_BR1	B1_BR2	B1_BR3	B1_BR4	B1_BR5	B1_BR6	Student.s.t.test.p.value.B1_Normal	Student.s.t.test.q.value.B1_Normal	Log2 Fold Change (Normal/B1)
[truncated: 957 more rows]

[truncated: 3 more sheets: NvB2, NvB3, AvB3]
