# Supplementary material for: Proteomic Signatures of Thymomas
Source: PLoS One. 2016 Nov 10;11(11):e0166494. doi: 10.1371/journal.pone.0166494 (PMC5104371; doi:10.1371/journal.pone.0166494)
Supplement: S5 Table — DAVID was used to analysis proteins lists significantly (q-value <0.20) different between tumor and normal thymus tissue to assess Gene Ontology for protein similar in function. (XLSX) [file pone.0166494.s006.xlsx]

## Sheet: AvN
Category	Term	Count	%	PValue	Genes	List Total	Pop Hits	Pop Total	Fold Enrichment	Bonferroni	Benjamini	FDR
GOTERM_BP_FAT	GO:0006414~translational elongation	15	6.97674	2.67912e-10	P60866, Q5VTE0, P36578, P05387, P83731, Q07020, P62987, P62899, P62424, P62906, P50914, P62244, P62854, P46781, P62701	202	101	13528	9.94608	4.39643e-07	4.39643e-07	4.49981e-07
GOTERM_BP_FAT	GO:0007010~cytoskeleton organization	28	13.0233	3.06678e-10	P52566, Q9NZN4, P35222, Q03135, P07737, P15153, Q9Y2J2, P51911, P68032, P17661, O43707, Q9UQE7, P35749, P31146, P06702, P05556, Q13561, P05787, Q9UH99, P21333, P08779, Q9UI08, P08729, P16949, Q14204, P08727, P63261, Q14847	202	436	13528	4.30084	5.03259e-07	2.5163e-07	5.15094e-07
GOTERM_BP_FAT	GO:0030029~actin filament-based process	18	8.37209	1.13611e-07	P31146, P06702, P05556, P60660, P52566, P21333, Q9NZN4, P07737, Q9UI08, P15153, Q7Z406, P08727, Q9Y2J2, P51911, P68032, P63261, O43707, P35749	202	241	13528	5.00193	0.000186418	6.21432e-05	0.000190819
GOTERM_BP_FAT	GO:0030036~actin cytoskeleton organization	16	7.44186	1.40456e-06	P31146, P06702, P05556, P52566, P21333, Q9NZN4, P07737, Q9UI08, P15153, P08727, Q9Y2J2, P68032, P63261, P51911, O43707, P35749	202	226	13528	4.74126	0.00230223	0.000576054	0.00235905
GOTERM_BP_FAT	GO:0006412~translation	19	8.83721	2.21028e-06	P60866, Q5VTE0, P36578, P05387, O75821, P83731, Q07020, P62987, Q15056, P62899, P07814, P62424, Q8N1G4, P62906, P50914, P62244, P62854, P46781, P62701	202	331	13528	3.84422	0.0036205	0.000725151	0.00371229
GOTERM_BP_FAT	GO:0006090~pyruvate metabolic process	8	3.72093	2.50023e-06	P11177, P36871, P21695, P43304, P00338, P07195, P08559, P09622	202	42	13528	12.7562	0.00409448	0.000683581	0.00419928
GOTERM_BP_FAT	GO:0044275~cellular carbohydrate catabolic process	10	4.65116	4.58206e-06	P04406, P11177, P36871, O95336, P21695, P10253, P52209, P00338, P07195, P08559	202	85	13528	7.87886	0.00749098	0.00107359	0.0076957
GOTERM_BP_FAT	GO:0043933~macromolecular complex subunit organization	27	12.5581	1.89895e-05	O75347, P55060, Q99879, Q99714, P21333, P83731, P30086, P14923, Q71DI3, Q16778, Q9Y5B9, P35222, Q92522, Q03135, P05164, Q9UI08, P12830, P07814, P16403, P16949, P26583, P62318, P16401, P04275, P35749, Q16181, P62805	202	710	13528	2.54676	0.0306816	0.00388769	0.0318898
GOTERM_BP_FAT	GO:0006007~glucose catabolic process	8	3.72093	2.27942e-05	P04406, P11177, P36871, O95336, P52209, P00338, P07195, P08559	202	58	13528	9.23728	0.0367147	0.00414756	0.0382779
GOTERM_BP_FAT	GO:0030198~extracellular matrix organization	10	4.65116	2.39842e-05	P07585, P12110, Q07507, P20908, P51884, P14543, P02452, P02461, P35749, P08123	202	104	13528	6.43945	0.0385941	0.00392812	0.040276
GOTERM_BP_FAT	GO:0034621~cellular macromolecular complex subunit organization	18	8.37209	2.40763e-05	O75347, P55060, Q99879, P83731, P21333, Q71DI3, Q16778, Q9Y5B9, Q03135, Q92522, Q9UI08, P16403, P16949, P26583, P16401, P62318, P35749, P62805	202	357	13528	3.37665	0.0387393	0.00358534	0.0404305
GOTERM_BP_FAT	GO:0046164~alcohol catabolic process	9	4.18605	2.62643e-05	P04406, P11177, P36871, O95336, P21695, P52209, P00338, P07195, P08559	202	81	13528	7.44114	0.0421846	0.00358524	0.044104
GOTERM_BP_FAT	GO:0043062~extracellular structure organization	12	5.5814	3.17322e-05	P07585, P12830, P12110, Q07507, P20908, P51884, P14543, P02452, P02461, P35222, P35749, P08123	202	163	13528	4.93033	0.0507409	0.00399764	0.0532838
GOTERM_BP_FAT	GO:0016052~carbohydrate catabolic process	10	4.65116	3.49165e-05	P04406, P11177, P36871, O95336, P21695, P10253, P52209, P00338, P07195, P08559	202	109	13528	6.14406	0.0556882	0.00408442	0.0586291
GOTERM_BP_FAT	GO:0007398~ectoderm development	13	6.04651	4.22684e-05	O60437, Q02388, P51648, P15924, P20908, Q04695, P13647, P02452, P08779, P02461, P35222, P16615, P08123	202	199	13528	4.37494	0.0670129	0.00461358	0.0709698
GOTERM_BP_FAT	GO:0031032~actomyosin structure organization	6	2.7907	5.12674e-05	P05556, P08727, P51911, P68032, P63261, P35749	202	28	13528	14.3508	0.0806901	0.00524445	0.0860733
GOTERM_BP_FAT	GO:0010035~response to inorganic substance	13	6.04651	5.64293e-05	P05164, P30044, Q9BXP5, O43681, P02452, P63261, P30086, P07203, P01023, P35222, Q03135, Q99497, P62158	202	205	13528	4.2469	0.0884448	0.00543243	0.0947358
GOTERM_BP_FAT	GO:0007052~mitotic spindle organization	5	2.32558	5.67884e-05	Q14204, P16949, Q13561, Q9UH99, Q9UQE7	202	15	13528	22.3234	0.0889818	0.00516398	0.0953384
GOTERM_BP_FAT	GO:0030199~collagen fibril organization	6	2.7907	6.1205e-05	Q07507, P20908, P51884, P02452, P02461, P08123	202	29	13528	13.8559	0.0955611	0.00527239	0.10275
GOTERM_BP_FAT	GO:0019320~hexose catabolic process	8	3.72093	7.12631e-05	P04406, P11177, P36871, O95336, P52209, P00338, P07195, P08559	202	69	13528	7.76467	0.110368	0.00583028	0.119625
GOTERM_BP_FAT	GO:0034728~nucleosome organization	9	4.18605	7.144e-05	P16403, Q99879, P26583, P16401, Q71DI3, Q16778, Q9Y5B9, Q92522, P62805	202	93	13528	6.481	0.110626	0.00556717	0.119922
GOTERM_BP_FAT	GO:0046365~monosaccharide catabolic process	8	3.72093	8.56706e-05	P04406, P11177, P36871, O95336, P52209, P00338, P07195, P08559	202	71	13528	7.54595	0.131156	0.00637015	0.143794
GOTERM_BP_FAT	GO:0006006~glucose metabolic process	11	5.11628	9.52972e-05	P04406, P11177, P36871, O95336, P21695, P10253, P52209, P43304, P00338, P07195, P08559	202	153	13528	4.81486	0.144775	0.00677651	0.15994
GOTERM_BP_FAT	GO:0008544~epidermis development	12	5.5814	9.55708e-05	O60437, Q02388, P51648, P15924, P20908, Q04695, P13647, P02452, P08779, P02461, P16615, P08123	202	184	13528	4.36763	0.145158	0.00651366	0.160399
GOTERM_BP_FAT	GO:0007155~cell adhesion	25	11.6279	0.000114017	P20908, P35221, P02461, P16615, P35222, P12830, O60716, Q9Y3I0, Q02388, Q9Y446, P31146, Q13835, P12110, P12111, P14543, P05556, P14923, P55268, P39059, Q07507, P12109, Q14126, P04275, Q08380, Q16853	202	700	13528	2.3918	0.17065	0.00745658	0.19133
GOTERM_BP_FAT	GO:0022610~biological adhesion	25	11.6279	0.000116533	P20908, P35221, P02461, P16615, P35222, P12830, O60716, Q9Y3I0, Q02388, Q9Y446, P31146, Q13835, P12110, P12111, P14543, P05556, P14923, P55268, P39059, Q07507, P12109, Q14126, P04275, Q08380, Q16853	202	701	13528	2.38838	0.174067	0.00732845	0.195547
GOTERM_BP_FAT	GO:0055114~oxidation reduction	23	10.6977	0.000210638	P51648, Q99536, P04406, P21695, P00338, P43304, P49327, Q99714, P07195, P07203, P09622, P16152, P05164, P31040, O95168, P11177, P30044, O43488, P52209, Q08257, P08559, Q16853, P02794	202	639	13528	2.41051	0.292271	0.0127218	0.353197
GOTERM_BP_FAT	GO:0030239~myofibril assembly	5	2.32558	0.000232182	P05556, P08727, P68032, P63261, P35749	202	21	13528	15.9453	0.31686	0.0135169	0.389256
GOTERM_BP_FAT	GO:0006334~nucleosome assembly	8	3.72093	0.000248028	P16403, Q99879, P26583, P16401, Q71DI3, Q16778, Q92522, P62805	202	84	13528	6.37812	0.334399	0.0139387	0.41577
GOTERM_BP_FAT	GO:0034622~cellular macromolecular complex assembly	15	6.97674	0.000288876	O75347, P55060, Q99879, P83731, P21333, Q71DI3, Q16778, Q03135, Q92522, P16403, P16401, P62318, P26583, P35749, P62805	202	318	13528	3.15898	0.377564	0.0156796	0.484088
GOTERM_BP_FAT	GO:0031497~chromatin assembly	8	3.72093	0.000308225	P16403, Q99879, P26583, P16401, Q71DI3, Q16778, Q92522, P62805	202	87	13528	6.15819	0.397022	0.0161861	0.516433
GOTERM_BP_FAT	GO:0065003~macromolecular complex assembly	23	10.6977	0.000366175	O75347, P55060, Q99879, P83731, P21333, Q99714, P30086, P14923, Q71DI3, Q16778, P35222, Q03135, Q92522, P12830, P07814, P16403, P26583, P16401, P62318, P04275, P35749, P62805, Q16181	202	665	13528	2.31627	0.451738	0.0186061	0.613247
GOTERM_BP_FAT	GO:0065004~protein-DNA complex assembly	8	3.72093	0.000406167	P16403, Q99879, P26583, P16401, Q71DI3, Q16778, Q92522, P62805	202	91	13528	5.8875	0.486577	0.019999	0.68001
GOTERM_BP_FAT	GO:0042692~muscle cell differentiation	9	4.18605	0.000443211	P05556, P08727, P68032, P63261, P09382, P07203, P35222, P35749, P20810	202	121	13528	4.98126	0.51687	0.0211689	0.741812
GOTERM_BP_FAT	GO:0006732~coenzyme metabolic process	10	4.65116	0.000465883	P31040, P11177, P00491, O00764, O95336, P21695, P52209, P07195, P09622, P07203	202	153	13528	4.37714	0.534523	0.0216114	0.779619
GOTERM_BP_FAT	GO:0019318~hexose metabolic process	11	5.11628	0.000596099	P04406, P11177, P36871, O95336, P21695, P10253, P52209, P43304, P00338, P07195, P08559	202	192	13528	3.83684	0.624122	0.0268142	0.996501
GOTERM_BP_FAT	GO:0006333~chromatin assembly or disassembly	9	4.18605	0.00061219	P16403, Q99879, P26583, P16401, Q71DI3, Q16778, Q9Y5B9, Q92522, P62805	202	127	13528	4.74593	0.633923	0.0267943	1.02327
GOTERM_BP_FAT	GO:0006096~glycolysis	6	2.7907	0.000636631	P04406, P11177, P36871, P00338, P07195, P08559	202	47	13528	8.5494	0.648323	0.0271264	1.06392
GOTERM_BP_FAT	GO:0051186~cofactor metabolic process	11	5.11628	0.000672392	P31040, P11177, P00491, O00764, O95336, P21695, P52209, P07195, P09622, P07203, P16152	202	195	13528	3.77781	0.66838	0.027905	1.12336
GOTERM_BP_FAT	GO:0043603~cellular amide metabolic process	6	2.7907	0.00142332	P00491, O95336, P21695, P52209, P07195, P09622	202	56	13528	7.17539	0.903415	0.0567589	2.36391
GOTERM_BP_FAT	GO:0002026~regulation of the force of heart contraction	4	1.86047	0.00156888	P10253, P30086, P05023, P16615	202	16	13528	16.7426	0.923964	0.0609089	2.60267
GOTERM_BP_FAT	GO:0005996~monosaccharide metabolic process	11	5.11628	0.00179397	P04406, P11177, P36871, O95336, P21695, P10253, P52209, P43304, P00338, P07195, P08559	202	222	13528	3.31835	0.947479	0.0677514	2.97081
GOTERM_BP_FAT	GO:0006323~DNA packaging	8	3.72093	0.00180123	P16403, Q99879, P26583, P16401, Q71DI3, Q16778, Q92522, P62805	202	117	13528	4.57917	0.948102	0.0664883	2.98266
GOTERM_BP_FAT	GO:0010927~cellular component assembly involved in morphogenesis	5	2.32558	0.00192035	P05556, P08727, P68032, P63261, P35749	202	36	13528	9.30143	0.957332	0.0691797	3.17693
GOTERM_BP_FAT	GO:0051146~striated muscle cell differentiation	7	3.25581	0.00196988	P05556, P08727, P68032, P63261, P07203, P35749, P20810	202	88	13528	5.32718	0.96067	0.0693815	3.25761
GOTERM_BP_FAT	GO:0032964~collagen biosynthetic process	3	1.39535	0.00213287	P20908, P02452, P02461	202	5	13528	40.1822	0.969916	0.0733404	3.52263
GOTERM_BP_FAT	GO:0006769~nicotinamide metabolic process	5	2.32558	0.00284494	P00491, O95336, P21695, P52209, P07195	202	40	13528	8.37129	0.990676	0.0946851	4.67246
GOTERM_BP_FAT	GO:0046496~nicotinamide nucleotide metabolic process	5	2.32558	0.00284494	P00491, O95336, P21695, P52209, P07195	202	40	13528	8.37129	0.990676	0.0946851	4.67246
GOTERM_BP_FAT	GO:0009820~alkaloid metabolic process	5	2.32558	0.00311637	P00491, O95336, P21695, P52209, P07195	202	41	13528	8.16711	0.994036	0.101211	5.10735
GOTERM_BP_FAT	GO:0031589~cell-substrate adhesion	7	3.25581	0.00338704	P31146, P05556, P14543, Q9Y3I0, P04275, P02461, P35222	202	98	13528	4.78359	0.99618	0.107406	5.53916
GOTERM_BP_FAT	GO:0019362~pyridine nucleotide metabolic process	5	2.32558	0.00340495	P00491, O95336, P21695, P52209, P07195	202	42	13528	7.97265	0.996291	0.105903	5.56767
GOTERM_BP_FAT	GO:0007051~spindle organization	5	2.32558	0.00437862	Q14204, P16949, Q13561, Q9UH99, Q9UQE7	202	45	13528	7.44114	0.999254	0.131682	7.10536
GOTERM_BP_FAT	GO:0042493~response to drug	10	4.65116	0.00502056	P06239, P12830, P63092, P00491, P15090, P68032, P30086, P05023, Q03135, Q99497	202	216	13528	3.10048	0.999741	0.146864	8.10626
GOTERM_BP_FAT	GO:0006266~DNA ligation	3	1.39535	0.00579884	P12956, P26583, P09429	202	8	13528	25.1139	0.999928	0.164787	9.30611
GOTERM_BP_FAT	GO:0051276~chromosome organization	16	7.44186	0.00592581	P12956, Q99879, P61088, P13010, Q71DI3, Q16778, Q9Y5B9, Q92522, Q09028, Q15424, P16403, P26583, P16401, P09429, Q9UQE7, P62805	202	485	13528	2.20933	0.999942	0.165243	9.50046
GOTERM_BP_FAT	GO:0006091~generation of precursor metabolites and energy	12	5.5814	0.00715408	P31040, P04406, P11177, O95168, P63092, P36871, P10253, P00338, O75947, P07195, P08559, P09622	202	313	13528	2.56755	0.999992	0.192828	11.3604
GOTERM_BP_FAT	GO:0055002~striated muscle cell development	5	2.32558	0.0073415	P05556, P08727, P68032, P63261, P35749	202	52	13528	6.43945	0.999994	0.194205	11.641
GOTERM_BP_FAT	GO:0006733~oxidoreduction coenzyme metabolic process	5	2.32558	0.0073415	P00491, O95336, P21695, P52209, P07195	202	52	13528	6.43945	0.999994	0.194205	11.641
GOTERM_BP_FAT	GO:0043588~skin development	4	1.86047	0.00888529	P20908, P02452, P02461, P08123	202	29	13528	9.23728	1	0.22659	13.9209
GOTERM_BP_FAT	GO:0055001~muscle cell development	5	2.32558	0.00951422	P05556, P08727, P68032, P63261, P35749	202	56	13528	5.97949	1	0.236983	14.8337
GOTERM_BP_FAT	GO:0010033~response to organic substance	20	9.30233	0.0110386	P31146, P63151, P63092, P12110, P15090, P02452, P30086, P00505, P02461, P35222, Q03135, P12830, P62873, Q9BXP5, P14317, P08727, P26583, P68032, P01023, P04792	202	721	13528	1.85771	1	0.265622	17.0087
GOTERM_BP_FAT	GO:0006325~chromatin organization	13	6.04651	0.0110582	Q09028, Q15424, P16403, Q99879, P26583, P16401, P61088, Q71DI3, P09429, Q16778, Q9Y5B9, Q92522, P62805	202	378	13528	2.30321	1	0.262232	17.0362
GOTERM_BP_FAT	GO:0045214~sarcomere organization	3	1.39535	0.0131449	P05556, P08727, P63261	202	12	13528	16.7426	1	0.299503	19.9281
GOTERM_BP_FAT	GO:0010608~posttranscriptional regulation of gene expression	9	4.18605	0.013633	Q15056, P08729, Q9BXP5, P21333, P38919, Q00839, P04792, P62701, Q8NC51	202	211	13528	2.85655	1	0.304634	20.5906
GOTERM_BP_FAT	GO:0007517~muscle organ development	9	4.18605	0.013633	P12111, P05556, P10253, P60660, P16401, P68032, Q01995, P35749, Q03135	202	211	13528	2.85655	1	0.304634	20.5906
GOTERM_BP_FAT	GO:0051259~protein oligomerization	8	3.72093	0.0152499	P12830, Q99714, P04275, P30086, P14923, P35222, Q03135, Q16181	202	174	13528	3.07909	1	0.329869	22.7488
GOTERM_BP_FAT	GO:0042592~homeostatic process	20	9.30233	0.0163735	P31146, P06239, O43681, P12956, P15090, P13010, P07203, P09622, P35222, P16615, Q03135, Q15084, P30044, P62873, P10253, P15153, P14317, P00738, Q99497, P02794	202	751	13528	1.7835	1	0.345119	24.216
GOTERM_BP_FAT	GO:0046364~monosaccharide biosynthetic process	4	1.86047	0.017329	P36871, P21695, P52209, P43304	202	37	13528	7.24003	1	0.356817	25.4431
GOTERM_BP_FAT	GO:0030865~cortical cytoskeleton organization	3	1.39535	0.0177747	Q9Y2J2, Q9NZN4, Q14847	202	14	13528	14.3508	1	0.359764	26.009
GOTERM_BP_FAT	GO:0046907~intracellular transport	18	8.37209	0.0186268	P63092, P55060, P60660, P05783, P21333, P62491, P16615, P61019, P38646, O75396, P62258, Q7Z406, O94973, P68032, Q00610, P09496, Q86U42, P02794	202	657	13528	1.8348	1	0.369045	27.0798
GOTERM_BP_FAT	GO:0060249~anatomical structure homeostasis	6	2.7907	0.0208783	P31146, P15153, P10253, P12956, P13010, P35222	202	106	13528	3.79077	1	0.39901	29.8394
GOTERM_BP_FAT	GO:0007015~actin filament organization	5	2.32558	0.0222096	P31146, Q9UI08, P68032, P21333, O43707	202	72	13528	4.65072	1	0.413836	31.4244
GOTERM_BP_FAT	GO:0000226~microtubule cytoskeleton organization	7	3.25581	0.0224895	Q14204, P16949, Q13561, Q9UH99, Q9UQE7, P35222, Q03135	202	147	13528	3.18906	1	0.413297	31.7535
GOTERM_BP_FAT	GO:0048545~response to steroid hormone stimulus	8	3.72093	0.0246642	P08727, P15090, P26583, P02452, P30086, P01023, P35222, Q03135	202	192	13528	2.79043	1	0.438534	34.2593
GOTERM_BP_FAT	GO:0042127~regulation of cell proliferation	20	9.30233	0.0252406	P31146, P05556, P06703, P15090, P07384, P07203, P35222, Q03135, Q09028, P00491, P29350, Q07507, P15153, P14317, P13647, P31949, P62244, P46781, P62701, P02794	202	787	13528	1.70191	1	0.44159	34.9088
GOTERM_BP_FAT	GO:0000302~response to reactive oxygen species	5	2.32558	0.0253621	P05164, P30044, P02452, P07203, Q99497	202	75	13528	4.46469	1	0.43869	35.0449
GOTERM_BP_FAT	GO:0046165~alcohol biosynthetic process	4	1.86047	0.0273971	P36871, P21695, P52209, P43304	202	44	13528	6.08821	1	0.459914	37.2857
GOTERM_BP_FAT	GO:0008016~regulation of heart contraction	5	2.32558	0.0276061	P10253, P30086, P17661, P05023, P16615	202	77	13528	4.34872	1	0.458014	37.5116
GOTERM_BP_FAT	GO:0006288~base-excision repair, DNA ligation	2	0.930233	0.0294965	P26583, P09429	202	2	13528	66.9703	1	0.47611	39.5209
GOTERM_BP_FAT	GO:0019748~secondary metabolic process	5	2.32558	0.0299651	P00491, O95336, P21695, P52209, P07195	202	79	13528	4.23863	1	0.477102	40.0095
GOTERM_BP_FAT	GO:0014706~striated muscle tissue development	6	2.7907	0.0323157	P05556, P10253, P60660, P68032, P35749, Q03135	202	119	13528	3.37665	1	0.498976	42.405
GOTERM_BP_FAT	GO:0051651~maintenance of location in cell	4	1.86047	0.0342804	P10253, P21333, Q03135, P02794	202	48	13528	5.58086	1	0.515466	44.3378
GOTERM_BP_FAT	GO:0032989~cellular component morphogenesis	12	5.5814	0.0351813	P62987, P05556, P06703, P08727, Q9Y3I0, Q7L576, P68032, P63261, P83731, P55268, P35222, P35749	202	397	13528	2.02429	1	0.52033	45.2036
GOTERM_BP_FAT	GO:0006979~response to oxidative stress	7	3.25581	0.0357308	P05164, O95168, P30044, P02452, P30086, P07203, Q99497	202	164	13528	2.85849	1	0.521515	45.7255
GOTERM_BP_FAT	GO:0031960~response to corticosteroid stimulus	5	2.32558	0.037739	P15090, P02452, P30086, P01023, Q03135	202	85	13528	3.93943	1	0.536922	47.593
GOTERM_BP_FAT	GO:0060537~muscle tissue development	6	2.7907	0.0386942	P05556, P10253, P60660, P68032, P35749, Q03135	202	125	13528	3.21457	1	0.541695	48.4599
GOTERM_BP_FAT	GO:0052547~regulation of peptidase activity	5	2.32558	0.0391369	P04080, P06239, P12830, P07203, Q03135	202	86	13528	3.89362	1	0.541562	48.8571
GOTERM_BP_FAT	GO:0044057~regulation of system process	10	4.65116	0.0414047	P62987, P10253, P51911, P30086, P17661, P05023, P62491, P16615, Q03135, P08133	202	309	13528	2.16732	1	0.557968	50.8471
GOTERM_BP_FAT	GO:0010038~response to metal ion	6	2.7907	0.043345	P63261, P30086, P07203, P35222, Q03135, P62158	202	129	13528	3.1149	1	0.570676	52.4917
GOTERM_BP_FAT	GO:0007160~cell-matrix adhesion	5	2.32558	0.0435064	P05556, P14543, Q9Y3I0, P02461, P35222	202	89	13528	3.76238	1	0.567861	52.6262
GOTERM_BP_FAT	GO:0006086~acetyl-CoA biosynthetic process from pyruvate	2	0.930233	0.0439184	P11177, P09622	202	3	13528	44.6469	1	0.567212	52.9678
GOTERM_BP_FAT	GO:0043254~regulation of protein complex assembly	5	2.32558	0.0450215	P31146, O15145, P09429, Q03135, P51610	202	90	13528	3.72057	1	0.572321	53.8709
GOTERM_BP_FAT	GO:0030048~actin filament-based movement	3	1.39535	0.0453003	Q7Z406, P60660, P68032	202	23	13528	8.73526	1	0.570558	54.0966
GOTERM_BP_FAT	GO:0060047~heart contraction	3	1.39535	0.0453003	P10253, P68032, P07203	202	23	13528	8.73526	1	0.570558	54.0966
GOTERM_BP_FAT	GO:0003015~heart process	3	1.39535	0.0453003	P10253, P68032, P07203	202	23	13528	8.73526	1	0.570558	54.0966
GOTERM_BP_FAT	GO:0019725~cellular homeostasis	13	6.04651	0.0456464	Q15084, P06239, P62873, P30044, P10253, O43681, P00738, P09622, P07203, P16615, Q03135, Q99497, P02794	202	466	13528	1.86827	1	0.569376	54.3753
GOTERM_BP_FAT	GO:0048193~Golgi vesicle transport	6	2.7907	0.0457912	O75396, P05783, Q00610, P61019, P02794, P09496	202	131	13528	3.06734	1	0.566588	54.4914
GOTERM_BP_FAT	GO:0009725~response to hormone stimulus	11	5.11628	0.0473944	P63092, P62873, P14317, P08727, P15090, P26583, P02452, P30086, P01023, P35222, Q03135	202	367	13528	2.00728	1	0.57546	55.7588
GOTERM_BP_FAT	GO:0051592~response to calcium ion	4	1.86047	0.0482612	P63261, P30086, Q03135, P62158	202	55	13528	4.87057	1	0.578328	56.4301
GOTERM_BP_FAT	GO:0016071~mRNA metabolic process	11	5.11628	0.0497853	P13489, P05455, P14866, P62318, Q6P2Q9, P38919, Q00839, Q9Y333, Q96A72, Q8NC51, Q86U42	202	370	13528	1.99101	1	0.586096	57.5873
GOTERM_BP_FAT	GO:0042542~response to hydrogen peroxide	4	1.86047	0.0504545	P05164, P02452, P07203, Q99497	202	56	13528	4.78359	1	0.587275	58.0861
GOTERM_BP_FAT	GO:0006928~cell motion	13	6.04651	0.051389	P31146, P06702, P05556, P20908, O15145, P52566, P83731, P07203, P62987, P62258, P36952, P63261, P04792	202	475	13528	1.83287	1	0.590373	58.7736
GOTERM_BP_FAT	GO:0019674~NAD metabolic process	3	1.39535	0.0526943	P00491, P21695, P07195	202	25	13528	8.03644	1	0.596048	59.7162
GOTERM_BP_FAT	GO:0006094~gluconeogenesis	3	1.39535	0.0526943	P36871, P21695, P43304	202	25	13528	8.03644	1	0.596048	59.7162
GOTERM_BP_FAT	GO:0042743~hydrogen peroxide metabolic process	3	1.39535	0.0526943	P05164, P07203, Q99497	202	25	13528	8.03644	1	0.596048	59.7162
GOTERM_BP_FAT	GO:0050777~negative regulation of immune response	3	1.39535	0.0526943	P07203, P02461, P01023	202	25	13528	8.03644	1	0.596048	59.7162
GOTERM_BP_FAT	GO:0048738~cardiac muscle tissue development	4	1.86047	0.0526955	P05556, P10253, P68032, P35749	202	57	13528	4.69967	1	0.592341	59.717
GOTERM_BP_FAT	GO:0051260~protein homooligomerization	5	2.32558	0.0530352	P12830, Q99714, P04275, P30086, Q03135	202	95	13528	3.52475	1	0.59108	59.959
GOTERM_BP_FAT	GO:0006892~post-Golgi vesicle-mediated transport	4	1.86047	0.0549839	P05783, Q00610, P02794, P09496	202	58	13528	4.61864	1	0.601023	61.3206
GOTERM_BP_FAT	GO:0018149~peptide cross-linking	3	1.39535	0.0565412	P07585, P15924, P02461	202	26	13528	7.72734	1	0.607955	62.3774
GOTERM_BP_FAT	GO:0010647~positive regulation of cell communication	10	4.65116	0.0578388	P62987, P06239, P14317, P61088, P21333, P09382, P30086, P07203, P35222, Q03135	202	329	13528	2.03557	1	0.612955	63.2371
GOTERM_BP_FAT	GO:0051103~DNA ligation during DNA repair	2	0.930233	0.0581271	P26583, P09429	202	4	13528	33.4851	1	0.611287	63.4256
GOTERM_BP_FAT	GO:0043589~skin morphogenesis	2	0.930233	0.0581271	P02452, P08123	202	4	13528	33.4851	1	0.611287	63.4256
GOTERM_BP_FAT	GO:0051248~negative regulation of protein metabolic process	7	3.25581	0.0604779	P62987, P62258, P21333, P30086, P38919, P01023, Q03135	202	187	13528	2.50691	1	0.622797	64.9289
GOTERM_BP_FAT	GO:0044087~regulation of cellular component biogenesis	6	2.7907	0.0606952	P62987, P31146, O15145, P09429, Q03135, P51610	202	142	13528	2.82973	1	0.620673	65.0649
GOTERM_BP_FAT	GO:0008283~cell proliferation	12	5.5814	0.0610731	P62873, O00764, Q9BXP5, P55060, Q13561, P51858, P13010, Q16666, P08779, P07203, P35222, P02794	202	436	13528	1.84322	1	0.619576	65.3003
GOTERM_BP_FAT	GO:0015980~energy derivation by oxidation of organic compounds	6	2.7907	0.0636689	P31040, P11177, O95168, P63092, P10253, P09622	202	144	13528	2.79043	1	0.631967	66.8768
GOTERM_BP_FAT	GO:0032963~collagen metabolic process	3	1.39535	0.0645161	P20908, P02452, P02461	202	28	13528	7.17539	1	0.633604	67.3766
GOTERM_BP_FAT	GO:0045454~cell redox homeostasis	4	1.86047	0.0671192	Q15084, P30044, P09622, P07203	202	63	13528	4.25208	1	0.6453	68.8683
GOTERM_BP_FAT	GO:0045807~positive regulation of endocytosis	3	1.39535	0.0686369	O43707, P01024, Q03135	202	29	13528	6.92796	1	0.650488	69.7081
GOTERM_BP_FAT	GO:0051235~maintenance of location	4	1.86047	0.0696814	P10253, P21333, Q03135, P02794	202	64	13528	4.18564	1	0.652945	70.2736
GOTERM_BP_FAT	GO:0006310~DNA recombination	5	2.32558	0.0712251	Q15631, P12956, P61088, P13010, P09429	202	105	13528	3.18906	1	0.658027	71.0914
GOTERM_BP_FAT	GO:0001568~blood vessel development	8	3.72093	0.0727188	P20908, P02452, P07203, P02461, P35222, P08123, Q03135, P39059	202	245	13528	2.18679	1	0.662699	71.8624
GOTERM_BP_FAT	GO:0034614~cellular response to reactive oxygen species	3	1.39535	0.072842	P05164, P30044, P07203	202	30	13528	6.69703	1	0.660141	71.9251
GOTERM_BP_FAT	GO:0009967~positive regulation of signal transduction	9	4.18605	0.0736508	P06239, P14317, P61088, P21333, P09382, P30086, P07203, P35222, Q03135	202	295	13528	2.04316	1	0.661174	72.3337
GOTERM_BP_FAT	GO:0070271~protein complex biogenesis	13	6.04651	0.074031	O75347, P55060, P21333, Q99714, P14923, P30086, P35222, Q03135, P12830, P07814, P04275, P35749, Q16181	202	505	13528	1.72399	1	0.659988	72.5237
GOTERM_BP_FAT	GO:0006461~protein complex assembly	13	6.04651	0.074031	O75347, P55060, P21333, Q99714, P14923, P30086, P35222, Q03135, P12830, P07814, P04275, P35749, Q16181	202	505	13528	1.72399	1	0.659988	72.5237
GOTERM_BP_FAT	GO:0044259~multicellular organismal macromolecule metabolic process	3	1.39535	0.0771279	P20908, P02452, P02461	202	31	13528	6.481	1	0.672485	74.0271
GOTERM_BP_FAT	GO:0006084~acetyl-CoA metabolic process	3	1.39535	0.0771279	P31040, P11177, P09622	202	31	13528	6.481	1	0.672485	74.0271
GOTERM_BP_FAT	GO:0019319~hexose biosynthetic process	3	1.39535	0.0771279	P36871, P21695, P43304	202	31	13528	6.481	1	0.672485	74.0271
GOTERM_BP_FAT	GO:0000377~RNA splicing, via transesterification reactions with bulged adenosine as nucleophile	6	2.7907	0.0780469	P14866, P62318, Q6P2Q9, Q00839, Q9Y333, Q86U42	202	153	13528	2.62629	1	0.67391	74.4581
GOTERM_BP_FAT	GO:0006936~muscle contraction	6	2.7907	0.0780469	P10253, P60660, P68032, P17661, P35749, Q86U42	202	153	13528	2.62629	1	0.67391	74.4581
GOTERM_BP_FAT	GO:0000375~RNA splicing, via transesterification reactions	6	2.7907	0.0780469	P14866, P62318, Q6P2Q9, Q00839, Q9Y333, Q86U42	202	153	13528	2.62629	1	0.67391	74.4581
GOTERM_BP_FAT	GO:0000398~nuclear mRNA splicing, via spliceosome	6	2.7907	0.0780469	P14866, P62318, Q6P2Q9, Q00839, Q9Y333, Q86U42	202	153	13528	2.62629	1	0.67391	74.4581
GOTERM_BP_FAT	GO:0010627~regulation of protein kinase cascade	8	3.72093	0.0789186	P14317, P61088, P21333, P09382, P30086, P07203, P35222, Q03135	202	249	13528	2.15166	1	0.675081	74.8607
GOTERM_BP_FAT	GO:0009719~response to endogenous stimulus	11	5.11628	0.0804168	P63092, P62873, P14317, P08727, P15090, P26583, P02452, P30086, P01023, P35222, Q03135	202	405	13528	1.81895	1	0.679209	75.5387
GOTERM_BP_FAT	GO:0001944~vasculature development	8	3.72093	0.0808997	P20908, P02452, P07203, P02461, P35222, P08123, Q03135, P39059	202	251	13528	2.13451	1	0.678485	75.7536
GOTERM_BP_FAT	GO:0043066~negative regulation of apoptosis	10	4.65116	0.0822226	P05164, P62987, P30044, P09525, P05783, P13010, P09429, P07203, P04792, P38646	202	354	13528	1.89182	1	0.681682	76.3331
GOTERM_BP_FAT	GO:0034637~cellular carbohydrate biosynthetic process	4	1.86047	0.0831368	P36871, P21695, P52209, P43304	202	69	13528	3.88234	1	0.682939	76.726
GOTERM_BP_FAT	GO:0009108~coenzyme biosynthetic process	4	1.86047	0.0831368	P11177, P00491, O00764, P09622	202	69	13528	3.88234	1	0.682939	76.726
GOTERM_BP_FAT	GO:0007264~small GTPase mediated signal transduction	9	4.18605	0.0847949	P62873, P15153, P52566, P31150, P51149, P62491, P61019, P08123, Q99497	202	305	13528	1.97617	1	0.687526	77.4229
GOTERM_BP_FAT	GO:0006072~glycerol-3-phosphate metabolic process	2	0.930233	0.0859172	P21695, P43304	202	6	13528	22.3234	1	0.689627	77.8834
GOTERM_BP_FAT	GO:0006085~acetyl-CoA biosynthetic process	2	0.930233	0.0859172	P11177, P09622	202	6	13528	22.3234	1	0.689627	77.8834
GOTERM_BP_FAT	GO:0014866~skeletal myofibril assembly	2	0.930233	0.0859172	P68032, P35749	202	6	13528	22.3234	1	0.689627	77.8834
GOTERM_BP_FAT	GO:0043069~negative regulation of programmed cell death	10	4.65116	0.0870705	P05164, P62987, P30044, P09525, P05783, P13010, P09429, P07203, P04792, P38646	202	359	13528	1.86547	1	0.691824	78.3475
GOTERM_BP_FAT	GO:0006916~anti-apoptosis	7	3.25581	0.0883777	P05164, P62987, P09525, P09429, P07203, P04792, P38646	202	206	13528	2.27569	1	0.694638	78.8624
GOTERM_BP_FAT	GO:0060548~negative regulation of cell death	10	4.65116	0.0893808	P05164, P62987, P30044, P09525, P05783, P13010, P09429, P07203, P04792, P38646	202	360	13528	1.86029	1	0.696103	79.2497
GOTERM_BP_FAT	GO:0008284~positive regulation of cell proliferation	11	5.11628	0.0894088	P31146, P00491, P05556, P15153, P06703, P14317, P15090, P07384, P62244, P62701, P46781	202	414	13528	1.7794	1	0.693425	79.2604
GOTERM_BP_FAT	GO:0043648~dicarboxylic acid metabolic process	3	1.39535	0.0904383	P31040, P00505, P09622	202	34	13528	5.90914	1	0.694998	79.6507
GOTERM_BP_FAT	GO:0006937~regulation of muscle contraction	4	1.86047	0.0917044	P51911, P05023, Q03135, P08133	202	72	13528	3.72057	1	0.697526	80.1213
GOTERM_BP_FAT	GO:0032268~regulation of cellular protein metabolic process	12	5.5814	0.0961633	P62987, Q15056, P08729, P62258, P14317, P61088, P30086, P38919, P01023, P04792, Q03135, P62701	202	474	13528	1.69545	1	0.712775	81.6983
GOTERM_BP_FAT	GO:0009611~response to wounding	13	6.04651	0.0971867	P06702, P15924, P20908, P30086, P55268, P02461, P07203, P30044, P29350, P04275, P01024, Q16853, P01023	202	530	13528	1.64267	1	0.714083	82.0432
GOTERM_BP_FAT	GO:0043206~fibril organization	2	0.930233	0.0995047	P20908, P02461	202	7	13528	19.1344	1	0.720297	82.8021

## Sheet: ABvN
Category	Term	Count	%	PValue	Genes	List Total	Pop Hits	Pop Total	Fold Enrichment	Bonferroni	Benjamini	FDR
GOTERM_BP_FAT	GO:0006397~mRNA processing	59	12.6882	2.78e-28	O14744, P52597, Q9H0D6, Q12874, Q13573, Q15029, Q9UQ35, P31943, Q16630, P23246, P31942, Q96PK6, Q15233, Q08211, Q16629, O43390, Q00839, P61978, P08579, P22626, P17844, Q07955, P11940, P55795, P62316, P35637, O43143, Q9UKM9, P62318, Q9Y5S9, Q14683, Q15393, Q15366, Q15459, Q15365, P38159, Q07666, Q7L014, Q9UMS4, O75533, P62306, P62304, Q14498, Q9UHX1, Q92945, Q15637, P38919, Q86U42, Q9Y4Y9, P52272,…	424	321	13528	5.86428	6.57e-25	6.57e-25	4.86e-25
GOTERM_BP_FAT	GO:0008380~RNA splicing	55	11.828	1.68e-27	O14744, P52597, Q12874, Q13573, Q15029, Q9UQ35, P31943, P23246, P31942, Q96PK6, Q15233, Q08211, Q16629, O43390, P61978, Q00839, P08579, P22626, P17844, Q07955, P11940, P55795, P62316, O43143, P35637, Q9UKM9, P62318, Q9Y5S9, Q14683, Q15393, Q15366, Q15459, Q15365, P38159, Q7L014, Q9UMS4, O75533, P62306, P62304, Q14498, Q9UHX1, Q92945, P38919, Q15637, Q86U42, Q9Y4Y9, P52272, P51991, O95232, Q13838,…	424	284	13528	6.17891	3.96e-24	1.98e-24	2.94e-24
GOTERM_BP_FAT	GO:0016071~mRNA metabolic process	61	13.1183	1.27e-26	O14744, P52597, Q9H0D6, Q12874, Q13573, Q15029, Q9UQ35, P31943, Q16630, P23246, P31942, Q96PK6, Q15717, Q15233, Q08211, Q16629, O43390, Q00839, P61978, P08579, P22626, P17844, Q07955, P11940, P55795, P62316, P35637, O43143, Q9UKM9, P62318, Q9Y5S9, Q14683, Q15393, Q15366, Q15459, Q15365, P38159, Q8NC51, Q07666, Q7L014, Q9UMS4, O75533, P62306, P62304, Q14498, Q9UHX1, Q92945, Q15637, P38919, Q86U42,…	424	370	13528	5.26012	3.02e-23	1.01e-23	2.23e-23
GOTERM_BP_FAT	GO:0006396~RNA processing	70	15.0538	6.23e-24	O14744, P52597, Q9H0D6, Q12874, Q13573, Q15029, Q9UQ35, P31943, Q16630, P23246, P31942, Q96PK6, Q15233, Q08211, Q16629, P62857, O43390, Q9UQ80, Q00839, P61978, P62263, P08579, P22626, P62913, P17844, Q07955, P55795, Q15020, P11940, P62316, P35637, O43143, Q9UKM9, P62318, Q14683, Q9Y5S9, Q15393, Q15366, Q15459, Q15365, P38159, P18124, Q07666, Q7L014, Q9UMS4, O75533, P62306, Q92841, P62304, Q14498,…	424	547	13528	4.08299	1.47e-20	3.69e-21	1.09e-20
GOTERM_BP_FAT	GO:0000398~nuclear mRNA splicing, via spliceosome	38	8.17204	6.31e-23	O14744, P52597, Q12874, Q13573, O75533, P62306, Q15029, P31943, P31942, P62304, Q08211, Q16629, O43390, Q15637, P61978, Q00839, Q86U42, P08579, P52272, P22626, P51991, Q13838, Q07955, Q13435, P55795, P62316, P35637, Q9Y5S9, Q14683, P62318, P08621, Q15393, Q14103, Q15459, Q15366, Q15365, Q01130, P38159	424	153	13528	7.92428	1.49e-19	2.99e-20	1.11e-19
GOTERM_BP_FAT	GO:0000375~RNA splicing, via transesterification reactions	38	8.17204	6.31e-23	O14744, P52597, Q12874, Q13573, O75533, P62306, Q15029, P31943, P31942, P62304, Q08211, Q16629, O43390, Q15637, P61978, Q00839, Q86U42, P08579, P52272, P22626, P51991, Q13838, Q07955, Q13435, P55795, P62316, P35637, Q9Y5S9, Q14683, P62318, P08621, Q15393, Q14103, Q15459, Q15366, Q15365, Q01130, P38159	424	153	13528	7.92428	1.49e-19	2.99e-20	1.11e-19
GOTERM_BP_FAT	GO:0000377~RNA splicing, via transesterification reactions with bulged adenosine as nucleophile	38	8.17204	6.31e-23	O14744, P52597, Q12874, Q13573, O75533, P62306, Q15029, P31943, P31942, P62304, Q08211, Q16629, O43390, Q15637, P61978, Q00839, Q86U42, P08579, P52272, P22626, P51991, Q13838, Q07955, Q13435, P55795, P62316, P35637, Q9Y5S9, Q14683, P62318, P08621, Q15393, Q14103, Q15459, Q15366, Q15365, Q01130, P38159	424	153	13528	7.92428	1.49e-19	2.99e-20	1.11e-19
GOTERM_BP_FAT	GO:0034621~cellular macromolecular complex subunit organization	54	11.6129	9.65e-22	P07437, O14744, Q9H0D6, P55060, Q12874, P68371, P49321, P59998, P62263, P02679, O75367, P02675, P17987, Q99879, P68363, P21333, P02743, Q16778, Q9Y5B9, Q92522, Q16777, Q07955, Q16186, Q99733, P16403, P62316, P55209, P16949, P62318, P16401, Q15459, P07766, P34932, Q9NS69, O00468, P27797, P62306, Q71DI3, P62304, P07900, P49736, Q15637, P35749, P62805, Q6NZI2, O75347, P02671, P17096, O60264, Q9UI08,…	424	357	13528	4.82607	2.28e-18	3.81e-19	1.69e-18
GOTERM_BP_FAT	GO:0006414~translational elongation	31	6.66667	1.31e-21	P18124, P46776, P62750, P46778, P35268, Q07020, P32969, P62249, P18621, P62424, P84098, P62857, P62241, P47914, P61313, P62263, P62854, P46781, P46783, P05387, P05386, P49207, P62913, P62987, P55795, P62861, P62917, Q02878, P50914, P24534, P26373	424	101	13528	9.79283	3.1e-18	4.43e-19	2.3e-18
GOTERM_BP_FAT	GO:0043933~macromolecular complex subunit organization	73	15.6989	2.11e-19	P07437, O14744, O14745, Q9UHD8, Q9H0D6, Q12874, P55060, P31946, P68371, P17858, P49321, P59998, P62263, P02679, O75367, P02675, Q99879, P17987, P21333, P68363, P02743, Q16778, Q9Y5B9, Q92522, Q16777, Q07955, P09972, Q16186, P21980, P62316, P55209, P16949, P16403, Q99733, Q07812, P04179, P62318, P16401, P04275, Q15393, P02647, Q15459, P07766, P27105, P34932, Q9NS69, O00468, P27797, P62306, Q71DI3,…	424	710	13528	3.28044	4.98e-16	6.23e-17	3.69e-16
GOTERM_BP_FAT	GO:0034622~cellular macromolecular complex assembly	47	10.1075	1.6e-18	O14744, P07437, P34932, Q9NS69, P55060, Q12874, O00468, P27797, P62306, Q71DI3, P68371, P62304, P07900, P49736, P59998, Q15637, P62263, P35749, P62805, O75347, P02671, P02679, O75367, P02675, P17987, Q99879, P68363, P21333, P02743, O60264, Q16778, Q92522, Q16777, Q07955, Q16186, Q15796, Q99733, P16403, P55209, P62316, P26583, O14980, P16401, P62318, Q15459, Q5SSJ5, P07766	424	318	13528	4.71562	3.79e-15	4.22e-16	2.81e-15
GOTERM_BP_FAT	GO:0065003~macromolecular complex assembly	67	14.4086	2.44e-17	P07437, O14744, O14745, Q9UHD8, Q12874, P55060, P31946, P68371, P17858, P59998, P62263, P02679, O75367, P02675, P17987, Q99879, P21333, P68363, P02743, Q16778, Q92522, Q16777, Q07955, P09972, Q16186, P21980, P62316, P55209, P16403, Q99733, Q07812, P04179, P62318, P16401, P04275, Q15393, P02647, Q15459, P07766, P27105, P34932, Q9NS69, O00468, P27797, P62306, Q71DI3, P35222, P62304, Q9Y2W1, P07900,…	424	665	13528	3.21456	5.77e-14	5.77e-15	4.28e-14
GOTERM_BP_FAT	GO:0006412~translation	46	9.89247	4.37e-17	P18124, P46776, P62750, P46778, P35268, Q07020, P32969, P23588, Q15056, P12270, P62249, P18621, P62424, P84098, P62857, P62241, P47914, P61313, P62854, P62263, P46781, Q9Y285, P46783, P05387, P05386, P49207, O75821, P26639, Q04637, P62913, P60842, P20042, P62987, P55795, P07814, P62861, Q8N1G4, P62917, Q9NSD9, Q02878, P50914, P05198, P24534, Q99613, P26373	424	331	13528	4.43402	1.03e-13	9.39e-15	7.66e-14
GOTERM_BP_FAT	GO:0034728~nucleosome organization	18	3.87097	3.69e-09	O75367, Q99879, P17096, Q71DI3, O60264, Q16778, Q9Y5B9, Q92522, Q16777, P49321, Q99733, P16403, P55209, P26583, P16401, P49736, Q5SSJ5, P62805	424	93	13528	6.17529	8.73e-06	7.28e-07	6.47e-06
GOTERM_BP_FAT	GO:0006333~chromatin assembly or disassembly	20	4.30108	1.43e-08	O75367, Q8TAQ2, Q99879, Q13185, Q14839, P17096, Q71DI3, O60264, Q16778, Q9Y5B9, Q92522, Q16777, Q99733, P16403, P55209, P26583, P16401, P49736, Q5SSJ5, P62805	424	127	13528	5.02451	3.38e-05	2.6e-06	2.51e-05
GOTERM_BP_FAT	GO:0070271~protein complex biogenesis	42	9.03226	2.09e-08	P27105, P07437, P34932, O14745, Q9UHD8, Q9NS69, P55060, O00468, P27797, P31946, P35222, P68371, Q9Y2W1, P17858, P07900, P59998, P35749, O75347, Q6NZI2, P02671, P02679, P02675, P17987, P68363, P21333, P14923, P17096, P02743, O60264, P09972, Q16186, Q15796, P21980, P07814, Q07812, P04179, O14980, P04275, P78347, Q15393, P07766	424	505	13528	2.65354	4.94e-05	3.53e-06	3.66e-05
GOTERM_BP_FAT	GO:0006461~protein complex assembly	42	9.03226	2.09e-08	P27105, P07437, P34932, O14745, Q9UHD8, Q9NS69, P55060, O00468, P27797, P31946, P35222, P68371, Q9Y2W1, P17858, P07900, P59998, P35749, O75347, Q6NZI2, P02671, P02679, P02675, P17987, P68363, P21333, P14923, P17096, P02743, O60264, P09972, Q16186, Q15796, P21980, P07814, Q07812, P04179, O14980, P04275, P78347, Q15393, P07766	424	505	13528	2.65354	4.94e-05	3.53e-06	3.66e-05
GOTERM_BP_FAT	GO:0043623~cellular protein complex assembly	22	4.73118	3.33e-08	O75347, P02679, P07437, P02671, P34932, Q9NS69, P55060, P02675, P17987, O00468, P27797, P68363, P21333, P02743, P68371, P07900, Q15796, Q16186, O14980, P59998, P07766, P35749	424	162	13528	4.33287	7.89e-05	5.26e-06	5.84e-05
GOTERM_BP_FAT	GO:0006334~nucleosome assembly	15	3.22581	2.97e-07	O75367, Q99879, Q71DI3, O60264, Q16778, Q92522, Q16777, Q99733, P55209, P16403, P26583, P16401, P49736, Q5SSJ5, P62805	424	84	13528	5.69744	0.000702	4.39e-05	0.000521
GOTERM_BP_FAT	GO:0031497~chromatin assembly	15	3.22581	4.65e-07	O75367, Q99879, Q71DI3, O60264, Q16778, Q92522, Q16777, Q99733, P55209, P16403, P26583, P16401, P49736, Q5SSJ5, P62805	424	87	13528	5.50098	0.00109853	6.47e-05	0.000814
GOTERM_BP_FAT	GO:0030029~actin filament-based process	25	5.37634	5.6e-07	P31146, P06702, P60953, P05556, Q01518, P60660, P27797, P21333, Q16643, Q9NZN4, O75369, P35579, P22105, Q9UI08, Q05682, P62328, P08727, Q9Y2J2, P51911, P63261, P68032, P59998, O43707, P13796, P35749	424	241	13528	3.30972	0.00132313	7.36e-05	0.000981
GOTERM_BP_FAT	GO:0030036~actin cytoskeleton organization	24	5.16129	6.6e-07	P31146, P06702, P60953, P05556, Q01518, P27797, P21333, Q9NZN4, Q16643, O75369, P35579, P22105, Q9UI08, Q05682, P62328, P08727, Q9Y2J2, P51911, P68032, P63261, P59998, O43707, P13796, P35749	424	226	13528	3.38821	0.00156018	8.22e-05	0.00115689
GOTERM_BP_FAT	GO:0010608~posttranscriptional regulation of gene expression	23	4.94624	7.65e-07	P27797, Q04637, P21333, P78527, P23588, Q15717, Q15056, Q15796, P11940, Q08211, P17301, Q9BXP5, Q9Y5S9, P28482, P37108, Q9UQ80, P05198, Q14103, P38919, Q00839, P02647, Q8NC51, P82979	424	211	13528	3.47787	0.00180785	9.05e-05	0.0013407
GOTERM_BP_FAT	GO:0030198~extracellular matrix organization	16	3.44086	7.81e-07	P07355, P12110, P20908, P14543, P02452, Q99715, P02461, P08123, P07585, P22105, Q07507, P51884, P02458, P04004, P98160, P35749	424	104	13528	4.90856	0.00184533	8.8e-05	0.00136852
GOTERM_BP_FAT	GO:0065004~protein-DNA complex assembly	15	3.22581	8.19e-07	O75367, Q99879, Q71DI3, O60264, Q16778, Q92522, Q16777, Q99733, P55209, P16403, P26583, P16401, P49736, Q5SSJ5, P62805	424	91	13528	5.25917	0.00193513	8.8e-05	0.00143519
GOTERM_BP_FAT	GO:0051248~negative regulation of protein metabolic process	21	4.51613	1.64e-06	P27105, P25788, O43684, P40306, Q06323, P27797, P21333, P31946, P20618, P62987, P28072, P28062, P08238, P05155, Q07812, P37108, P55036, P60900, P38919, P01023, Q16401	424	187	13528	3.58299	0.00386574	0.000168	0.00286977
GOTERM_BP_FAT	GO:0030199~collagen fibril organization	9	1.93548	2.06e-06	P07355, Q07507, P20908, P51884, P02458, P02452, Q99715, P02461, P08123	424	29	13528	9.90176	0.00486319	0.000203	0.00361203
GOTERM_BP_FAT	GO:0006268~DNA unwinding during replication	7	1.50538	2.19e-06	P33993, P33991, P26583, P11387, P49736, P17096, Q14566	424	14	13528	15.9528	0.00516648	0.000207	0.00383787
GOTERM_BP_FAT	GO:0007010~cytoskeleton organization	34	7.31183	2.52e-06	P07437, P60953, P27797, Q9NZN4, P35222, P22105, P62328, Q9Y2J2, P51911, P68032, P59998, P17661, O43707, Q9UQE7, P35749, P31146, P06702, P05556, Q01518, P18754, P05787, P68363, P21333, P08779, Q16643, O75369, P35579, Q9UI08, Q05682, P16949, P08727, Q14683, P63261, P13796	424	436	13528	2.48806	0.00595462	0.00023	0.00442507
GOTERM_BP_FAT	GO:0006323~DNA packaging	16	3.44086	3.57e-06	O75367, Q99879, Q71DI3, O60264, Q16778, Q92522, Q16777, Q9UKV3, Q99733, P16403, P55209, P26583, P16401, P49736, Q5SSJ5, P62805	424	117	13528	4.36317	0.0084005	0.000312	0.00625031
GOTERM_BP_FAT	GO:0032269~negative regulation of cellular protein metabolic process	20	4.30108	3.62e-06	P27105, P25788, O43684, P40306, P27797, Q06323, P31946, P20618, P62987, P28072, P28062, P08238, P05155, Q07812, P37108, P55036, P60900, P38919, P01023, Q16401	424	180	13528	3.54507	0.00853806	0.000306	0.0063531
GOTERM_BP_FAT	GO:0032268~regulation of cellular protein metabolic process	35	7.52688	5.86e-06	P27105, P25788, P40306, P27797, P31946, P10644, P23588, P20618, Q15056, P28062, P17301, Q13526, P28482, Q9UQ80, P55036, P38919, P01023, Q16401, O43684, Q06323, Q04637, P62987, P28072, P05155, P08238, Q07812, P14317, Q9Y5S9, P37108, P05198, P60900, P02790, P02647, P07766, P82979	424	474	13528	2.3559	0.0137583	0.000478	0.0102642
GOTERM_BP_FAT	GO:0032508~DNA duplex unwinding	7	1.50538	1.22e-05	P33993, P33991, P26583, P11387, P49736, P17096, Q14566	424	18	13528	12.4078	0.0283724	0.000959	0.0213238
GOTERM_BP_FAT	GO:0032392~DNA geometric change	7	1.50538	1.22e-05	P33993, P33991, P26583, P11387, P49736, P17096, Q14566	424	18	13528	12.4078	0.0283724	0.000959	0.0213238
GOTERM_BP_FAT	GO:0043062~extracellular structure organization	18	3.87097	1.38e-05	P07355, P12110, P20908, P14543, O00468, P02452, Q99715, P02461, P35222, P08123, P07585, P22105, Q07507, P51884, P02458, P04004, P98160, P35749	424	163	13528	3.52332	0.0321221	0.00105265	0.0241881
GOTERM_BP_FAT	GO:0051438~regulation of ubiquitin-protein ligase activity	12	2.58065	2.89e-05	P20618, P62987, P25788, P28072, O43684, P28062, P40306, Q13526, Q06323, P55036, P60900, Q16401	424	78	13528	4.90856	0.0661864	0.00213766	0.0507252
GOTERM_BP_FAT	GO:0031145~anaphase-promoting complex-dependent proteasomal ubiquitin-dependent protein catabolic process	11	2.36559	3.09e-05	P20618, P62987, P25788, P28072, O43684, P28062, P40306, Q06323, P55036, P60900, Q16401	424	65	13528	5.39942	0.0704349	0.00221084	0.0541021
GOTERM_BP_FAT	GO:0051436~negative regulation of ubiquitin-protein ligase activity during mitotic cell cycle	11	2.36559	3.09e-05	P20618, P62987, P25788, P28072, O43684, P28062, P40306, Q06323, P55036, P60900, Q16401	424	65	13528	5.39942	0.0704349	0.00221084	0.0541021
GOTERM_BP_FAT	GO:0051444~negative regulation of ubiquitin-protein ligase activity	11	2.36559	4.04e-05	P20618, P62987, P25788, P28072, O43684, P28062, P40306, Q06323, P55036, P60900, Q16401	424	67	13528	5.23824	0.0912651	0.0028108	0.0708836
GOTERM_BP_FAT	GO:0051352~negative regulation of ligase activity	11	2.36559	4.04e-05	P20618, P62987, P25788, P28072, O43684, P28062, P40306, Q06323, P55036, P60900, Q16401	424	67	13528	5.23824	0.0912651	0.0028108	0.0708836
GOTERM_BP_FAT	GO:0051340~regulation of ligase activity	12	2.58065	4.15e-05	P20618, P62987, P25788, P28072, O43684, P28062, P40306, Q13526, Q06323, P55036, P60900, Q16401	424	81	13528	4.72676	0.0934682	0.00279976	0.0726808
GOTERM_BP_FAT	GO:0022613~ribonucleoprotein complex biogenesis	18	3.87097	4.99e-05	O14744, P18124, Q12874, P62306, P62913, P62304, Q07955, P62249, P62316, P62424, P62318, P62857, Q9UQ80, P50914, P38919, Q15637, Q15459, P62263	424	180	13528	3.19057	0.11131	0.00327261	0.0873974
GOTERM_BP_FAT	GO:0051276~chromosome organization	33	7.09677	5.71e-05	O14744, P52701, Q13185, Q9Y230, Q71DI3, P78527, P49321, Q96PK6, P49736, P05204, Q9UQE7, P62805, O43684, Q01826, O75367, Q8TAQ2, Q99879, Q14839, P17096, O60264, O96019, Q16778, Q9Y5B9, Q92522, Q16777, Q9UKV3, Q99733, P16403, P55209, P26583, P16401, Q14683, Q5SSJ5	424	485	13528	2.1709	0.126358	0.00364428	0.100039
GOTERM_BP_FAT	GO:0051443~positive regulation of ubiquitin-protein ligase activity	11	2.36559	5.95e-05	P20618, P62987, P25788, P28072, P28062, P40306, Q13526, Q06323, P55036, P60900, Q16401	424	70	13528	5.01375	0.131361	0.00369913	0.104289
GOTERM_BP_FAT	GO:0051439~regulation of ubiquitin-protein ligase activity during mitotic cell cycle	11	2.36559	6.74e-05	P20618, P62987, P25788, P28072, O43684, P28062, P40306, Q06323, P55036, P60900, Q16401	424	71	13528	4.94313	0.14736	0.00407929	0.118048
GOTERM_BP_FAT	GO:0051351~positive regulation of ligase activity	11	2.36559	8.58e-05	P20618, P62987, P25788, P28072, P28062, P40306, Q13526, Q06323, P55036, P60900, Q16401	424	73	13528	4.8077	0.183651	0.00505998	0.150232
GOTERM_BP_FAT	GO:0031400~negative regulation of protein modification process	14	3.01075	8.76e-05	P27105, P25788, O43684, P40306, Q06323, P31946, P20618, P62987, P28072, P28062, Q07812, P55036, P60900, Q16401	424	119	13528	3.75361	0.187127	0.00504045	0.15339
GOTERM_BP_FAT	GO:0006270~DNA replication initiation	6	1.29032	9.59e-05	P33993, P33992, P33991, P49736, Q14566, P25205	424	16	13528	11.9646	0.202922	0.0053855	0.167904
GOTERM_BP_FAT	GO:0031397~negative regulation of protein ubiquitination	11	2.36559	9.64e-05	P20618, P62987, P25788, P28072, O43684, P28062, P40306, Q06323, P55036, P60900, Q16401	424	74	13528	4.74273	0.204025	0.00529262	0.168929
GOTERM_BP_FAT	GO:0010605~negative regulation of macromolecule metabolic process	43	9.24731	0.000109	Q12906, P27105, P25788, P52701, Q07666, P40306, Q13573, Q13185, P27797, P06733, P31946, Q01658, P35222, P20618, P28062, Q9UQ80, P55036, P38919, Q96QR8, P62854, P62263, P01023, Q13263, Q16401, Q01826, O43684, Q8TAQ2, P15090, Q06323, P21333, P55265, Q86UE4, Q99729, P62987, P28072, Q15796, Q9BXP5, P05155, P08238, Q07812, P26583, P37108, P60900	424	734	13528	1.86913	0.226894	0.00583156	0.19049
GOTERM_BP_FAT	GO:0006325~chromatin organization	27	5.80645	0.000145	O14744, Q13185, Q9Y230, Q71DI3, P49321, Q96PK6, P05204, P49736, P62805, Q01826, O75367, Q8TAQ2, Q99879, Q14839, P17096, O60264, O96019, Q16778, Q9Y5B9, Q92522, Q16777, Q99733, P55209, P16403, P16401, P26583, Q5SSJ5	424	378	13528	2.27898	0.290417	0.00759498	0.253876
GOTERM_BP_FAT	GO:0007049~cell cycle	44	9.46237	0.000184	Q12906, Q96T88, P07437, P25788, P52701, Q9UHD8, Q07666, P40306, P27797, O43175, P35222, P51610, P62158, Q14141, P49321, P20618, P28062, Q13526, P28482, Q9UQ80, P55036, P49736, Q9P258, Q15637, Q9UQE7, Q14980, Q14566, Q16401, O43684, P04083, P05556, Q29RF7, Q06323, P18754, P35579, P25205, P62987, P33993, P28072, P16949, Q14203, Q14683, P46013, P60900	424	776	13528	1.80908	0.352905	0.0094176	0.321981
GOTERM_BP_FAT	GO:0010035~response to inorganic substance	18	3.87097	0.000246	P02679, P27105, P02671, P08294, P02675, P02452, P35222, P62158, P05164, P30041, P30044, Q9BXP5, P04179, P63261, P30049, P01023, Q99497, P00813	424	205	13528	2.80147	0.441313	0.0123101	0.430417
GOTERM_BP_FAT	GO:0051437~positive regulation of ubiquitin-protein ligase activity during mitotic cell cycle	10	2.15054	0.000252	P20618, P62987, P25788, P28072, P28062, P40306, Q06323, P55036, P60900, Q16401	424	68	13528	4.69201	0.449328	0.0123526	0.441078
GOTERM_BP_FAT	GO:0006259~DNA metabolic process	32	6.88172	0.000279	Q96T88, P33316, P52701, Q9H0D6, P11387, Q9UMS4, Q9Y230, O75475, P23246, P78527, P20962, P49321, Q15233, Q96PK6, P49736, Q9UQE7, P12004, Q9C0K0, Q14566, Q02880, P17096, Q9Y5B9, P25205, P33993, P33992, P33991, P55209, Q07812, Q08945, P04179, P26583, Q14683	424	506	13528	2.01775	0.483807	0.0134048	0.488763
GOTERM_BP_FAT	GO:0031398~positive regulation of protein ubiquitination	11	2.36559	0.000281	P20618, P62987, P25788, P28072, P28062, P40306, Q13526, Q06323, P55036, P60900, Q16401	424	84	13528	4.17812	0.485456	0.0132016	0.491122
GOTERM_BP_FAT	GO:0022618~ribonucleoprotein complex assembly	10	2.15054	0.000282	Q07955, O14744, P62316, Q12874, P62318, P62306, Q15637, Q15459, P62263, P62304	424	69	13528	4.62401	0.487011	0.013003	0.493353
GOTERM_BP_FAT	GO:0031396~regulation of protein ubiquitination	12	2.58065	0.000285	P20618, P62987, P25788, P28072, O43684, P28062, P40306, Q13526, Q06323, P55036, P60900, Q16401	424	100	13528	3.82868	0.49036	0.0128789	0.498183
GOTERM_BP_FAT	GO:0006260~DNA replication	17	3.65591	0.000313	P33316, P11387, P17096, Q9Y5B9, P20962, P25205, P49321, P33993, Q96PK6, P33992, P33991, Q08945, P55209, P26583, P49736, P12004, Q14566	424	190	13528	2.85472	0.522943	0.0138675	0.546879
GOTERM_BP_FAT	GO:0043161~proteasomal ubiquitin-dependent protein catabolic process	12	2.58065	0.000339	P20618, P62987, P25788, P28072, O43684, P28062, O94905, P40306, Q06323, P55036, P60900, Q16401	424	102	13528	3.75361	0.551523	0.0147402	0.592392
GOTERM_BP_FAT	GO:0010498~proteasomal protein catabolic process	12	2.58065	0.000339	P20618, P62987, P25788, P28072, O43684, P28062, O94905, P40306, Q06323, P55036, P60900, Q16401	424	102	13528	3.75361	0.551523	0.0147402	0.592392
GOTERM_BP_FAT	GO:0006261~DNA-dependent DNA replication	9	1.93548	0.000416	P33993, P33992, P33991, P26583, P11387, P49736, P17096, Q14566, P25205	424	58	13528	4.95088	0.626591	0.0177511	0.727222
GOTERM_BP_FAT	GO:0043488~regulation of mRNA stability	6	1.29032	0.000495	Q15717, P11940, Q08211, Q14103, Q00839, Q8NC51	424	22	13528	8.70154	0.69001	0.0206974	0.864039
GOTERM_BP_FAT	GO:0043487~regulation of RNA stability	6	1.29032	0.000759	Q15717, P11940, Q08211, Q14103, Q00839, Q8NC51	424	24	13528	7.97642	0.833988	0.0310124	1.32168
GOTERM_BP_FAT	GO:0050658~RNA transport	11	2.36559	0.000893	P12270, P22626, O14980, Q9Y5S9, Q92945, O00159, Q14764, P38919, Q96A72, Q86U42, Q13838	424	97	13528	3.61817	0.879106	0.0357727	1.55328
GOTERM_BP_FAT	GO:0051236~establishment of RNA localization	11	2.36559	0.000893	P12270, P22626, O14980, Q9Y5S9, Q92945, O00159, Q14764, P38919, Q96A72, Q86U42, Q13838	424	97	13528	3.61817	0.879106	0.0357727	1.55328
GOTERM_BP_FAT	GO:0050657~nucleic acid transport	11	2.36559	0.000893	P12270, P22626, O14980, Q9Y5S9, Q92945, O00159, Q14764, P38919, Q96A72, Q86U42, Q13838	424	97	13528	3.61817	0.879106	0.0357727	1.55328
GOTERM_BP_FAT	GO:0031589~cell-substrate adhesion	11	2.36559	0.000967	P31146, P02751, P05556, P17301, P14543, Q9Y3I0, P04275, P04004, P02461, P23229, P35222	424	98	13528	3.58125	0.898625	0.0380524	1.68164
GOTERM_BP_FAT	GO:0048255~mRNA stabilization	5	1.07527	0.000978	Q15717, P11940, Q08211, Q14103, Q00839	424	15	13528	10.6352	0.901218	0.0378459	1.70052
GOTERM_BP_FAT	GO:0043489~RNA stabilization	5	1.07527	0.000978	Q15717, P11940, Q08211, Q14103, Q00839	424	15	13528	10.6352	0.901218	0.0378459	1.70052
GOTERM_BP_FAT	GO:0006928~cell motion	29	6.23656	0.00100184	P07437, P02751, P18206, P20908, P33241, P78527, P68371, P17301, P08670, P31146, P06702, Q02880, P04083, O15144, P05556, O15145, Q01518, P26038, O15143, P35579, P62987, Q14344, Q05682, Q07812, P63261, P67936, P23229, P61158, P02647	424	475	13528	1.94792	0.906664	0.0381317	1.74181
GOTERM_BP_FAT	GO:0018149~peptide cross-linking	6	1.29032	0.00111527	P07585, P02751, P15924, P04083, P21980, P02461	424	26	13528	7.36284	0.928652	0.0416898	1.9372
GOTERM_BP_FAT	GO:0006403~RNA localization	11	2.36559	0.00113092	P12270, P22626, O14980, Q9Y5S9, Q92945, O00159, Q14764, P38919, Q96A72, Q86U42, Q13838	424	100	13528	3.50962	0.931249	0.041606	1.96413
GOTERM_BP_FAT	GO:0051028~mRNA transport	10	2.15054	0.0015583	P12270, O14980, Q9Y5S9, Q92945, O00159, Q14764, P38919, Q96A72, Q86U42, Q13838	424	87	13528	3.66732	0.975023	0.0560229	2.69688
GOTERM_BP_FAT	GO:0031032~actomyosin structure organization	6	1.29032	0.00158288	P05556, P08727, P51911, P68032, P63261, P35749	424	28	13528	6.83693	0.976436	0.0560313	2.73885
GOTERM_BP_FAT	GO:0007015~actin filament organization	9	1.93548	0.00177781	P31146, Q9UI08, Q05682, P68032, P21333, P59998, O43707, Q16643, P13796	424	72	13528	3.98821	0.985154	0.0617965	3.07121
GOTERM_BP_FAT	GO:0043254~regulation of protein complex assembly	10	2.15054	0.00197679	P31146, P60953, O15144, O15145, P62328, O15143, P10909, P61158, Q86VP6, P51610	424	90	13528	3.54507	0.990737	0.0674907	3.40936
GOTERM_BP_FAT	GO:0006007~glucose catabolic process	8	1.72043	0.00211209	P09972, P60174, P40925, O95336, P18669, P06733, Q02218, P17858	424	58	13528	4.40078	0.993279	0.0709251	3.63866
GOTERM_BP_FAT	GO:0031399~regulation of protein modification process	20	4.30108	0.00238568	P27105, P25788, O43684, P40306, Q06323, P31946, P10644, P20618, P62987, P28072, P28062, Q07812, P14317, Q13526, P55036, P60900, P02790, P02647, P07766, Q16401	424	295	13528	2.1631	0.996487	0.0786382	4.10077
GOTERM_BP_FAT	GO:0002521~leukocyte differentiation	12	2.58065	0.0026961	P04234, P60953, P05556, Q07812, P35268, P35222, P35579, Q9C0K0, P78527, P07766, P00813, Q13951	424	131	13528	2.92266	0.998318	0.0872118	4.62254
GOTERM_BP_FAT	GO:0043086~negative regulation of catalytic activity	19	4.08602	0.00279631	P25788, O43684, P40306, P15090, P31947, Q06323, P21333, P04899, P20810, Q86VP6, P20618, P62987, P28072, P28062, P55036, P11021, P60900, P02647, Q16401	424	277	13528	2.18847	0.998674	0.0890931	4.79039
GOTERM_BP_FAT	GO:0015931~nucleobase, nucleoside, nucleotide and nucleic acid transport	11	2.36559	0.00283551	P12270, P22626, O14980, Q9Y5S9, Q92945, O00159, Q14764, P38919, Q96A72, Q86U42, Q13838	424	113	13528	3.10586	0.998791	0.0890894	4.85599
GOTERM_BP_FAT	GO:0030168~platelet activation	6	1.29032	0.00292747	P02679, P02671, Q14344, P02675, P04275, P02461	424	32	13528	5.98231	0.999028	0.0906464	5.00969
GOTERM_BP_FAT	GO:0000245~spliceosome assembly	6	1.29032	0.00292747	Q07955, P62316, Q12874, Q15637, Q15459, P62304	424	32	13528	5.98231	0.999028	0.0906464	5.00969
GOTERM_BP_FAT	GO:0006096~glycolysis	7	1.50538	0.00327191	P09972, P60174, P40925, P18669, P06733, Q02218, P17858	424	47	13528	4.75191	0.999571	0.0994812	5.5833
GOTERM_BP_FAT	GO:0022402~cell cycle process	31	6.66667	0.00331015	Q12906, P07437, P25788, P52701, Q07666, P40306, P27797, O43175, P35222, P20618, P28062, P55036, Q9UQ80, Q9P258, Q15637, Q9UQE7, Q14980, Q16401, O43684, P05556, Q29RF7, Q06323, P18754, P35579, P62987, P28072, P16949, Q14203, Q14683, P46013, P60900	424	565	13528	1.75058	0.999608	0.099313	5.64679
GOTERM_BP_FAT	GO:0030239~myofibril assembly	5	1.07527	0.00369617	P05556, P08727, P68032, P63261, P35749	424	21	13528	7.59659	0.999843	0.108884	6.28536
GOTERM_BP_FAT	GO:0006457~protein folding	14	3.01075	0.00376347	O75347, P07900, P11142, P08238, P17987, Q13526, P27797, P50990, P50991, Q9Y230, P02743, P30040, Q99832, Q9BS26	424	177	13528	2.52361	0.999866	0.1094	6.39628
GOTERM_BP_FAT	GO:0006417~regulation of translation	12	2.58065	0.00381103	Q15056, P17301, Q9Y5S9, P28482, P37108, P27797, Q9UQ80, Q04637, P05198, P38919, P82979, P23588	424	137	13528	2.79466	0.999881	0.109366	6.47459
GOTERM_BP_FAT	GO:0051258~protein polymerization	7	1.50538	0.00404396	P02679, P02671, P07437, P02675, P68363, P59998, P68371	424	49	13528	4.55795	0.999931	0.114285	6.8572
GOTERM_BP_FAT	GO:0001775~cell activation	19	4.08602	0.00406246	P02679, P02671, P52701, P05556, P02675, P35268, P02461, P35222, P35579, P78527, Q13951, Q14344, P04234, Q07812, P04275, P13796, P00813, P07766, Q9C0K0	424	287	13528	2.11222	0.999934	0.113427	6.88753
GOTERM_BP_FAT	GO:0030098~lymphocyte differentiation	10	2.15054	0.00492931	P04234, P05556, Q07812, P35268, P35222, Q9C0K0, P78527, P07766, P00813, Q13951	424	103	13528	3.09764	0.999992	0.134407	8.29808
GOTERM_BP_FAT	GO:0044087~regulation of cellular component biogenesis	12	2.58065	0.00499797	P62987, P31146, P60953, O15144, O15145, P62328, O15143, O00468, P10909, P61158, Q86VP6, P51610	424	142	13528	2.69625	0.999993	0.134607	8.40895
GOTERM_BP_FAT	GO:0044275~cellular carbohydrate catabolic process	9	1.93548	0.00503366	P09972, P60174, P40925, O95336, P18669, P10253, P06733, Q02218, P17858	424	85	13528	3.37825	0.999993	0.133984	8.46652
GOTERM_BP_FAT	GO:0070096~mitochondrial outer membrane translocase complex assembly	3	0.645161	0.0056128	P34932, P07900, Q9NS69	424	4	13528	23.9292	0.999998	0.146611	9.39606
GOTERM_BP_FAT	GO:0007008~outer mitochondrial membrane organization	3	0.645161	0.0056128	P34932, P07900, Q9NS69	424	4	13528	23.9292	0.999998	0.146611	9.39606
GOTERM_BP_FAT	GO:0019320~hexose catabolic process	8	1.72043	0.00565572	P09972, P60174, P40925, O95336, P18669, P06733, Q02218, P17858	424	69	13528	3.69921	0.999999	0.146044	9.46458
GOTERM_BP_FAT	GO:0031401~positive regulation of protein modification process	14	3.01075	0.00596309	P25788, P40306, Q06323, P20618, P62987, P28072, P28062, P14317, Q13526, P55036, P02790, P60900, P07766, Q16401	424	187	13528	2.38866	0.999999	0.151721	9.95395
GOTERM_BP_FAT	GO:0002449~lymphocyte mediated immunity	8	1.72043	0.00611966	P01903, P07437, P05155, P52701, P02748, P10909, P01024, P68371	424	70	13528	3.64636	1	0.153748	10.2023
GOTERM_BP_FAT	GO:0051146~striated muscle cell differentiation	9	1.93548	0.00620226	P11310, P05556, P08727, O00468, P68032, P63261, P35749, P35579, P20810	424	88	13528	3.26308	1	0.154033	10.333
GOTERM_BP_FAT	GO:0051789~response to protein stimulus	10	2.15054	0.00631719	P35659, P34932, P07900, P11142, P08238, P17301, P02743, P61158, Q9BS26, Q92598	424	107	13528	2.98184	1	0.155044	10.5146
GOTERM_BP_FAT	GO:0000278~mitotic cell cycle	22	4.73118	0.00631835	P07437, P25788, O43684, P05556, Q07666, P40306, Q29RF7, Q06323, P18754, P20618, P62987, P28072, P28062, P16949, Q14203, Q14683, P55036, P60900, Q9P258, Q9UQE7, Q14980, Q16401	424	370	13528	1.89709	1	0.153487	10.5164
GOTERM_BP_FAT	GO:0046365~monosaccharide catabolic process	8	1.72043	0.00661142	P09972, P60174, P40925, O95336, P18669, P06733, Q02218, P17858	424	71	13528	3.595	1	0.158414	10.978
GOTERM_BP_FAT	GO:0032270~positive regulation of cellular protein metabolic process	16	3.44086	0.00661332	P25788, P40306, Q06323, P20618, P62987, P28072, P28062, P17301, P14317, Q13526, P28482, P55036, P60900, P02790, P07766, Q16401	424	233	13528	2.19095	1	0.156877	10.981
GOTERM_BP_FAT	GO:0007160~cell-matrix adhesion	9	1.93548	0.00663425	P02751, P05556, P17301, P14543, Q9Y3I0, P04004, P02461, P23229, P35222	424	89	13528	3.22642	1	0.155781	11.0138
GOTERM_BP_FAT	GO:0022610~biological adhesion	35	7.52688	0.00730638	P02751, P18206, P20908, Q99715, P35221, P02461, P16615, P35222, P22105, P17301, P02458, Q9Y3I0, P98160, P02760, P31146, P12110, P05556, P14543, P12111, P26038, P14923, P55268, Q15942, P35579, P15531, P39059, Q07507, P12109, Q14126, P04275, P04004, Q08380, P23229, Q86UX7, Q16853	424	701	13528	1.59301	1	0.168545	12.0635
GOTERM_BP_FAT	GO:0007155~cell adhesion	35	7.52688	0.00738387	P02751, P18206, P20908, Q99715, P35221, P02461, P16615, P35222, P22105, P17301, P02458, Q9Y3I0, P98160, P02760, P31146, P12110, P05556, P14543, P12111, P26038, P14923, P55268, Q15942, P35579, P15531, P39059, Q07507, P12109, Q14126, P04275, P04004, Q08380, P23229, Q86UX7, Q16853	424	700	13528	1.59528	1	0.168546	12.1837
GOTERM_BP_FAT	GO:0030097~hemopoiesis	16	3.44086	0.00741017	P05556, P60953, P35268, P35222, P35579, P78527, Q13951, P04234, Q9UKV3, Q07812, P14317, P04179, P62263, P07766, Q9C0K0, P00813	424	236	13528	2.1631	1	0.16749	12.2245
GOTERM_BP_FAT	GO:0032984~macromolecular complex disassembly	5	1.07527	0.00816459	Q6NZI2, Q9H0D6, P16949, P17096, Q9Y5B9	424	26	13528	6.1357	1	0.181241	13.3867
GOTERM_BP_FAT	GO:0034623~cellular macromolecular complex disassembly	5	1.07527	0.00816459	Q6NZI2, Q9H0D6, P16949, P17096, Q9Y5B9	424	26	13528	6.1357	1	0.181241	13.3867
GOTERM_BP_FAT	GO:0006376~mRNA splice site selection	4	0.860215	0.00854554	Q07955, Q12874, Q15637, Q15459	424	14	13528	9.1159	1	0.187143	13.9681
GOTERM_BP_FAT	GO:0044092~negative regulation of molecular function	20	4.30108	0.00894715	P25788, O43684, P40306, P15090, P31947, Q06323, P21333, P04899, P20810, Q86VP6, P62158, P20618, P62987, P28072, P28062, P55036, P11021, P60900, P02647, Q16401	424	334	13528	1.91052	1	0.193289	14.5769
GOTERM_BP_FAT	GO:0032964~collagen biosynthetic process	3	0.645161	0.00916157	P20908, P02452, P02461	424	5	13528	19.1434	1	0.195683	14.9003
GOTERM_BP_FAT	GO:0000389~nuclear mRNA 3'-splice site recognition	3	0.645161	0.00916157	Q12874, Q15637, Q15459	424	5	13528	19.1434	1	0.195683	14.9003
GOTERM_BP_FAT	GO:0051247~positive regulation of protein metabolic process	16	3.44086	0.00956666	P25788, P40306, Q06323, P20618, P62987, P28072, P28062, P17301, P14317, Q13526, P28482, P55036, P60900, P02790, P07766, Q16401	424	243	13528	2.10078	1	0.201632	15.5082
GOTERM_BP_FAT	GO:0007052~mitotic spindle organization	4	0.860215	0.0104375	P16949, Q14683, P18754, Q9UQE7	424	15	13528	8.50818	1	0.216027	16.801
GOTERM_BP_FAT	GO:0000387~spliceosomal snRNP biogenesis	5	1.07527	0.0106474	O14744, P62316, P62318, P62306, P62304	424	28	13528	5.69744	1	0.217994	17.11
GOTERM_BP_FAT	GO:0002526~acute inflammatory response	9	1.93548	0.0116151	P02763, P02751, P05155, P02748, P10909, P02743, P01024, P01023, P01011	424	98	13528	2.93011	1	0.233401	18.5199
GOTERM_BP_FAT	GO:0043588~skin development	5	1.07527	0.0120528	P20908, P31947, P02452, P02461, P08123	424	29	13528	5.50098	1	0.239089	19.15
GOTERM_BP_FAT	GO:0002026~regulation of the force of heart contraction	4	0.860215	0.0125526	P27105, P10253, P05023, P16615	424	16	13528	7.97642	1	0.245693	19.8641
GOTERM_BP_FAT	GO:0007051~spindle organization	6	1.29032	0.0127614	P07437, P16949, Q14683, P18754, Q9UQE7, P35579	424	45	13528	4.25409	1	0.247232	20.1606
GOTERM_BP_FAT	GO:0046164~alcohol catabolic process	8	1.72043	0.0132727	P09972, P60174, P40925, O95336, P18669, P06733, Q02218, P17858	424	81	13528	3.15118	1	0.253767	20.8824
GOTERM_BP_FAT	GO:0002520~immune system development	17	3.65591	0.0133715	P60953, P05556, P52701, P35268, P35222, P35579, P78527, Q13951, P04234, Q9UKV3, Q07812, P14317, P04179, P62263, P07766, Q9C0K0, P00813	424	276	13528	1.9652	1	0.253384	21.0211
GOTERM_BP_FAT	GO:0060351~cartilage development involved in endochondral bone morphogenesis	3	0.645161	0.0134594	P02458, P02452, P98160	424	6	13528	15.9528	1	0.252833	21.1445
GOTERM_BP_FAT	GO:0042692~muscle cell differentiation	10	2.15054	0.0136271	P11310, P05556, P08727, O00468, P68032, P63261, P35222, P35749, P35579, P20810	424	121	13528	2.63683	1	0.253578	21.3791
GOTERM_BP_FAT	GO:0001894~tissue homeostasis	7	1.50538	0.0136524	P31146, P17301, Q07812, P02458, P07954, P35222, P01011	424	63	13528	3.54507	1	0.252031	21.4144
GOTERM_BP_FAT	GO:0050817~coagulation	9	1.93548	0.0145461	P02679, P02671, Q14344, P05155, P17301, P02675, P02748, P04275, P02461	424	102	13528	2.81521	1	0.264205	22.6534
GOTERM_BP_FAT	GO:0007596~blood coagulation	9	1.93548	0.0145461	P02679, P02671, Q14344, P05155, P17301, P02675, P02748, P04275, P02461	424	102	13528	2.81521	1	0.264205	22.6534
GOTERM_BP_FAT	GO:0009611~response to wounding	27	5.80645	0.0154135	P27105, P02751, P20908, P02461, P01011, P30044, P29350, P17301, P01024, P01023, P02763, P06702, P02671, P02679, P15924, P04083, P02675, P02748, P02743, P55268, Q14344, P05155, Q07812, P04179, P10909, P04275, Q16853	424	530	13528	1.62538	1	0.275584	23.8383
GOTERM_BP_FAT	GO:0048534~hemopoietic or lymphoid organ development	16	3.44086	0.0169693	P05556, P60953, P35268, P35222, P35579, P78527, Q13951, P04234, Q9UKV3, Q07812, P14317, P04179, P62263, P07766, Q9C0K0, P00813	424	260	13528	1.96343	1	0.296805	25.9206
GOTERM_BP_FAT	GO:0006310~DNA recombination	9	1.93548	0.0170729	Q15233, Q96PK6, P52701, Q9Y230, P17096, O75475, P23246, Q9C0K0, P78527	424	105	13528	2.73477	1	0.296181	26.0573
GOTERM_BP_FAT	GO:0042110~T cell activation	10	2.15054	0.0173588	P04234, Q07812, P35268, P35222, P13796, P35579, Q9C0K0, P78527, P07766, P00813	424	126	13528	2.5322	1	0.298207	26.4336
GOTERM_BP_FAT	GO:0060249~anatomical structure homeostasis	9	1.93548	0.0179813	P31146, P17301, P10253, Q07812, P02458, P07954, P35222, P01011, P78527	424	106	13528	2.70897	1	0.304984	27.2462
GOTERM_BP_FAT	GO:0002443~leukocyte mediated immunity	8	1.72043	0.017982	P01903, P07437, P05155, P52701, P02748, P10909, P01024, P68371	424	86	13528	2.96797	1	0.302866	27.2472
GOTERM_BP_FAT	GO:0051131~chaperone-mediated protein complex assembly	3	0.645161	0.0184563	P34932, P07900, P02743	424	7	13528	13.6739	1	0.307396	27.8607
GOTERM_BP_FAT	GO:0008283~cell proliferation	23	4.94624	0.0187693	Q96T88, O14744, Q92888, O43684, Q07666, P55060, P31947, Q9UMS4, P08779, P35222, P04899, P49321, P33993, P17301, Q9BXP5, O00764, Q07812, P46013, P51858, Q9UQ80, P12004, P02647, P61224	424	436	13528	1.6831	1	0.309609	28.2629
GOTERM_BP_FAT	GO:0033043~regulation of organelle organization	14	3.01075	0.0190573	P31146, O14744, P27105, O15144, P60953, O15145, O15143, P18754, P35222, P12270, P62328, O14980, Q13526, P61158	424	217	13528	2.05843	1	0.311441	28.6312
GOTERM_BP_FAT	GO:0007599~hemostasis	9	1.93548	0.0199012	P02679, P02671, Q14344, P05155, P17301, P02675, P02748, P04275, P02461	424	108	13528	2.65881	1	0.320688	29.6998
GOTERM_BP_FAT	GO:0016052~carbohydrate catabolic process	9	1.93548	0.0209139	P09972, P60174, P40925, O95336, P18669, P10253, P06733, Q02218, P17858	424	109	13528	2.63441	1	0.331877	30.9625
GOTERM_BP_FAT	GO:0051259~protein oligomerization	12	2.58065	0.0209161	P09972, P27105, P21980, Q9UHD8, Q07812, P04179, P04275, P14923, P31946, P35222, P17858	424	174	13528	2.20039	1	0.329746	30.9651
GOTERM_BP_FAT	GO:0007568~aging	9	1.93548	0.0219627	P51888, P09972, P27105, P52701, P04179, P27797, P00450, P09622, P00813	424	110	13528	2.61046	1	0.340984	32.2475
GOTERM_BP_FAT	GO:0007398~ectoderm development	13	2.7957	0.0226908	Q9NZT1, Q01469, P15924, P04083, P20908, P19012, P31947, P02452, P08779, P02461, P16615, P35222, P08123	424	199	13528	2.08429	1	0.347926	33.1262
GOTERM_BP_FAT	GO:0046649~lymphocyte activation	13	2.7957	0.0226908	P05556, P52701, P35268, P35222, P35579, P78527, Q13951, P04234, Q07812, P13796, P07766, Q9C0K0, P00813	424	199	13528	2.08429	1	0.347926	33.1262
GOTERM_BP_FAT	GO:0055002~striated muscle cell development	6	1.29032	0.022756	P05556, P08727, O00468, P68032, P63261, P35749	424	52	13528	3.68142	1	0.34655	33.2044
GOTERM_BP_FAT	GO:0022411~cellular component disassembly	6	1.29032	0.0245034	Q6NZI2, Q9H0D6, Q07812, P16949, P17096, Q9Y5B9	424	53	13528	3.61196	1	0.365562	35.2675
GOTERM_BP_FAT	GO:0001889~liver development	6	1.29032	0.0245034	P11310, P17301, P04179, P04275, P35222, P00813	424	53	13528	3.61196	1	0.365562	35.2675
GOTERM_BP_FAT	GO:0032989~cellular component morphogenesis	21	4.51613	0.0245819	P02751, Q02880, P60953, P05556, Q01518, P55268, P35222, P35579, Q99729, P62987, Q07812, P08727, Q9Y3I0, Q7L576, P10909, P68032, P63261, P59998, Q9C0K0, Q13263, P35749	424	397	13528	1.6877	1	0.36427	35.3588
GOTERM_BP_FAT	GO:0002252~immune effector process	10	2.15054	0.0248031	P01903, P07437, P05155, P52701, P02748, Q9Y3Z3, P10909, P01024, P68371, P78527	424	134	13528	2.38102	1	0.364676	35.6153
GOTERM_BP_FAT	GO:0006364~rRNA processing	8	1.72043	0.0250508	P62249, P18124, P62857, Q9UQ80, P62913, P50914, P38919, P62263	424	92	13528	2.77441	1	0.365385	35.9014
GOTERM_BP_FAT	GO:0010927~cellular component assembly involved in morphogenesis	5	1.07527	0.0252115	P05556, P08727, P68032, P63261, P35749	424	36	13528	4.43134	1	0.365075	36.0863
GOTERM_BP_FAT	GO:0016064~immunoglobulin mediated immune response	6	1.29032	0.0263348	P01903, P05155, P52701, P02748, P10909, P01024	424	54	13528	3.54507	1	0.375759	37.3652
GOTERM_BP_FAT	GO:0030833~regulation of actin filament polymerization	6	1.29032	0.0263348	P31146, O15144, O15145, P62328, O15143, P61158	424	54	13528	3.54507	1	0.375759	37.3652
GOTERM_BP_FAT	GO:0001836~release of cytochrome c from mitochondria	4	0.860215	0.0265743	Q07812, P04179, P10909, P31947	424	21	13528	6.07727	1	0.376271	37.6348
GOTERM_BP_FAT	GO:0051592~response to calcium ion	6	1.29032	0.0282513	P02679, P27105, P02671, P02675, P63261, P62158	424	55	13528	3.48062	1	0.392599	39.4918
GOTERM_BP_FAT	GO:0044093~positive regulation of molecular function	28	6.02151	0.0287265	P25788, P60953, P52701, P40306, P31946, P04899, P62158, P10644, P20618, P28062, P17301, Q13526, P55036, O43707, Q16401, Q01518, P02748, Q06323, Q86UE4, P15531, P62987, P28072, Q14344, P21980, Q05682, Q07812, P60900, P02647	424	586	13528	1.5245	1	0.395512	40.0083
GOTERM_BP_FAT	GO:0010033~response to organic substance	33	7.09677	0.0291516	P27105, P34932, P31153, P17174, P02461, P35222, P78527, P10644, P17858, Q96PK6, P07900, P11142, P17301, P28482, P68032, P01023, P31146, P12110, P15090, P02452, P02743, P15531, P09972, Q15796, P35659, P08238, Q9BXP5, P08727, P14317, P26583, P61158, Q9BS26, Q92598	424	721	13528	1.46031	1	0.39784	40.467
GOTERM_BP_FAT	GO:0000302~response to reactive oxygen species	7	1.50538	0.0296995	P05164, P30041, P30044, P04179, P02452, P00813, Q99497	424	75	13528	2.97786	1	0.401418	41.0532
GOTERM_BP_FAT	GO:0008544~epidermis development	12	2.58065	0.0299774	Q9NZT1, Q01469, P15924, P04083, P20908, P19012, P31947, P02452, P08779, P02461, P16615, P08123	424	184	13528	2.0808	1	0.402121	41.3485
GOTERM_BP_FAT	GO:0051783~regulation of nuclear division	6	1.29032	0.0302541	O14744, P27105, P12270, P60953, Q13526, P18754	424	56	13528	3.41846	1	0.402802	41.6411
GOTERM_BP_FAT	GO:0019724~B cell mediated immunity	6	1.29032	0.0302541	P01903, P05155, P52701, P02748, P10909, P01024	424	56	13528	3.41846	1	0.402802	41.6411
GOTERM_BP_FAT	GO:0055001~muscle cell development	6	1.29032	0.0302541	P05556, P08727, O00468, P68032, P63261, P35749	424	56	13528	3.41846	1	0.402802	41.6411
GOTERM_BP_FAT	GO:0042542~response to hydrogen peroxide	6	1.29032	0.0302541	P05164, P30041, P04179, P02452, P00813, Q99497	424	56	13528	3.41846	1	0.402802	41.6411
GOTERM_BP_FAT	GO:0007088~regulation of mitosis	6	1.29032	0.0302541	O14744, P27105, P12270, P60953, Q13526, P18754	424	56	13528	3.41846	1	0.402802	41.6411
GOTERM_BP_FAT	GO:0016072~rRNA metabolic process	8	1.72043	0.0307	P62249, P18124, P62857, Q9UQ80, P62913, P50914, P38919, P62263	424	96	13528	2.65881	1	0.405205	42.1097
GOTERM_BP_FAT	GO:0050727~regulation of inflammatory response	7	1.50538	0.031429	P21980, P05155, P17301, P15090, P01024, P01023, P00813	424	76	13528	2.93868	1	0.410426	42.8683
GOTERM_BP_FAT	GO:0048738~cardiac muscle tissue development	6	1.29032	0.032344	P11310, P05556, P10253, P68032, P98160, P35749	424	57	13528	3.35849	1	0.417377	43.8071
GOTERM_BP_FAT	GO:0050878~regulation of body fluid levels	10	2.15054	0.0329733	P07355, P02679, P02671, Q14344, P05155, P17301, P02675, P02748, P04275, P02461	424	141	13528	2.26281	1	0.421376	44.4442
GOTERM_BP_FAT	GO:0009112~nucleobase metabolic process	4	0.860215	0.0338046	P22234, P27708, P28482, P00813	424	23	13528	5.54881	1	0.427242	45.2755
GOTERM_BP_FAT	GO:0006953~acute-phase response	5	1.07527	0.0355116	P02763, P02751, P02743, P01023, P01011	424	40	13528	3.98821	1	0.4412	46.9459
GOTERM_BP_FAT	GO:0042273~ribosomal large subunit biogenesis	3	0.645161	0.0371751	P18124, P62913, P50914	424	10	13528	9.5717	1	0.454268	48.5274
GOTERM_BP_FAT	GO:0042254~ribosome biogenesis	9	1.93548	0.0375643	P62249, P18124, P62424, P62857, Q9UQ80, P62913, P50914, P38919, P62263	424	122	13528	2.3537	1	0.455552	48.8909
GOTERM_BP_FAT	GO:0032412~regulation of ion transmembrane transporter activity	4	0.860215	0.0377631	O14745, O43707, P04899, P62158	424	24	13528	5.31761	1	0.455119	49.0756
GOTERM_BP_FAT	GO:0042060~wound healing	12	2.58065	0.0377992	P02679, P02671, P02751, Q14344, P15924, P20908, P05155, P17301, P02675, P02748, P04275, P02461	424	191	13528	2.00454	1	0.453245	49.1091
GOTERM_BP_FAT	GO:0007507~heart development	13	2.7957	0.037986	P05556, P20908, P02461, P35222, P78527, Q15796, P11310, P02458, P10253, P04179, P68032, P98160, P35749	424	215	13528	1.92918	1	0.452725	49.2821
GOTERM_BP_FAT	GO:0042493~response to drug	13	2.7957	0.0387162	P27105, P15090, P11387, P31153, P15531, P00491, P17301, P04179, P68032, P37108, Q14764, P05023, Q99497	424	216	13528	1.92025	1	0.456979	49.9528
GOTERM_BP_FAT	GO:0008064~regulation of actin polymerization or depolymerization	6	1.29032	0.0415905	P31146, O15144, O15145, P62328, O15143, P61158	424	61	13528	3.13826	1	0.479335	52.5122
GOTERM_BP_FAT	GO:0042743~hydrogen peroxide metabolic process	4	0.860215	0.0419471	P05164, P30041, P04179, Q99497	424	25	13528	5.10491	1	0.4801	52.821
GOTERM_BP_FAT	GO:0034765~regulation of ion transmembrane transport	4	0.860215	0.0419471	O14745, O43707, P04899, P62158	424	25	13528	5.10491	1	0.4801	52.821
GOTERM_BP_FAT	GO:0050777~negative regulation of immune response	4	0.860215	0.0419471	P05155, P02461, P01023, P02760	424	25	13528	5.10491	1	0.4801	52.821
GOTERM_BP_FAT	GO:0042274~ribosomal small subunit biogenesis	3	0.645161	0.0445133	P62249, P62857, P62263	424	11	13528	8.70154	1	0.498728	54.988
GOTERM_BP_FAT	GO:0006974~response to DNA damage stimulus	19	4.08602	0.0458891	Q96T88, P52701, P31947, Q9UMS4, Q9Y230, P23246, Q9Y5B9, P78527, Q15233, P33993, Q96PK6, Q08945, Q07812, P04179, P26583, Q14683, P28482, Q9UQE7, P12004	424	373	13528	1.62522	1	0.507333	56.1108
GOTERM_BP_FAT	GO:0022898~regulation of transmembrane transporter activity	4	0.860215	0.0463535	O14745, O43707, P04899, P62158	424	26	13528	4.90856	1	0.508716	56.4838
GOTERM_BP_FAT	GO:0007265~Ras protein signal transduction	8	1.72043	0.0463839	Q92888, Q14344, P28482, P31946, O75791, P02647, P08123, Q99497	424	105	13528	2.43091	1	0.506748	56.5081
GOTERM_BP_FAT	GO:0042592~homeostatic process	33	7.09677	0.0465997	O14745, P17174, P27797, P09622, P16615, P35222, P78527, P01011, P02730, P30041, P13667, P30044, P17301, P02458, P10253, P00450, P00738, P62263, Q99497, P31146, P12277, P15090, Q8NBS9, Q14344, P21980, Q9UKV3, Q07812, P04179, P14317, P07954, P02790, P02647, Q9BS26	424	751	13528	1.40198	1	0.506221	56.6804
GOTERM_BP_FAT	GO:0045454~cell redox homeostasis	6	1.29032	0.0467539	P30041, P13667, P30044, Q8NBS9, P09622, Q9BS26	424	63	13528	3.03863	1	0.505229	56.803
GOTERM_BP_FAT	GO:0030832~regulation of actin filament length	6	1.29032	0.0467539	P31146, O15144, O15145, P62328, O15143, P61158	424	63	13528	3.03863	1	0.505229	56.803
GOTERM_BP_FAT	GO:0006952~defense response	28	6.02151	0.0467986	P07437, P02751, Q01085, P33241, P01011, P68371, P05164, P30044, P20591, P00738, Q15661, P01024, P01023, P02763, P31146, P06702, P04083, P05556, P02748, Q9Y3Z3, P18463, P02743, Q16778, P01903, P05155, P10909, Q08380, Q16853	424	615	13528	1.45262	1	0.503415	56.8385
GOTERM_BP_FAT	GO:0010038~response to metal ion	9	1.93548	0.0494504	P02679, P27105, P02671, P08294, P02675, P30049, P63261, P35222, P62158	424	129	13528	2.22598	1	0.521043	58.8958
GOTERM_BP_FAT	GO:0051235~maintenance of location	6	1.29032	0.049472	P10253, P62328, P27797, P21333, P31946, O75369	424	64	13528	2.99116	1	0.519046	58.9121
GOTERM_BP_FAT	GO:0048871~multicellular organismal homeostasis	7	1.50538	0.049966	P31146, P17301, Q07812, P02458, P07954, P35222, P01011	424	85	13528	2.62752	1	0.520495	59.2848
GOTERM_BP_FAT	GO:0034762~regulation of transmembrane transport	4	0.860215	0.0509786	O14745, O43707, P04899, P62158	424	27	13528	4.72676	1	0.525633	60.039
GOTERM_BP_FAT	GO:0033077~T cell differentiation in the thymus	4	0.860215	0.0509786	P04234, P35222, P78527, P07766	424	27	13528	4.72676	1	0.525633	60.039
GOTERM_BP_FAT	GO:0006006~glucose metabolic process	10	2.15054	0.050996	P09972, P60174, P40925, O95336, P18669, P10253, Q96G03, P06733, Q02218, P17858	424	153	13528	2.08534	1	0.523633	60.0518
GOTERM_BP_FAT	GO:0033554~cellular response to stress	26	5.5914	0.0520141	Q96T88, P52701, P31947, Q9UMS4, Q9Y230, P23246, P78527, P05164, Q15233, P30041, Q96PK6, Q08211, P30044, P28482, P11021, Q9UQE7, P12004, P55268, Q9Y5B9, P33993, Q07812, Q08945, P04179, Q14683, P26583, P05198	424	566	13528	1.46563	1	0.528705	60.7965
GOTERM_BP_FAT	GO:0030217~T cell differentiation	6	1.29032	0.0522814	P04234, P35268, P35222, Q9C0K0, P78527, P07766	424	65	13528	2.94514	1	0.528467	60.9898
GOTERM_BP_FAT	GO:0045214~sarcomere organization	3	0.645161	0.0523339	P05556, P08727, P63261	424	12	13528	7.97642	1	0.526743	61.0277
GOTERM_BP_FAT	GO:0002920~regulation of humoral immune response	3	0.645161	0.0523339	P05155, P02790, P01023	424	12	13528	7.97642	1	0.526743	61.0277
GOTERM_BP_FAT	GO:0050766~positive regulation of phagocytosis	3	0.645161	0.0523339	P17301, P27797, P01024	424	12	13528	7.97642	1	0.526743	61.0277
GOTERM_BP_FAT	GO:0001958~endochondral ossification	3	0.645161	0.0523339	P02458, P02452, P98160	424	12	13528	7.97642	1	0.526743	61.0277
GOTERM_BP_FAT	GO:0008354~germ cell migration	3	0.645161	0.0523339	P05556, Q07812, P78527	424	12	13528	7.97642	1	0.526743	61.0277
GOTERM_BP_FAT	GO:0014823~response to activity	3	0.645161	0.0523339	P27105, P17301, P04179	424	12	13528	7.97642	1	0.526743	61.0277
GOTERM_BP_FAT	GO:0043039~tRNA aminoacylation	5	1.07527	0.0549029	P12270, Q9Y285, P07814, P26639, Q9NSD9	424	46	13528	3.46801	1	0.54219	62.8388
GOTERM_BP_FAT	GO:0043038~amino acid activation	5	1.07527	0.0549029	P12270, Q9Y285, P07814, P26639, Q9NSD9	424	46	13528	3.46801	1	0.54219	62.8388
GOTERM_BP_FAT	GO:0006418~tRNA aminoacylation for protein translation	5	1.07527	0.0549029	P12270, Q9Y285, P07814, P26639, Q9NSD9	424	46	13528	3.46801	1	0.54219	62.8388
GOTERM_BP_FAT	GO:0032963~collagen metabolic process	4	0.860215	0.0558184	P22105, P20908, P02452, P02461	424	28	13528	4.55795	1	0.546196	63.4648
GOTERM_BP_FAT	GO:0006081~cellular aldehyde metabolic process	4	0.860215	0.0558184	P60174, P00352, O43488, P49419	424	28	13528	4.55795	1	0.546196	63.4648
GOTERM_BP_FAT	GO:0034660~ncRNA metabolic process	13	2.7957	0.0578975	P62249, P12270, Q9Y285, P18124, P07814, P26639, Q9NSD9, P62857, Q9UQ80, P62913, P50914, P38919, P62263	424	230	13528	1.80336	1	0.557658	64.8498
GOTERM_BP_FAT	GO:0051130~positive regulation of cellular component organization	11	2.36559	0.0581925	P27105, Q92888, Q15796, P60953, O15144, P17301, P27797, O43707, P01024, P61158, Q86VP6	424	181	13528	1.93902	1	0.557468	65.0423
GOTERM_BP_FAT	GO:0046907~intracellular transport	29	6.23656	0.0602214	Q9NS69, P55060, P39687, P27797, P31946, P16615, Q9H4M9, P12270, P11142, P07900, P30049, P28482, Q9H6Z4, P68032, P12004, O14579, Q86U42, P60660, Q8NBS9, P21333, P62913, P30040, P35579, Q13838, O75396, Q07812, P48047, O14980, P37108	424	657	13528	1.40832	1	0.568177	66.3392
GOTERM_BP_FAT	GO:0030866~cortical actin cytoskeleton organization	3	0.645161	0.0605998	Q9Y2J2, P27797, Q9NZN4	424	13	13528	7.36284	1	0.568455	66.576
GOTERM_BP_FAT	GO:0045807~positive regulation of endocytosis	4	0.860215	0.0608683	P17301, P27797, O43707, P01024	424	29	13528	4.40078	1	0.568054	66.7431
GOTERM_BP_FAT	GO:0006958~complement activation, classical pathway	4	0.860215	0.0608683	P05155, P02748, P10909, P01024	424	29	13528	4.40078	1	0.568054	66.7431
GOTERM_BP_FAT	GO:0032271~regulation of protein polymerization	6	1.29032	0.0612568	P31146, O15144, O15145, P62328, O15143, P61158	424	68	13528	2.81521	1	0.568393	66.9835
GOTERM_BP_FAT	GO:0042776~mitochondrial ATP synthesis coupled proton transport	2	0.430108	0.0615615	P48047, P30049	424	2	13528	31.9057	1	0.568219	67.1708
GOTERM_BP_FAT	GO:0034619~cellular chaperone-mediated protein complex assembly	2	0.430108	0.0615615	P34932, P07900	424	2	13528	31.9057	1	0.568219	67.1708
GOTERM_BP_FAT	GO:0001869~negative regulation of complement activation, lectin pathway	2	0.430108	0.0615615	P05155, P01023	424	2	13528	31.9057	1	0.568219	67.1708
GOTERM_BP_FAT	GO:0001868~regulation of complement activation, lectin pathway	2	0.430108	0.0615615	P05155, P01023	424	2	13528	31.9057	1	0.568219	67.1708
GOTERM_BP_FAT	GO:0032796~uropod organization	2	0.430108	0.0615615	P31146, P35579	424	2	13528	31.9057	1	0.568219	67.1708
GOTERM_BP_FAT	GO:0046102~inosine metabolic process	2	0.430108	0.0615615	P00491, P00813	424	2	13528	31.9057	1	0.568219	67.1708
GOTERM_BP_FAT	GO:0006281~DNA repair	15	3.22581	0.0628596	Q96T88, P52701, Q9UMS4, Q9Y230, P23246, Q9Y5B9, P78527, Q96PK6, Q15233, Q08945, P04179, Q14683, P26583, Q9UQE7, P12004	424	284	13528	1.68516	1	0.574021	67.9579
GOTERM_BP_FAT	GO:0050729~positive regulation of inflammatory response	4	0.860215	0.0661234	P21980, P17301, P15090, P01024	424	30	13528	4.25409	1	0.591089	69.8589
GOTERM_BP_FAT	GO:0034614~cellular response to reactive oxygen species	4	0.860215	0.0661234	P05164, P30041, P30044, P04179	424	30	13528	4.25409	1	0.591089	69.8589
GOTERM_BP_FAT	GO:0010564~regulation of cell cycle process	8	1.72043	0.066441	O14744, P27105, P12270, P60953, Q13526, O14980, P18754, P27797	424	114	13528	2.23899	1	0.590887	70.038
GOTERM_BP_FAT	GO:0007517~muscle organ development	12	2.58065	0.0677578	P11310, P12111, P05556, P10253, P60660, P16401, O00468, P68032, Q01995, P98160, O75369, P35749	424	211	13528	1.81454	1	0.596319	70.7703
GOTERM_BP_FAT	GO:0030865~cortical cytoskeleton organization	3	0.645161	0.0692755	Q9Y2J2, P27797, Q9NZN4	424	14	13528	6.83693	1	0.602735	71.5934
GOTERM_BP_FAT	GO:0046112~nucleobase biosynthetic process	3	0.645161	0.0692755	P22234, P27708, P00813	424	14	13528	6.83693	1	0.602735	71.5934
GOTERM_BP_FAT	GO:0010629~negative regulation of gene expression	23	4.94624	0.0710372	Q12906, Q01826, Q07666, Q8TAQ2, P15090, Q13573, P27797, P06733, Q13185, P55265, P31946, Q86UE4, Q01658, P35222, Q99729, Q15796, Q9BXP5, Q07812, P26583, Q9UQ80, P62263, Q96QR8, Q13263	424	504	13528	1.45601	1	0.610305	72.5214
GOTERM_BP_FAT	GO:0006986~response to unfolded protein	6	1.29032	0.0710505	P34932, P07900, P11142, P08238, Q9BS26, Q92598	424	71	13528	2.69625	1	0.608397	72.5283
GOTERM_BP_FAT	GO:0008637~apoptotic mitochondrial changes	4	0.860215	0.0715788	Q07812, P04179, P10909, P31947	424	31	13528	4.11686	1	0.609252	72.8009
GOTERM_BP_FAT	GO:0044259~multicellular organismal macromolecule metabolic process	4	0.860215	0.0715788	P22105, P20908, P02452, P02461	424	31	13528	4.11686	1	0.609252	72.8009
GOTERM_BP_FAT	GO:0002455~humoral immune response mediated by circulating immunoglobulin	4	0.860215	0.0715788	P05155, P02748, P10909, P01024	424	31	13528	4.11686	1	0.609252	72.8009
GOTERM_BP_FAT	GO:0051260~protein homooligomerization	7	1.50538	0.077073	P09972, P27105, P21980, Q07812, P04179, P04275	424	95	13528	2.35094	1	0.635559	75.4887
GOTERM_BP_FAT	GO:0007006~mitochondrial membrane organization	4	0.860215	0.0772289	P34932, P07900, Q9NS69, Q07812	424	32	13528	3.98821	1	0.634381	75.5612
GOTERM_BP_FAT	GO:0045321~leukocyte activation	13	2.7957	0.0780968	P05556, P52701, P35268, P35222, P35579, P78527, Q13951, P04234, Q07812, P13796, P07766, Q9C0K0, P00813	424	242	13528	1.71394	1	0.636722	75.961
GOTERM_BP_FAT	GO:0051291~protein heterooligomerization	5	1.07527	0.0789564	P09972, Q9UHD8, P14923, P31946, P35222	424	52	13528	3.06785	1	0.638986	76.3509
GOTERM_BP_FAT	GO:0014706~striated muscle tissue development	8	1.72043	0.0795334	P11310, P05556, P10253, P60660, O00468, P68032, P98160, P35749	424	119	13528	2.14492	1	0.639858	76.6093
GOTERM_BP_FAT	GO:0032409~regulation of transporter activity	4	0.860215	0.0830682	O14745, O43707, P04899, P62158	424	33	13528	3.86735	1	0.654628	78.135
GOTERM_BP_FAT	GO:0050778~positive regulation of immune response	9	1.93548	0.0850012	P01903, P05155, P02748, P10909, P28482, P02790, P01024, P07766, P00813	424	145	13528	1.98035	1	0.661554	78.9291
GOTERM_BP_FAT	GO:0051186~cofactor metabolic process	11	2.36559	0.0859423	P60174, P40925, P00491, O00764, O95336, P04179, P07954, P02790, P09622, P02760, P11586	424	195	13528	1.79981	1	0.663891	79.3058
GOTERM_BP_FAT	GO:0050764~regulation of phagocytosis	3	0.645161	0.0877239	P17301, P27797, P01024	424	16	13528	5.98231	1	0.669883	80.0017
GOTERM_BP_FAT	GO:0031532~actin cytoskeleton reorganization	3	0.645161	0.0877239	P06702, P21333, P35579	424	16	13528	5.98231	1	0.669883	80.0017
GOTERM_BP_FAT	GO:0018298~protein-chromophore linkage	3	0.645161	0.0877239	P01876, P14543, P02760	424	16	13528	5.98231	1	0.669883	80.0017
GOTERM_BP_FAT	GO:0007172~signal complex assembly	3	0.645161	0.0877239	O00468, P21333, P07766	424	16	13528	5.98231	1	0.669883	80.0017
GOTERM_BP_FAT	GO:0060350~endochondral bone morphogenesis	3	0.645161	0.0877239	P02458, P02452, P98160	424	16	13528	5.98231	1	0.669883	80.0017
GOTERM_BP_FAT	GO:0042476~odontogenesis	5	1.07527	0.0879668	Q07812, P02452, P23229, P35222, P08123	424	54	13528	2.95423	1	0.669081	80.0948
GOTERM_BP_FAT	GO:0008360~regulation of cell shape	5	1.07527	0.0879668	P31146, P02751, Q14344, Q7L576, P35579	424	54	13528	2.95423	1	0.669081	80.0948
GOTERM_BP_FAT	GO:0043648~dicarboxylic acid metabolic process	4	0.860215	0.0890907	P40925, P17174, P07954, P09622	424	34	13528	3.75361	1	0.672095	80.5204
GOTERM_BP_FAT	GO:0000226~microtubule cytoskeleton organization	9	1.93548	0.0902837	P07437, P16949, Q14683, P18754, P68363, P59998, Q9UQE7, P35222, P35579	424	147	13528	1.95341	1	0.67535	80.9629
GOTERM_BP_FAT	GO:0045916~negative regulation of complement activation	2	0.430108	0.0909094	P05155, P01023	424	3	13528	21.2704	1	0.676166	81.1911
GOTERM_BP_FAT	GO:0030449~regulation of complement activation	2	0.430108	0.0909094	P05155, P01023	424	3	13528	21.2704	1	0.676166	81.1911
GOTERM_BP_FAT	GO:0035234~germ cell programmed cell death	2	0.430108	0.0909094	Q07812, P78527	424	3	13528	21.2704	1	0.676166	81.1911
GOTERM_BP_FAT	GO:0002681~somatic recombination of T cell receptor gene segments	2	0.430108	0.0909094	Q9C0K0, P78527	424	3	13528	21.2704	1	0.676166	81.1911
GOTERM_BP_FAT	GO:0002568~somatic diversification of T cell receptor genes	2	0.430108	0.0909094	Q9C0K0, P78527	424	3	13528	21.2704	1	0.676166	81.1911
GOTERM_BP_FAT	GO:0006106~fumarate metabolic process	2	0.430108	0.0909094	P17174, P07954	424	3	13528	21.2704	1	0.676166	81.1911
GOTERM_BP_FAT	GO:0033153~T cell receptor V(D)J recombination	2	0.430108	0.0909094	Q9C0K0, P78527	424	3	13528	21.2704	1	0.676166	81.1911
GOTERM_BP_FAT	GO:0007021~tubulin complex assembly	2	0.430108	0.0909094	O75347, P17987	424	3	13528	21.2704	1	0.676166	81.1911
GOTERM_BP_FAT	GO:0002250~adaptive immune response	6	1.29032	0.0930461	P01903, P05155, P52701, P02748, P10909, P01024	424	77	13528	2.48616	1	0.683241	81.9512
GOTERM_BP_FAT	GO:0002460~adaptive immune response based on somatic recombination of immune receptors built from immunoglobulin superfamily domains	6	1.29032	0.0930461	P01903, P05155, P52701, P02748, P10909, P01024	424	77	13528	2.48616	1	0.683241	81.9512
GOTERM_BP_FAT	GO:0008016~regulation of heart contraction	6	1.29032	0.0930461	P27105, P10253, P17661, P05023, P16615, P00813	424	77	13528	2.48616	1	0.683241	81.9512
GOTERM_BP_FAT	GO:0046700~heterocycle catabolic process	6	1.29032	0.0930461	P00491, P48047, P30049, P02760, P11586, P00813	424	77	13528	2.48616	1	0.683241	81.9512
GOTERM_BP_FAT	GO:0043085~positive regulation of catalytic activity	23	4.94624	0.094393	P25788, P60953, P52701, Q01518, P40306, P02748, Q06323, P31946, P04899, P10644, P20618, P62987, Q14344, P28072, P28062, P21980, P17301, Q07812, Q13526, P55036, P60900, P02647, Q16401	424	520	13528	1.41121	1	0.68693	82.4154
GOTERM_BP_FAT	GO:0060537~muscle tissue development	8	1.72043	0.0970809	P11310, P05556, P10253, P60660, O00468, P68032, P98160, P35749	424	125	13528	2.04196	1	0.695856	83.3083
GOTERM_BP_FAT	GO:0043241~protein complex disassembly	3	0.645161	0.0974344	Q6NZI2, Q9H0D6, P16949	424	17	13528	5.63041	1	0.695462	83.4225
GOTERM_BP_FAT	GO:0048873~homeostasis of number of cells within a tissue	3	0.645161	0.0974344	P31146, Q07812, P07954	424	17	13528	5.63041	1	0.695462	83.4225
GOTERM_BP_FAT	GO:0043624~cellular protein complex disassembly	3	0.645161	0.0974344	Q6NZI2, Q9H0D6, P16949	424	17	13528	5.63041	1	0.695462	83.4225
GOTERM_BP_FAT	GO:0043603~cellular amide metabolic process	5	1.07527	0.0974501	P60174, P40925, P00491, O95336, P09622	424	56	13528	2.84872	1	0.693752	83.4275
GOTERM_BP_FAT	GO:0006338~chromatin remodeling	5	1.07527	0.0974501	P49321, Q8TAQ2, Q13185, O96019, O60264	424	56	13528	2.84872	1	0.693752	83.4275

## Sheet: B1vN
Category	Term	Count	%	PValue	Genes	List Total	Pop Hits	Pop Total	Fold Enrichment	Bonferroni	Benjamini	FDR
GOTERM_BP_FAT	GO:0006414~translational elongation	38	7.58483	1.13896e-28	P18124, P46776, P62750, P46778, P35268, P62277, P29692, Q07020, P62753, P27635, P61353, P62249, P62899, P62424, P62269, P61247, P62241, P62244, P63220, P62263, P62854, P23396, P62701, P46781, Q5VTE0, P15880, P46783, P05387, P05386, P05388, P62987, P55795, P13639, P62917, Q02878, P26373, P62847	466	101	13528	10.9222	2.70048e-25	2.70048e-25	1.99714e-25
GOTERM_BP_FAT	GO:0008380~RNA splicing	58	11.5768	4.10534e-28	P52597, Q12874, Q9UQ35, P31943, P23246, P31942, Q96PK6, Q15233, Q9BWF3, Q08211, Q16629, O43390, Q00839, P61978, P09651, O43809, O60506, Q13151, P22626, P17844, Q07955, P11940, P55795, P26599, P62316, P35637, O43143, Q9UKM9, P67775, P62318, Q14683, Q9Y5S9, Q15393, Q15366, Q15365, P09661, P38159, P62310, P84103, Q7L014, Q9UMS4, Q9Y333, P62304, Q14498, Q92945, Q15637, P38919, Q86U42, Q9Y4Y9, P52272,…	466	284	13528	5.92867	9.73376e-25	4.86688e-25	7.19861e-25
GOTERM_BP_FAT	GO:0006397~mRNA processing	60	11.976	5.9824e-27	P52597, Q9H0D6, Q12874, Q9UQ35, P31943, Q16630, P23246, P31942, Q96PK6, Q15233, Q9BWF3, Q08211, Q16629, O43390, Q00839, P61978, P09651, O43809, O60506, Q13151, P22626, P17844, Q07955, P11940, P55795, P26599, P62316, P35637, O43143, Q9UKM9, P62318, Q14683, Q9Y5S9, Q15393, Q15366, Q15365, P09661, P38159, P62310, P84103, Q7L014, Q9UMS4, Q9Y333, P62304, Q14498, Q92945, Q15637, P38919, Q86U42, Q9Y4Y9,…	466	321	13528	5.42618	1.41843e-23	4.72809e-24	1.049e-23
GOTERM_BP_FAT	GO:0016071~mRNA metabolic process	64	12.7745	8.1326e-27	P52597, Q9H0D6, Q12874, Q9UQ35, P31943, Q16630, P23246, P31942, Q96PK6, Q15717, Q15233, Q9BWF3, Q08211, Q16629, O43390, Q00839, P61978, P09651, O43809, O60506, Q13151, P22626, P17844, Q07955, P11940, P55795, P26599, P62316, P35637, O43143, Q9UKM9, Q96C86, P62318, Q14683, Q9Y5S9, Q15393, Q15366, Q15365, P09661, P38159, Q8NC51, P62310, P84103, Q7L014, Q9UMS4, Q9Y333, P62304, Q14498, P08107, Q92945,…	466	370	13528	5.02141	1.92824e-23	4.8206e-24	1.42603e-23
GOTERM_BP_FAT	GO:0000375~RNA splicing, via transesterification reactions	39	7.78443	1.69168e-22	P84103, P52597, Q12874, P31943, Q9Y333, P31942, P62304, Q08211, Q16629, O43390, Q15637, P61978, Q00839, P09651, O43809, Q86U42, Q13151, P52272, P22626, P51991, Q13838, Q07955, Q13435, P55795, Q92499, P07910, P26599, P62316, P35637, Q9Y5S9, Q14683, P62318, P08621, Q15393, Q14103, Q15366, Q15365, P09661, P38159	466	153	13528	7.39981	4.01097e-19	8.02195e-20	2.96632e-19
GOTERM_BP_FAT	GO:0000398~nuclear mRNA splicing, via spliceosome	39	7.78443	1.69168e-22	P84103, P52597, Q12874, P31943, Q9Y333, P31942, P62304, Q08211, Q16629, O43390, Q15637, P61978, Q00839, P09651, O43809, Q86U42, Q13151, P52272, P22626, P51991, Q13838, Q07955, Q13435, P55795, Q92499, P07910, P26599, P62316, P35637, Q9Y5S9, Q14683, P62318, P08621, Q15393, Q14103, Q15366, Q15365, P09661, P38159	466	153	13528	7.39981	4.01097e-19	8.02195e-20	2.96632e-19
GOTERM_BP_FAT	GO:0000377~RNA splicing, via transesterification reactions with bulged adenosine as nucleophile	39	7.78443	1.69168e-22	P84103, P52597, Q12874, P31943, Q9Y333, P31942, P62304, Q08211, Q16629, O43390, Q15637, P61978, Q00839, P09651, O43809, Q86U42, Q13151, P52272, P22626, P51991, Q13838, Q07955, Q13435, P55795, Q92499, P07910, P26599, P62316, P35637, Q9Y5S9, Q14683, P62318, P08621, Q15393, Q14103, Q15366, Q15365, P09661, P38159	466	153	13528	7.39981	4.01097e-19	8.02195e-20	2.96632e-19
GOTERM_BP_FAT	GO:0006396~RNA processing	71	14.1717	3.37015e-22	P52597, Q9H0D6, Q12874, P62753, Q9UQ35, P31943, Q16630, P23246, P31942, Q96PK6, Q15233, Q9BWF3, Q08211, Q16629, O43390, Q9UQ80, Q00839, P61978, P09651, O43809, P62263, O60506, Q13151, P22626, P17844, Q07955, P55795, Q15020, P11940, P26599, P62316, P35637, O43143, Q9UKM9, P67775, P62318, Q14683, Q9Y5S9, Q15393, Q15366, Q15365, P09661, P38159, P62310, P84103, P18124, Q7L014, Q9UMS4, Q9Y333, Q92841,…	466	547	13528	3.76807	7.99062e-19	1.33177e-19	5.90946e-19
GOTERM_BP_FAT	GO:0006412~translation	54	10.7784	2.21176e-21	P62750, P62277, P29692, Q07020, P27635, P62753, P61353, P12270, P62899, P62424, P62269, P61247, O00303, P63220, P62854, P62263, P23396, P15880, P62495, P20042, P60842, P55795, Q8N1G4, P62917, Q02878, P56537, P18124, P46776, P14868, P35268, P46778, P54136, Q15056, P62249, P62241, P62244, P62701, P46781, Q5VTE0, P46783, P05387, P05386, P26639, P05388, Q14152, P62987, P07814, P13639, P05198, Q99613,…	466	331	13528	4.73602	5.24409e-18	7.49156e-19	3.87827e-18
GOTERM_BP_FAT	GO:0034621~cellular macromolecular complex subunit organization	54	10.7784	7.47544e-20	P07437, Q9H0D6, P55060, Q12874, Q03135, P68371, P49321, P62263, P02679, Q01105, O75367, Q92973, P02675, P17987, Q99879, P62495, P68363, P21333, Q96P70, Q16778, Q9Y5B9, Q92522, Q16777, Q07955, Q16186, Q99733, P16403, P62316, P55209, P16949, P62318, P16401, P56537, P07766, P34932, Q14974, Q93077, P27797, Q71DI3, P62304, P07900, P49736, Q15637, P35749, P62805, Q6NZI2, O75347, P02671, Q14152, O60264,…	466	357	13528	4.3911	1.77243e-16	2.21553e-17	1.3108e-16
GOTERM_BP_FAT	GO:0043933~macromolecular complex subunit organization	76	15.1697	8.7011e-19	P07437, O14745, Q9UHD8, Q9H0D6, Q12874, P55060, P31946, P68371, Q03135, P17858, P49321, P62263, P02679, O75367, Q01105, Q92973, P02675, Q99879, P17987, P62495, P21333, P68363, Q96P70, Q16778, Q9Y5B9, Q92522, Q16777, Q07955, P09972, P04233, Q16186, P21980, P47755, P62316, P55209, P16949, P16403, Q99733, Q07812, P04179, P62318, P16401, P04275, Q15393, P02647, P07766, P56537, P27105, P34932, Q14974,…	466	710	13528	3.10744	2.06303e-15	2.29226e-16	1.52571e-15
GOTERM_BP_FAT	GO:0034622~cellular macromolecular complex assembly	47	9.38124	6.55087e-17	P07437, P34932, Q14974, P55060, Q12874, P27797, Q93077, Q71DI3, P68371, Q03135, P62304, P07900, P49736, Q15637, P62263, P35749, P62805, O75347, P02671, P02679, O75367, Q01105, Q92973, P02675, P17987, Q99879, P68363, Q14152, P21333, Q96P70, O60264, Q16778, Q92522, Q16777, Q07955, Q16186, Q92499, Q99733, P16403, P55209, P62316, P26583, O14980, P16401, P62318, P07766, P56537	466	318	13528	4.2906	2.63234e-13	2.63123e-14	1.9984e-13
GOTERM_BP_FAT	GO:0065003~macromolecular complex assembly	69	13.7725	3.46509e-16	P07437, O14745, Q9UHD8, Q12874, P55060, P31946, P68371, Q03135, P17858, P62263, P02679, O75367, Q01105, Q92973, P02675, Q99879, P17987, P21333, P68363, Q96P70, Q16778, Q92522, Q16777, Q07955, P09972, P04233, Q16186, P21980, P47755, P62316, P55209, P16403, Q99733, Q07812, P04179, P62318, P16401, P04275, Q15393, P02647, P07766, P56537, P27105, P34932, Q14974, P14868, Q93077, P27797, P30086, Q71DI3,…	466	665	13528	3.01214	7.89702e-13	7.18314e-14	5.88418e-13
GOTERM_BP_FAT	GO:0034728~nucleosome organization	18	3.59281	1.51253e-08	Q01105, O75367, Q99879, Q93077, Q71DI3, O60264, Q16778, Q9Y5B9, Q92522, Q16777, P49321, Q99733, P16403, P55209, P26583, P16401, P49736, P62805	466	93	13528	5.61872	3.58616e-05	2.98851e-06	2.65219e-05
GOTERM_BP_FAT	GO:0006333~chromatin assembly or disassembly	20	3.99202	6.46483e-08	Q01105, O75367, Q8TAQ2, Q99879, Q93077, Q13185, Q14839, Q71DI3, O60264, Q16778, Q9Y5B9, Q92522, Q16777, Q99733, P16403, P55209, P26583, P16401, P49736, P62805	466	127	13528	4.57166	0.000153269	1.17908e-05	0.000113359
GOTERM_BP_FAT	GO:0006461~protein complex assembly	43	8.58283	1.04308e-07	P27105, P07437, P34932, O14745, Q14974, Q9UHD8, P55060, P14868, P27797, P30086, P31946, P68371, Q03135, Q9Y2W1, P17858, P07900, P02511, P11047, P55072, P35749, O75347, Q6NZI2, P02671, P02679, Q92973, P02675, P17987, P68363, P21333, Q96P70, O60264, P09972, P04233, Q16186, P21980, P07814, P47755, Q07812, P04179, O14980, P04275, Q15393, P07766	466	505	13528	2.47187	0.000247283	1.76651e-05	0.000182901
GOTERM_BP_FAT	GO:0070271~protein complex biogenesis	43	8.58283	1.04308e-07	P27105, P07437, P34932, O14745, Q14974, Q9UHD8, P55060, P14868, P27797, P30086, P31946, P68371, Q03135, Q9Y2W1, P17858, P07900, P02511, P11047, P55072, P35749, O75347, Q6NZI2, P02671, P02679, Q92973, P02675, P17987, P68363, P21333, Q96P70, O60264, P09972, P04233, Q16186, P21980, P07814, P47755, Q07812, P04179, O14980, P04275, Q15393, P07766	466	505	13528	2.47187	0.000247283	1.76651e-05	0.000182901
GOTERM_BP_FAT	GO:0051248~negative regulation of protein metabolic process	24	4.79042	1.1414e-07	P27105, Q01105, O43684, Q06323, P27797, P21333, P30086, P31946, Q03135, P62195, P62987, P28062, P08238, P05155, O14818, Q07812, P67775, P11413, P37108, P55036, P62333, P60900, P38919, P01023, Q16401	466	187	13528	3.72578	0.000270588	1.80415e-05	0.00020014
GOTERM_BP_FAT	GO:0006334~nucleosome assembly	16	3.19361	1.4788e-07	Q01105, O75367, Q99879, Q93077, Q71DI3, O60264, Q16778, Q92522, Q16777, Q99733, P16403, P55209, P16401, P26583, P49736, P62805	466	84	13528	5.52953	0.000350563	2.19138e-05	0.000259304
GOTERM_BP_FAT	GO:0031497~chromatin assembly	16	3.19361	2.39086e-07	Q01105, O75367, Q99879, Q93077, Q71DI3, O60264, Q16778, Q92522, Q16777, Q99733, P16403, P55209, P16401, P26583, P49736, P62805	466	87	13528	5.33886	0.000566711	3.33449e-05	0.000419229
GOTERM_BP_FAT	GO:0032269~negative regulation of cellular protein metabolic process	23	4.59082	2.41065e-07	P27105, Q01105, O43684, Q06323, P27797, P30086, P31946, Q03135, P62195, P62987, P28062, P08238, P05155, Q07812, O14818, P67775, P11413, P37108, P55036, P62333, P60900, P38919, P01023, Q16401	466	180	13528	3.70939	0.000571402	3.17531e-05	0.0004227
GOTERM_BP_FAT	GO:0010608~posttranscriptional regulation of gene expression	25	4.99002	2.66346e-07	P27797, P78527, Q15717, Q15056, Q7KZF4, Q08211, P28482, Q9UQ80, Q00839, P38919, P62701, O60506, P62495, P21333, P11940, Q92499, Q9BXP5, Q9Y5S9, P37108, P05198, Q14103, P04792, P02647, P82979, Q8NC51	466	211	13528	3.43958	0.000631307	3.32366e-05	0.00046703
GOTERM_BP_FAT	GO:0065004~protein-DNA complex assembly	16	3.19361	4.39029e-07	Q01105, O75367, Q99879, Q93077, Q71DI3, O60264, Q16778, Q92522, Q16777, Q99733, P16403, P55209, P16401, P26583, P49736, P62805	466	91	13528	5.10418	0.0010404	5.20455e-05	0.000769822
GOTERM_BP_FAT	GO:0043623~cellular protein complex assembly	21	4.19162	7.24049e-07	O75347, P02679, P07437, P02671, P34932, Q14974, Q92973, P55060, P02675, P17987, P27797, P68363, P21333, Q96P70, Q03135, P68371, P07900, Q16186, O14980, P07766, P35749	466	162	13528	3.76315	0.00171525	8.17453e-05	0.00126959
GOTERM_BP_FAT	GO:0032268~regulation of cellular protein metabolic process	39	7.78443	1.09107e-06	P27105, P27797, P30086, P31946, Q03135, P62195, Q15056, P28062, Q13526, P28482, Q9UQ80, P55036, P38919, P01023, P62701, Q16401, O43684, Q01105, Q06323, P62495, P61088, P62987, Q92499, P05155, P08238, O14818, Q07812, P14317, P11413, Q9Y5S9, P67775, P37108, P62333, P05198, P60900, P02790, P02647, P04792, P07766, P82979	466	474	13528	2.38855	0.00258358	0.00011758	0.00191314
GOTERM_BP_FAT	GO:0006323~DNA packaging	17	3.39321	2.42179e-06	Q01105, O75367, Q99879, Q93077, Q71DI3, O60264, Q16778, Q92522, Q16777, Q9UKV3, Q99733, P16403, P55209, P26583, P16401, P49736, P62805	466	117	13528	4.21804	0.00572562	0.000249624	0.00424646
GOTERM_BP_FAT	GO:0031400~negative regulation of protein modification process	17	3.39321	3.03889e-06	P27105, Q01105, O43684, Q06323, P30086, P31946, Q03135, P62195, P62987, P28062, Q07812, O14818, P67775, P11413, P55036, P62333, P60900, Q16401	466	119	13528	4.14715	0.00717933	0.000300172	0.00532848
GOTERM_BP_FAT	GO:0010035~response to inorganic substance	22	4.39122	7.96241e-06	P02679, P27105, P08294, P02671, P02675, P02452, P30086, O75340, P07203, Q03135, P62158, P05164, P30041, P02511, Q9BXP5, P04179, P02533, P01009, P63261, P01023, P32119, P00813, Q99497	466	205	13528	3.11542	0.0187018	0.000754873	0.013961
GOTERM_BP_FAT	GO:0030198~extracellular matrix organization	15	2.99401	1.23866e-05	P07355, P12110, P20908, P14543, P02452, Q99715, P02461, P08123, P07585, Q07507, P51884, P04004, P11047, P98160, P35749	466	104	13528	4.18703	0.0289418	0.00112893	0.0217174
GOTERM_BP_FAT	GO:0051236~establishment of RNA localization	14	2.79441	2.64874e-05	P12270, Q8TEM1, P22626, O14980, Q9Y5S9, Q92945, O00159, P62826, Q14764, P38919, Q96A72, P09651, Q86U42, Q13838	466	97	13528	4.1899	0.0608711	0.00232332	0.0464349
GOTERM_BP_FAT	GO:0050658~RNA transport	14	2.79441	2.64874e-05	P12270, Q8TEM1, P22626, O14980, Q9Y5S9, Q92945, O00159, P62826, Q14764, P38919, Q96A72, P09651, Q86U42, Q13838	466	97	13528	4.1899	0.0608711	0.00232332	0.0464349
GOTERM_BP_FAT	GO:0050657~nucleic acid transport	14	2.79441	2.64874e-05	P12270, Q8TEM1, P22626, O14980, Q9Y5S9, Q92945, O00159, P62826, Q14764, P38919, Q96A72, P09651, Q86U42, Q13838	466	97	13528	4.1899	0.0608711	0.00232332	0.0464349
GOTERM_BP_FAT	GO:0051276~chromosome organization	36	7.18563	2.86436e-05	P52701, P12956, Q93077, Q13185, Q9Y230, Q71DI3, P78527, P49321, Q96PK6, Q13547, Q9BWF3, P49736, Q9UQE7, Q9Y265, P62805, O43684, Q01105, Q01826, O75367, Q8TAQ2, Q99879, Q14839, P61088, Q7Z6Z7, O60264, O96019, Q16778, Q9Y5B9, Q92522, Q16777, Q9UKV3, Q99733, P16403, P55209, P26583, Q14683, P16401	466	485	13528	2.15481	0.0656601	0.0024226	0.0502139
GOTERM_BP_FAT	GO:0031589~cell-substrate adhesion	14	2.79441	2.96002e-05	P31146, P02751, Q14112, P14543, P05556, P02461, Q9UMD9, P50895, O15230, Q9Y3I0, P04004, P04275, P07942, P11047	466	98	13528	4.14715	0.0677769	0.00241718	0.0518905
GOTERM_BP_FAT	GO:0006403~RNA localization	14	2.79441	3.67972e-05	P12270, Q8TEM1, P22626, O14980, Q9Y5S9, Q92945, O00159, P62826, Q14764, P38919, Q96A72, P09651, Q86U42, Q13838	466	100	13528	4.06421	0.0835499	0.00290403	0.0645032
GOTERM_BP_FAT	GO:0006457~protein folding	19	3.79242	3.87632e-05	O75347, P40227, P78371, P17987, P27797, Q9Y230, P38646, Q99832, P49368, P07900, P11142, P04233, P02511, P08238, Q13526, P50502, P50990, P50991, Q9BS26	466	177	13528	3.11622	0.0878121	0.00296042	0.0679484
GOTERM_BP_FAT	GO:0030199~collagen fibril organization	8	1.59681	4.38248e-05	P07355, Q07507, P20908, P51884, P02452, Q99715, P02461, P08123	466	29	13528	8.00829	0.0986944	0.00324195	0.0768178
GOTERM_BP_FAT	GO:0034446~substrate adhesion-dependent cell spreading	5	0.998004	4.44158e-05	P02751, O15230, Q9Y3I0, P07942, P11047	466	7	13528	20.7357	0.0999565	0.00318619	0.0778534
GOTERM_BP_FAT	GO:0007010~cytoskeleton organization	33	6.58683	4.53369e-05	P07437, P27797, P43487, Q9NZN4, P23528, Q03135, P02511, P62328, P02533, P68032, P62826, P17661, O43707, Q9UQE7, P35749, P31146, P06702, P05556, P18754, P68363, P21333, P08779, Q16643, O75369, P35579, Q9UI08, O15230, P47755, Q05682, P16949, P08727, Q14683, P63261	466	436	13528	2.19723	0.10192	0.00315666	0.0794673
GOTERM_BP_FAT	GO:0006259~DNA metabolic process	36	7.18563	6.76133e-05	Q96T88, P33316, P52701, Q9H0D6, P12956, Q9UMS4, Q9Y230, O75475, P23246, P78527, P49321, Q96PK6, Q15233, Q9BWF3, P49736, P62826, Q9UQE7, Q9Y265, P55072, P12004, Q14566, Q02880, Q01105, P61088, P04053, Q9Y5B9, P25205, P33993, P33992, P33991, P55209, Q07812, Q08945, O60216, P04179, P26583, Q14683	466	506	13528	2.06538	0.148126	0.00457	0.118492
GOTERM_BP_FAT	GO:0051438~regulation of ubiquitin-protein ligase activity	12	2.39521	6.83573e-05	P62987, O43684, P28062, O14818, Q13526, Q06323, P55036, P61088, P62333, P60900, Q16401, P62195	466	78	13528	4.46616	0.149627	0.00449212	0.119795
GOTERM_BP_FAT	GO:0043488~regulation of mRNA stability	7	1.39721	7.45201e-05	Q15717, P11940, Q08211, Q14103, Q00839, Q8NC51, O60506	466	22	13528	9.23683	0.161964	0.00476412	0.130589
GOTERM_BP_FAT	GO:0006916~anti-apoptosis	20	3.99202	9.06815e-05	P18583, P04083, P50453, Q9BZZ5, Q8NBS9, P23528, P07203, P38646, P05164, P62987, Q13547, P02511, P08107, P21980, Q07812, P09525, P04179, P04792, P32119, P63104	466	206	13528	2.81845	0.193471	0.00564232	0.158888
GOTERM_BP_FAT	GO:0051340~regulation of ligase activity	12	2.39521	9.71238e-05	P62987, O43684, P28062, O14818, Q13526, Q06323, P55036, P61088, P62333, P60900, Q16401, P62195	466	81	13528	4.30075	0.205698	0.00588752	0.170167
GOTERM_BP_FAT	GO:0009112~nucleobase metabolic process	7	1.39721	9.79155e-05	P22234, P27708, P28482, P07741, Q02252, P49915, P00813	466	23	13528	8.83523	0.207188	0.00578741	0.171553
GOTERM_BP_FAT	GO:0043489~RNA stabilization	6	1.1976	0.000105965	Q15717, P11940, Q08211, Q14103, Q00839, O60506	466	15	13528	11.612	0.222177	0.00610948	0.185645
GOTERM_BP_FAT	GO:0048255~mRNA stabilization	6	1.1976	0.000105965	Q15717, P11940, Q08211, Q14103, Q00839, O60506	466	15	13528	11.612	0.222177	0.00610948	0.185645
GOTERM_BP_FAT	GO:0006325~chromatin organization	29	5.78842	0.000115151	Q93077, Q13185, Q9Y230, Q71DI3, P49321, Q13547, Q96PK6, Q9BWF3, P49736, Q9Y265, P62805, Q01105, Q01826, O75367, Q8TAQ2, Q99879, Q14839, P61088, Q7Z6Z7, O60264, O96019, Q16778, Q9Y5B9, Q92522, Q16777, Q99733, P16403, P55209, P26583, P16401	466	378	13528	2.22717	0.238936	0.00647983	0.201722
GOTERM_BP_FAT	GO:0043487~regulation of RNA stability	7	1.39721	0.000126794	Q15717, P11940, Q08211, Q14103, Q00839, Q8NC51, O60506	466	24	13528	8.4671	0.259661	0.00696739	0.222096
GOTERM_BP_FAT	GO:0051443~positive regulation of ubiquitin-protein ligase activity	11	2.19561	0.000130427	P62987, P28062, O14818, Q13526, Q06323, P55036, P61088, P62333, P60900, Q16401, P62195	466	70	13528	4.56186	0.266012	0.00700405	0.228454
GOTERM_BP_FAT	GO:0015931~nucleobase, nucleoside, nucleotide and nucleic acid transport	14	2.79441	0.000132513	P12270, Q8TEM1, P22626, O14980, Q9Y5S9, Q92945, O00159, P62826, Q14764, P38919, Q96A72, P09651, Q86U42, Q13838	466	113	13528	3.59664	0.269634	0.0069581	0.232104
GOTERM_BP_FAT	GO:0006007~glucose catabolic process	10	1.99601	0.000147565	P09972, P60174, P40925, O95336, P11413, P52209, P06733, Q02218, P19367, P17858	466	58	13528	5.00518	0.295244	0.00757774	0.258437
GOTERM_BP_FAT	GO:0006270~DNA replication initiation	6	1.1976	0.000149797	P33993, P33992, P33991, P49736, Q14566, P25205	466	16	13528	10.8863	0.298963	0.00752885	0.26234
GOTERM_BP_FAT	GO:0044275~cellular carbohydrate catabolic process	12	2.39521	0.000151081	P09972, P60174, P40925, O95336, P10253, P11413, P52209, P06733, P11216, Q02218, P19367, P17858	466	85	13528	4.09836	0.301094	0.00743554	0.264585
GOTERM_BP_FAT	GO:0022613~ribonucleoprotein complex biogenesis	18	3.59281	0.000158034	P18124, Q12874, P05388, Q14152, P62753, P62304, Q07955, P62249, Q92499, P62316, P62424, P62318, Q9UQ80, P38919, Q15637, P62263, P56537, P62847	466	180	13528	2.903	0.312524	0.00761836	0.276747
GOTERM_BP_FAT	GO:0051351~positive regulation of ligase activity	11	2.19561	0.000186348	P62987, P28062, O14818, Q13526, Q06323, P55036, P61088, P62333, P60900, Q16401, P62195	466	73	13528	4.37439	0.357168	0.00879849	0.326253
GOTERM_BP_FAT	GO:0051028~mRNA transport	12	2.39521	0.000186462	P12270, Q8TEM1, O14980, Q9Y5S9, Q92945, O00159, Q14764, P38919, P09651, Q96A72, Q86U42, Q13838	466	87	13528	4.00414	0.357342	0.00863201	0.326453
GOTERM_BP_FAT	GO:0018149~peptide cross-linking	7	1.39721	0.000204581	P07585, P02751, P15924, P04083, P21980, P00488, P02461	466	26	13528	7.81578	0.384371	0.00928568	0.358121
GOTERM_BP_FAT	GO:0008064~regulation of actin polymerization or depolymerization	10	1.99601	0.000219383	P31146, Q01082, P47755, O15144, O15145, P62328, O15143, P61158, P23528, Q13813	466	61	13528	4.75902	0.405607	0.00976736	0.383986
GOTERM_BP_FAT	GO:0010605~negative regulation of macromolecule metabolic process	45	8.98204	0.000223159	Q12906, P27105, P52701, Q13185, P06733, P27797, P62277, P30086, P31946, Q01658, Q03135, P62195, Q13547, Q7KZF4, P28062, Q9UQ80, P55036, P38919, P62854, P62263, P23396, P01023, Q13263, Q16401, Q01826, O43684, Q01105, Q8TAQ2, P15090, Q06323, P21333, P55265, Q86UE4, Q99729, P62987, Q9BXP5, P08238, P05155, O14818, Q07812, P26583, P11413, P67775, P37108, P62333, P60900	466	734	13528	1.77977	0.410905	0.00975156	0.390582
GOTERM_BP_FAT	GO:0030832~regulation of actin filament length	10	1.99601	0.000281779	P31146, Q01082, P47755, O15144, O15145, P62328, O15143, P61158, P23528, Q13813	466	63	13528	4.60794	0.487366	0.0120755	0.492943
GOTERM_BP_FAT	GO:0006913~nucleocytoplasmic transport	16	3.19361	0.000312778	Q01082, Q01105, Q14974, Q92973, P55060, P39687, P27797, Q96P70, P38646, Q13838, P12270, O14980, P28482, P62826, P09651, Q86U42	466	156	13528	2.97744	0.523702	0.0131575	0.547031
GOTERM_BP_FAT	GO:0031145~anaphase-promoting complex-dependent proteasomal ubiquitin-dependent protein catabolic process	10	1.99601	0.00035819	P62987, O43684, P28062, O14818, Q06323, P55036, P62333, P60900, Q16401, P62195	466	65	13528	4.46616	0.572337	0.0147916	0.62622
GOTERM_BP_FAT	GO:0051436~negative regulation of ubiquitin-protein ligase activity during mitotic cell cycle	10	1.99601	0.00035819	P62987, O43684, P28062, O14818, Q06323, P55036, P62333, P60900, Q16401, P62195	466	65	13528	4.46616	0.572337	0.0147916	0.62622
GOTERM_BP_FAT	GO:0051169~nuclear transport	16	3.19361	0.000358927	Q01082, Q01105, Q14974, Q92973, P55060, P39687, P27797, Q96P70, P38646, Q13838, P12270, O14980, P28482, P62826, P09651, Q86U42	466	158	13528	2.93975	0.573084	0.0145682	0.627505
GOTERM_BP_FAT	GO:0051444~negative regulation of ubiquitin-protein ligase activity	10	1.99601	0.00045093	P62987, O43684, P28062, O14818, Q06323, P55036, P62333, P60900, Q16401, P62195	466	67	13528	4.33284	0.656785	0.0179621	0.787754
GOTERM_BP_FAT	GO:0051352~negative regulation of ligase activity	10	1.99601	0.00045093	P62987, O43684, P28062, O14818, Q06323, P55036, P62333, P60900, Q16401, P62195	466	67	13528	4.33284	0.656785	0.0179621	0.787754
GOTERM_BP_FAT	GO:0030833~regulation of actin filament polymerization	9	1.79641	0.00047539	P31146, Q01082, P47755, O15144, O15145, P62328, O15143, P61158, Q13813	466	54	13528	4.83834	0.676131	0.0186149	0.830316
GOTERM_BP_FAT	GO:0032271~regulation of protein polymerization	10	1.99601	0.000504213	P31146, Q01082, P47755, O15144, O15145, P62328, O15143, P61158, Q03135, Q13813	466	68	13528	4.26912	0.697535	0.0194122	0.880448
GOTERM_BP_FAT	GO:0033043~regulation of organelle organization	19	3.79242	0.000510244	P31146, P27105, Q01082, Q01105, O15144, O15145, O15143, P18754, P61088, P30086, P43487, P23528, Q03135, Q13813, P12270, P47755, P62328, Q13526, O14980, P61158	466	217	13528	2.5418	0.701831	0.0193284	0.890934
GOTERM_BP_FAT	GO:0031399~regulation of protein modification process	23	4.59082	0.000559825	P27105, Q01105, O43684, Q06323, P61088, P30086, P31946, Q03135, P62195, P62987, P28062, Q07812, O14818, P14317, Q13526, P67775, P11413, P55036, P62333, P60900, P02790, P02647, P07766, Q16401	466	295	13528	2.26336	0.734918	0.0208543	0.977109
GOTERM_BP_FAT	GO:0019320~hexose catabolic process	10	1.99601	0.000562554	P09972, P60174, P40925, O95336, P11413, P52209, P06733, Q02218, P19367, P17858	466	69	13528	4.20725	0.736629	0.0206309	0.981849
GOTERM_BP_FAT	GO:0022618~ribonucleoprotein complex assembly	10	1.99601	0.000562554	Q07955, Q92499, P62316, Q12874, P62318, Q14152, Q15637, P62263, P56537, P62304	466	69	13528	4.20725	0.736629	0.0206309	0.981849
GOTERM_BP_FAT	GO:0031398~positive regulation of protein ubiquitination	11	2.19561	0.000591697	P62987, P28062, O14818, Q13526, Q06323, P55036, P61088, P62333, P60900, Q16401, P62195	466	84	13528	3.80155	0.754223	0.0213583	1.03247
GOTERM_BP_FAT	GO:0042542~response to hydrogen peroxide	9	1.79641	0.000611263	P05164, P30041, P02511, P04179, P02452, P07203, P32119, P00813, Q99497	466	56	13528	4.66554	0.765371	0.0217264	1.06643
GOTERM_BP_FAT	GO:0031396~regulation of protein ubiquitination	12	2.39521	0.000632263	P62987, O43684, P28062, O14818, Q13526, Q06323, P55036, P61088, P62333, P60900, Q16401, P62195	466	100	13528	3.48361	0.776774	0.022133	1.10288
GOTERM_BP_FAT	GO:0030029~actin filament-based process	20	3.99202	0.000672839	P31146, P06702, P05556, P60660, P27797, P21333, P23528, Q9NZN4, Q16643, O75369, P35579, Q9UI08, P47755, Q05682, P62328, P08727, P68032, P63261, O43707, P35749	466	241	13528	2.40913	0.797261	0.023195	1.17327
GOTERM_BP_FAT	GO:0051439~regulation of ubiquitin-protein ligase activity during mitotic cell cycle	10	1.99601	0.000695854	P62987, O43684, P28062, O14818, Q06323, P55036, P62333, P60900, Q16401, P62195	466	71	13528	4.08874	0.808035	0.0236357	1.21317
GOTERM_BP_FAT	GO:0046365~monosaccharide catabolic process	10	1.99601	0.000695854	P09972, P60174, P40925, O95336, P11413, P52209, P06733, Q02218, P19367, P17858	466	71	13528	4.08874	0.808035	0.0236357	1.21317
GOTERM_BP_FAT	GO:0007051~spindle organization	8	1.59681	0.000792606	P07437, P16949, Q14683, P18754, P62826, P43487, Q9UQE7, P35579	466	45	13528	5.1609	0.847412	0.0264999	1.38074
GOTERM_BP_FAT	GO:0030036~actin cytoskeleton organization	19	3.79242	0.000819087	P31146, P06702, P05556, P27797, P21333, P23528, Q9NZN4, Q16643, O75369, P35579, Q9UI08, P47755, Q05682, P62328, P08727, P68032, P63261, O43707, P35749	466	226	13528	2.44058	0.856705	0.0269931	1.42656
GOTERM_BP_FAT	GO:0031397~negative regulation of protein ubiquitination	10	1.99601	0.000943165	P62987, O43684, P28062, O14818, Q06323, P55036, P62333, P60900, Q16401, P62195	466	74	13528	3.92298	0.893254	0.0305958	1.64098
GOTERM_BP_FAT	GO:0006928~cell motion	31	6.18762	0.000997213	P07437, P02751, P18206, P20908, P33241, P23528, P78527, P68371, P08670, P11047, P31146, P06702, Q02880, P04083, P05556, O15144, O15145, P26038, O15143, P07203, P35579, P62987, O15230, P47755, Q05682, Q07812, P63261, P67936, P61158, P02647, P04792	466	475	13528	1.89459	0.906104	0.0318857	1.73424
GOTERM_BP_FAT	GO:0043254~regulation of protein complex assembly	11	2.19561	0.00102109	P31146, Q01082, P47755, O15144, O15145, P62328, O15143, P61158, Q03135, P51610, Q13813	466	90	13528	3.54812	0.911277	0.032203	1.77541
GOTERM_BP_FAT	GO:0046112~nucleobase biosynthetic process	5	0.998004	0.00104816	P22234, P27708, P07741, P49915, P00813	466	14	13528	10.3679	0.916798	0.0326096	1.82208
GOTERM_BP_FAT	GO:0006268~DNA unwinding during replication	5	0.998004	0.00104816	P33993, P33991, P26583, P49736, Q14566	466	14	13528	10.3679	0.916798	0.0326096	1.82208
GOTERM_BP_FAT	GO:0016052~carbohydrate catabolic process	12	2.39521	0.00129991	P09972, P60174, P40925, O95336, P10253, P11413, P52209, P06733, P11216, Q02218, P19367, P17858	466	109	13528	3.19597	0.954228	0.0397677	2.25502
GOTERM_BP_FAT	GO:0007049~cell cycle	44	8.78244	0.00132604	Q12906, Q96T88, P07437, P52701, Q9UHD8, P27797, P43487, O43175, P51610, P62158, P62195, P49321, P28062, Q13526, P28482, Q9UQ80, P55036, P49736, P62826, Q9P258, Q15637, Q9UQE7, Q9Y265, Q14980, Q14566, Q16401, P04083, O43684, P05556, Q8WUM4, Q06323, P18754, Q15019, P35579, P25205, P33993, P62987, O14818, P16949, O60216, Q14683, P46013, P62333, P60900	466	776	13528	1.64603	0.956982	0.0400353	2.29986
GOTERM_BP_FAT	GO:0007052~mitotic spindle organization	5	0.998004	0.00139077	P16949, Q14683, P18754, P62826, Q9UQE7	466	15	13528	9.67668	0.96311	0.0414229	2.41084
GOTERM_BP_FAT	GO:0042743~hydrogen peroxide metabolic process	6	1.1976	0.00141105	P05164, P30041, P04179, P07203, P32119, Q99497	466	25	13528	6.96721	0.964844	0.0414939	2.44559
GOTERM_BP_FAT	GO:0043062~extracellular structure organization	15	2.99401	0.00149194	P07355, P12110, P20908, P14543, P02452, Q99715, P02461, P08123, P07585, Q07507, P51884, P04004, P11047, P98160, P35749	466	163	13528	2.67148	0.970988	0.0432858	2.58407
GOTERM_BP_FAT	GO:0034623~cellular macromolecular complex disassembly	6	1.1976	0.00169831	Q6NZI2, Q01105, Q9H0D6, P16949, P62495, Q9Y5B9	466	26	13528	6.69924	0.982228	0.048537	2.93649
GOTERM_BP_FAT	GO:0032984~macromolecular complex disassembly	6	1.1976	0.00169831	Q6NZI2, Q01105, Q9H0D6, P16949, P62495, Q9Y5B9	466	26	13528	6.69924	0.982228	0.048537	2.93649
GOTERM_BP_FAT	GO:0046164~alcohol catabolic process	10	1.99601	0.00180246	P09972, P60174, P40925, O95336, P11413, P52209, P06733, Q02218, P19367, P17858	466	81	13528	3.58396	0.986123	0.0508273	3.11391
GOTERM_BP_FAT	GO:0006739~NADP metabolic process	5	0.998004	0.00180443	P60174, O95336, O75874, P11413, P52209	466	16	13528	9.07189	0.986187	0.0502841	3.11726
GOTERM_BP_FAT	GO:0022411~cellular component disassembly	8	1.59681	0.00212664	Q6NZI2, Q01105, Q9H0D6, Q07812, P16949, P62495, P11047, Q9Y5B9	466	53	13528	4.38189	0.993575	0.0583209	3.66415
GOTERM_BP_FAT	GO:0046907~intracellular transport	38	7.58483	0.00216983	Q01082, Q14974, P55060, P39687, P27797, P31946, P43487, O75436, P61981, P16615, P12270, P07900, P11142, Q9Y678, P28482, P68032, P62826, P55072, P12004, P84077, P09651, Q86U42, P63104, Q01105, Q92973, P60660, Q8NBS9, P21333, Q96P70, P35579, P38646, Q13838, P04233, O75396, Q07812, P48047, O14980, P37108	466	657	13528	1.67906	0.994202	0.0587921	3.73725
GOTERM_BP_FAT	GO:0051437~positive regulation of ubiquitin-protein ligase activity during mitotic cell cycle	9	1.79641	0.00222253	P62987, P28062, O14818, Q06323, P55036, P62333, P60900, Q16401, P62195	466	68	13528	3.84221	0.994884	0.0594992	3.82635
GOTERM_BP_FAT	GO:0006769~nicotinamide metabolic process	7	1.39721	0.00227126	P60174, P40925, P00491, O95336, O75874, P11413, P52209	466	40	13528	5.08026	0.995444	0.0600878	3.90869
GOTERM_BP_FAT	GO:0046496~nicotinamide nucleotide metabolic process	7	1.39721	0.00227126	P60174, P40925, P00491, O95336, O75874, P11413, P52209	466	40	13528	5.08026	0.995444	0.0600878	3.90869
GOTERM_BP_FAT	GO:0000059~protein import into nucleus, docking	5	0.998004	0.00229618	Q14974, Q92973, P55060, O14980, Q96P70	466	17	13528	8.53825	0.995706	0.0600584	3.95076
GOTERM_BP_FAT	GO:0006260~DNA replication	16	3.19361	0.00236917	P33316, Q01105, P04053, Q9Y5B9, P25205, P49321, P33993, Q96PK6, P33992, P33991, Q9BWF3, Q08945, P55209, P26583, P49736, P12004, Q14566	466	190	13528	2.44464	0.99639	0.0612354	4.07389
GOTERM_BP_FAT	GO:0051493~regulation of cytoskeleton organization	13	2.59481	0.00253683	P31146, Q01082, O15144, P47755, O15145, P62328, O14980, O15143, P43487, P23528, P61158, Q03135, Q13813	466	136	13528	2.77493	0.997576	0.0647264	4.35618
GOTERM_BP_FAT	GO:0009820~alkaloid metabolic process	7	1.39721	0.00258485	P60174, P40925, P00491, O95336, O75874, P11413, P52209	466	41	13528	4.95635	0.997838	0.0652118	4.43689
GOTERM_BP_FAT	GO:0051592~response to calcium ion	8	1.59681	0.00263983	P02679, P27105, P02671, P02675, P63261, P30086, O75340, Q03135, P62158	466	55	13528	4.22255	0.998103	0.0658545	4.52922
GOTERM_BP_FAT	GO:0010498~proteasomal protein catabolic process	11	2.19561	0.00264038	P62987, O43684, P28062, O14818, Q06323, P55036, P62333, P60900, P55072, Q16401, P62195	466	102	13528	3.13069	0.998105	0.065183	4.53014
GOTERM_BP_FAT	GO:0043161~proteasomal ubiquitin-dependent protein catabolic process	11	2.19561	0.00264038	P62987, O43684, P28062, O14818, Q06323, P55036, P62333, P60900, P55072, Q16401, P62195	466	102	13528	3.13069	0.998105	0.065183	4.53014
GOTERM_BP_FAT	GO:0006417~regulation of translation	13	2.59481	0.0026963	Q15056, Q92499, Q9Y5S9, P28482, P37108, P27797, P62495, Q9UQ80, P05198, P38919, P04792, P62701, P82979	466	137	13528	2.75468	0.998341	0.0658345	4.62396
GOTERM_BP_FAT	GO:0032392~DNA geometric change	5	0.998004	0.00287293	P33993, P33991, P26583, P49736, Q14566	466	18	13528	8.0639	0.99891	0.069288	4.91971
GOTERM_BP_FAT	GO:0032508~DNA duplex unwinding	5	0.998004	0.00287293	P33993, P33991, P26583, P49736, Q14566	466	18	13528	8.0639	0.99891	0.069288	4.91971
GOTERM_BP_FAT	GO:0009113~purine base biosynthetic process	4	0.798403	0.0029033	P22234, P07741, P49915, P00813	466	9	13528	12.9022	0.998986	0.069292	4.97048
GOTERM_BP_FAT	GO:0006098~pentose-phosphate shunt	4	0.798403	0.0029033	P60174, O95336, P11413, P52209	466	9	13528	12.9022	0.998986	0.069292	4.97048
GOTERM_BP_FAT	GO:0006986~response to unfolded protein	9	1.79641	0.00292551	P34932, P07900, P11142, P08107, P08238, P55072, P04792, Q9BS26, Q92598	466	71	13528	3.67986	0.999038	0.0691098	5.0076
GOTERM_BP_FAT	GO:0019362~pyridine nucleotide metabolic process	7	1.39721	0.00292984	P60174, P40925, P00491, O95336, O75874, P11413, P52209	466	42	13528	4.83834	0.999048	0.0685271	5.01483
GOTERM_BP_FAT	GO:0051170~nuclear import	10	1.99601	0.00319781	P12270, Q01082, Q14974, Q92973, P55060, O14980, P28482, Q96P70, P62826, P09651	466	88	13528	3.29887	0.999497	0.0738403	5.46146
GOTERM_BP_FAT	GO:0007265~Ras protein signal transduction	11	2.19561	0.00326519	Q92888, P62873, Q13283, P28482, P10301, P31946, O75791, P23528, P02647, P08123, Q99497	466	105	13528	3.04124	0.999571	0.0746139	5.57345
GOTERM_BP_FAT	GO:0006310~DNA recombination	11	2.19561	0.00326519	Q15233, Q96PK6, Q9BWF3, P52701, O60216, P12956, P61088, Q9Y230, O75475, P23246, Q9Y265, P78527	466	105	13528	3.04124	0.999571	0.0746139	5.57345
GOTERM_BP_FAT	GO:0032956~regulation of actin cytoskeleton organization	10	1.99601	0.00345229	P31146, Q01082, P47755, O15144, O15145, P62328, O15143, P61158, P23528, Q13813	466	89	13528	3.2618	0.999725	0.0779757	5.88378
GOTERM_BP_FAT	GO:0007160~cell-matrix adhesion	10	1.99601	0.00345229	P50895, P02751, Q14112, P05556, P14543, O15230, Q9Y3I0, P04004, Q9UMD9, P02461	466	89	13528	3.2618	0.999725	0.0779757	5.88378
GOTERM_BP_FAT	GO:0051789~response to protein stimulus	11	2.19561	0.00374331	P35659, P34932, P07900, P11142, P08107, P08238, P61158, P55072, P04792, Q9BS26, Q92598	466	107	13528	2.9844	0.999863	0.083485	6.36455
GOTERM_BP_FAT	GO:0033554~cellular response to stress	33	6.58683	0.00399215	Q96T88, P52701, P12956, Q9UMS4, Q9Y230, P23246, P78527, Q03135, P05164, Q96PK6, P30041, Q15233, Q9BWF3, P02511, Q08211, P28482, Q9UQE7, P55072, P12004, P23396, P32119, P61088, P55268, P07203, Q9Y5B9, P33993, Q07812, Q08945, O60216, P04179, P26583, Q14683, P11413, P05198	466	566	13528	1.69256	0.999924	0.0879687	6.77381
GOTERM_BP_FAT	GO:0000302~response to reactive oxygen species	9	1.79641	0.00411916	P05164, P30041, P02511, P04179, P02452, P07203, P32119, P00813, Q99497	466	75	13528	3.48361	0.999944	0.0898109	6.98204
GOTERM_BP_FAT	GO:0006413~translational initiation	7	1.39721	0.00417222	P61247, Q14152, O00303, Q99613, P23396, P20042	466	45	13528	4.51578	0.99995	0.0900902	7.0689
GOTERM_BP_FAT	GO:0032970~regulation of actin filament-based process	10	1.99601	0.00431223	P31146, Q01082, P47755, O15144, O15145, P62328, O15143, P61158, P23528, Q13813	466	92	13528	3.15544	0.999965	0.0921393	7.29775
GOTERM_BP_FAT	GO:0000245~spliceosome assembly	6	1.1976	0.00439017	Q07955, Q92499, P62316, Q12874, Q15637, P62304	466	32	13528	5.44313	0.999971	0.0928935	7.4249
GOTERM_BP_FAT	GO:0010038~response to metal ion	12	2.39521	0.00489428	P02679, P27105, P02671, P08294, P02675, P02533, P01009, P63261, P30086, O75340, P07203, Q03135, P62158	466	129	13528	2.70047	0.999991	0.102113	8.24339
GOTERM_BP_FAT	GO:0030239~myofibril assembly	5	0.998004	0.0051794	P05556, P08727, P68032, P63261, P35749	466	21	13528	6.91191	0.999996	0.106811	8.70328
GOTERM_BP_FAT	GO:0006096~glycolysis	7	1.39721	0.0051926	P09972, P60174, P40925, P06733, Q02218, P19367, P17858	466	47	13528	4.32362	0.999996	0.106149	8.72453
GOTERM_BP_FAT	GO:0031401~positive regulation of protein modification process	15	2.99401	0.00523633	Q06323, P61088, Q03135, P62195, P62987, P28062, O14818, P14317, Q13526, P55036, P62333, P60900, P02790, P07766, Q16401	466	187	13528	2.32861	0.999996	0.106084	8.79486
GOTERM_BP_FAT	GO:0051260~protein homooligomerization	10	1.99601	0.00533077	P09972, P27105, P21980, P02511, Q07812, P04179, P04275, P30086, P55072, Q03135	466	95	13528	3.05579	0.999997	0.106985	8.94657
GOTERM_BP_FAT	GO:0042274~ribosomal small subunit biogenesis	4	0.798403	0.00541763	P62249, P62753, P62263, P62847	466	11	13528	10.5564	0.999997	0.107727	9.08589
GOTERM_BP_FAT	GO:0044092~negative regulation of molecular function	22	4.39122	0.00578243	O43684, P15090, Q06323, P21333, P07203, P61981, Q03135, P04899, P20810, P62158, P62195, P62987, P28062, O14818, P67775, P55036, P62333, P60900, P23396, P02647, P32119, Q16401	466	334	13528	1.91216	0.999999	0.113623	9.66883
GOTERM_BP_FAT	GO:0051258~protein polymerization	7	1.39721	0.00638481	P02679, P02671, P07437, P02675, P68363, P68371, Q03135	466	49	13528	4.14715	1	0.123712	10.6237
GOTERM_BP_FAT	GO:0043069~negative regulation of programmed cell death	23	4.59082	0.00645049	P18583, P04083, P50453, Q9BZZ5, Q8NBS9, P23528, P07203, P38646, P62195, P05164, P62987, Q13547, P04233, P02511, P21980, P08107, Q07812, P09525, P04179, P04792, P32119, P00813, P63104	466	359	13528	1.85986	1	0.123898	10.7273
GOTERM_BP_FAT	GO:0002252~immune effector process	12	2.39521	0.00649577	P01903, P07437, P04233, P05155, P52701, Q9Y3Z3, P01024, P32119, P0C0L4, P68371, P78527, P63104	466	134	13528	2.59971	1	0.123717	10.7986
GOTERM_BP_FAT	GO:0002526~acute inflammatory response	10	1.99601	0.00652632	P02763, P02751, P05155, P01009, P01024, P01023, P32119, P0C0L4, P01011, P63104	466	98	13528	2.96225	1	0.123277	10.8467
GOTERM_BP_FAT	GO:0006006~glucose metabolic process	13	2.59481	0.00655698	P09972, P60174, P40925, P02511, O95336, P10253, P52209, P11413, P06733, P11216, Q02218, P19367, P17858	466	153	13528	2.4666	1	0.122847	10.8949
GOTERM_BP_FAT	GO:0060548~negative regulation of cell death	23	4.59082	0.00665761	P18583, P04083, P50453, Q9BZZ5, Q8NBS9, P23528, P07203, P38646, P62195, P05164, P62987, Q13547, P04233, P02511, P21980, P08107, Q07812, P09525, P04179, P04792, P32119, P00813, P63104	466	360	13528	1.8547	1	0.123644	11.053
GOTERM_BP_FAT	GO:0032270~positive regulation of cellular protein metabolic process	17	3.39321	0.00674758	Q06323, P61088, Q03135, P62195, P62987, P28062, O14818, P14317, Q13526, P28482, P55036, P62333, P60900, P02790, P07766, Q16401, P62701	466	233	13528	2.11807	1	0.124244	11.1942
GOTERM_BP_FAT	GO:0010332~response to gamma radiation	5	0.998004	0.00725915	Q07812, P04179, P07203, Q03135, P78527	466	23	13528	6.31088	1	0.132025	11.9928
GOTERM_BP_FAT	GO:0043086~negative regulation of catalytic activity	19	3.79242	0.00737837	O43684, P15090, Q06323, P21333, P07203, P61981, Q03135, P04899, P20810, P62195, P62987, P28062, O14818, P67775, P55036, P62333, P60900, P02647, Q16401	466	277	13528	1.99123	1	0.133034	12.1779
GOTERM_BP_FAT	GO:0006800~oxygen and reactive oxygen species metabolic process	8	1.59681	0.00796187	P05164, P30041, P08294, P02511, P04179, P07203, P32119, Q99497	466	67	13528	3.46627	1	0.14174	13.0788
GOTERM_BP_FAT	GO:0006733~oxidoreduction coenzyme metabolic process	7	1.39721	0.00852914	P60174, P40925, P00491, O95336, O75874, P11413, P52209	466	52	13528	3.90789	1	0.149962	13.9462
GOTERM_BP_FAT	GO:0007398~ectoderm development	15	2.99401	0.00890966	P15924, P04083, P20908, Q04695, P19012, P02452, P08779, P02461, Q9UMD9, P16615, P08123, O15230, P13647, P02533, P02538	466	199	13528	2.18819	1	0.154992	14.5235
GOTERM_BP_FAT	GO:0002443~leukocyte mediated immunity	9	1.79641	0.00935403	P01903, P07437, P04233, P05155, P52701, P01024, P0C0L4, P68371, P63104	466	86	13528	3.03803	1	0.160925	15.193
GOTERM_BP_FAT	GO:0006606~protein import into nucleus	9	1.79641	0.00935403	P12270, Q01082, Q14974, Q92973, P55060, O14980, P28482, Q96P70, P62826	466	86	13528	3.03803	1	0.160925	15.193
GOTERM_BP_FAT	GO:0006281~DNA repair	19	3.79242	0.00938701	Q96T88, P52701, P12956, Q9UMS4, P61088, Q9Y230, P23246, Q9Y5B9, P78527, Q15233, Q96PK6, Q9BWF3, O60216, Q08945, P04179, P26583, Q14683, Q9UQE7, P12004, P55072	466	284	13528	1.94215	1	0.160292	15.2425
GOTERM_BP_FAT	GO:0010033~response to organic substance	38	7.58483	0.00965642	P27105, P34932, P30086, P23528, P02461, P78527, Q03135, P17858, Q96PK6, P07900, P11142, Q9BWF3, P02511, P62873, P08107, P28482, P01009, P68032, P32119, P55072, P01023, P31146, P12110, P15090, P02452, P09972, P07099, P35659, P31930, Q9BXP5, P08238, O75874, P08727, P14317, P26583, P67775, P61158, P04792, Q9BS26, Q92598	466	721	13528	1.53002	1	0.163347	15.6458
GOTERM_BP_FAT	GO:0051247~positive regulation of protein metabolic process	17	3.39321	0.0097855	Q06323, P61088, Q03135, P62195, P62987, P28062, O14818, P14317, Q13526, P28482, P55036, P62333, P60900, P02790, P07766, Q16401, P62701	466	243	13528	2.03091	1	0.164188	15.8384
GOTERM_BP_FAT	GO:0050777~negative regulation of immune response	5	0.998004	0.00982496	P05155, P07203, P02461, P01023, P02760	466	25	13528	5.80601	1	0.163646	15.8972
GOTERM_BP_FAT	GO:0006974~response to DNA damage stimulus	23	4.59082	0.00986364	Q96T88, P52701, P12956, Q9UMS4, P61088, Q9Y230, P23246, Q9Y5B9, P78527, Q15233, P33993, Q96PK6, Q9BWF3, O60216, Q08945, Q07812, P04179, P26583, Q14683, P28482, Q9UQE7, P23396, P12004, P55072	466	373	13528	1.79006	1	0.163101	15.9548
GOTERM_BP_FAT	GO:0044087~regulation of cellular component biogenesis	12	2.39521	0.00988156	P62987, P31146, Q01082, P47755, O15144, O15145, P62328, O15143, P61158, Q03135, P51610, Q13813	466	142	13528	2.45324	1	0.16225	15.9814
GOTERM_BP_FAT	GO:0002449~lymphocyte mediated immunity	8	1.59681	0.0100565	P01903, P07437, P04233, P05155, P52701, P01024, P0C0L4, P68371	466	70	13528	3.31772	1	0.16376	16.2413
GOTERM_BP_FAT	GO:0001775~cell activation	19	3.79242	0.0103449	P02679, P02671, P52701, P05556, P02675, P35268, P12268, P02461, P35579, P78527, Q13951, P04233, P04234, Q07812, P04275, P32119, P00813, P07766, P63104	466	287	13528	1.92185	1	0.166926	16.6682
GOTERM_BP_FAT	GO:0043066~negative regulation of apoptosis	22	4.39122	0.0108581	P18583, P04083, P50453, Q9BZZ5, Q8NBS9, P23528, P07203, P38646, P05164, P62987, Q13547, P04233, P02511, P21980, P08107, Q07812, P09525, P04179, P04792, P32119, P00813, P63104	466	354	13528	1.80413	1	0.173317	17.4227
GOTERM_BP_FAT	GO:0032964~collagen biosynthetic process	3	0.598802	0.0110039	P20908, P02452, P02461	466	5	13528	17.418	1	0.174276	17.6358
GOTERM_BP_FAT	GO:0006144~purine base metabolic process	4	0.798403	0.01107	P22234, P07741, P49915, P00813	466	14	13528	8.2943	1	0.174079	17.7324
GOTERM_BP_FAT	GO:0008544~epidermis development	14	2.79441	0.0111083	P04083, P15924, P20908, Q04695, P19012, P02452, P08779, P02461, Q9UMD9, P16615, P08123, O15230, P13647, P02533	466	184	13528	2.20881	1	0.173488	17.7882
GOTERM_BP_FAT	GO:0007015~actin filament organization	8	1.59681	0.0116594	P31146, Q9UI08, Q05682, P68032, P21333, O43707, P23528, Q16643	466	72	13528	3.22556	1	0.180138	18.5878
GOTERM_BP_FAT	GO:0043603~cellular amide metabolic process	7	1.39721	0.0121322	P60174, P40925, P00491, O95336, O75874, P11413, P52209	466	56	13528	3.62876	1	0.185562	19.268
GOTERM_BP_FAT	GO:0022402~cell cycle process	31	6.18762	0.0121469	Q12906, P07437, P52701, P27797, P43487, O43175, P62195, P28062, P55036, Q9UQ80, P62826, Q9P258, Q15637, Q9Y265, Q9UQE7, Q14980, Q16401, O43684, P05556, Q06323, P18754, Q15019, P35579, P62987, P16949, O14818, O60216, Q14683, P46013, P62333, P60900	466	565	13528	1.5928	1	0.184587	19.2891
GOTERM_BP_FAT	GO:0032535~regulation of cellular component size	18	3.59281	0.0125722	P31146, Q99536, Q01082, O15144, Q9H0D6, O15145, O15143, P06733, P17844, P23528, P55268, Q13813, P02511, P47755, P62328, P67775, Q7L576, P61158	466	271	13528	1.92819	1	0.189233	19.8963
GOTERM_BP_FAT	GO:0006261~DNA-dependent DNA replication	7	1.39721	0.0142852	P33993, P33992, P33991, P26583, P49736, Q14566, P25205	466	58	13528	3.50363	1	0.210935	22.2983
GOTERM_BP_FAT	GO:0048002~antigen processing and presentation of peptide antigen	5	0.998004	0.0146688	Q04826, P01903, P04233, P27797, P18463, Q9NZ08	466	28	13528	5.18394	1	0.214658	22.8268
GOTERM_BP_FAT	GO:0031032~actomyosin structure organization	5	0.998004	0.0146688	P05556, P08727, P68032, P63261, P35749	466	28	13528	5.18394	1	0.214658	22.8268
GOTERM_BP_FAT	GO:0006081~cellular aldehyde metabolic process	5	0.998004	0.0146688	P60174, P00352, P49189, O75874, O43488	466	28	13528	5.18394	1	0.214658	22.8268
GOTERM_BP_FAT	GO:0002520~immune system development	18	3.59281	0.0148342	P05556, P52701, P35268, P12956, P35579, P78527, Q13951, P04233, P04234, Q9UKV3, Q07812, P14317, P04179, P11413, P32119, P62263, P00813, P07766	466	276	13528	1.89326	1	0.2155	23.0537
GOTERM_BP_FAT	GO:0034599~cellular response to oxidative stress	6	1.1976	0.0154295	P05164, P30041, P04179, P11413, P07203, P32119	466	43	13528	4.0507	1	0.221827	23.8649
GOTERM_BP_FAT	GO:0034504~protein localization in nucleus	9	1.79641	0.0155039	P12270, Q01082, Q14974, Q92973, P55060, O14980, P28482, Q96P70, P62826	466	94	13528	2.77947	1	0.22145	23.9658
GOTERM_BP_FAT	GO:0034404~nucleobase, nucleoside and nucleotide biosynthetic process	14	2.79441	0.0160232	P56134, P07741, P12268, P49915, P16615, P11586, P00491, P22234, P27708, P48047, O75947, P05023, P36543, P00813	466	193	13528	2.10581	1	0.226662	24.666
GOTERM_BP_FAT	GO:0034654~nucleobase, nucleoside, nucleotide and nucleic acid biosynthetic process	14	2.79441	0.0160232	P56134, P07741, P12268, P49915, P16615, P11586, P00491, P22234, P27708, P48047, O75947, P05023, P36543, P00813	466	193	13528	2.10581	1	0.226662	24.666
GOTERM_BP_FAT	GO:0002026~regulation of the force of heart contraction	4	0.798403	0.0161865	P27105, P10253, P30086, P05023, P16615	466	16	13528	7.25751	1	0.227364	24.8848
GOTERM_BP_FAT	GO:0018298~protein-chromophore linkage	4	0.798403	0.0161865	Q14112, P01876, P14543, P02760	466	16	13528	7.25751	1	0.227364	24.8848
GOTERM_BP_FAT	GO:0006732~coenzyme metabolic process	12	2.39521	0.0165774	P60174, P40925, P00491, O95336, O75874, P04179, P11413, P52209, O75390, P07203, P11586, Q13423	466	153	13528	2.27687	1	0.230858	25.4064
GOTERM_BP_FAT	GO:0006605~protein targeting	15	2.99401	0.0166658	P12270, Q01082, Q14974, Q92973, P55060, O14980, P28482, P37108, P27797, Q96P70, P62826, P31946, P61981, P38646, P63104	466	215	13528	2.02535	1	0.230608	25.524
GOTERM_BP_FAT	GO:0051168~nuclear export	7	1.39721	0.0166909	O14980, P27797, P62826, P09651, P38646, Q86U42, Q13838	466	60	13528	3.38684	1	0.229593	25.5572
GOTERM_BP_FAT	GO:0010212~response to ionizing radiation	7	1.39721	0.0166909	Q07812, P04179, P12956, P02533, P07203, Q03135, P78527	466	60	13528	3.38684	1	0.229593	25.5572
GOTERM_BP_FAT	GO:0051259~protein oligomerization	13	2.59481	0.0170982	P09972, P27105, P21980, P02511, Q9UHD8, Q07812, P04179, P04275, P30086, P31946, P55072, Q03135, P17858	466	174	13528	2.16891	1	0.233195	26.0961
GOTERM_BP_FAT	GO:0000278~mitotic cell cycle	22	4.39122	0.0171384	P07437, O43684, P05556, Q06323, P18754, Q15019, P62195, P62987, P28062, O60216, P16949, O14818, Q14683, P55036, P62826, P62333, P60900, Q9P258, Q9UQE7, Q9Y265, Q14980, Q16401	466	370	13528	1.72611	1	0.23236	26.1491
GOTERM_BP_FAT	GO:0051186~cofactor metabolic process	14	2.79441	0.0173111	P60174, P40925, P00491, O95336, O75874, P04179, P52209, P11413, P02790, O75390, P07203, P02760, P11586, Q13423	466	195	13528	2.08421	1	0.233109	26.3764
GOTERM_BP_FAT	GO:0042440~pigment metabolic process	6	1.1976	0.0185253	P22234, P07741, P49915, P02790, P02760, P00813	466	45	13528	3.87067	1	0.246021	27.9552
GOTERM_BP_FAT	GO:0034614~cellular response to reactive oxygen species	5	0.998004	0.0186079	P05164, P30041, P04179, P07203, P32119	466	30	13528	4.83834	1	0.245626	28.0615
GOTERM_BP_FAT	GO:0043624~cellular protein complex disassembly	4	0.798403	0.019163	Q6NZI2, Q9H0D6, P16949, P62495	466	17	13528	6.8306	1	0.250636	28.7716
GOTERM_BP_FAT	GO:0042744~hydrogen peroxide catabolic process	4	0.798403	0.019163	P05164, P30041, P07203, P32119	466	17	13528	6.8306	1	0.250636	28.7716
GOTERM_BP_FAT	GO:0043241~protein complex disassembly	4	0.798403	0.019163	Q6NZI2, Q9H0D6, P16949, P62495	466	17	13528	6.8306	1	0.250636	28.7716
GOTERM_BP_FAT	GO:0009152~purine ribonucleotide biosynthetic process	10	1.99601	0.0194507	P22234, P48047, P56134, P12268, P49915, O75947, P05023, P16615, P36543, P00813	466	117	13528	2.4812	1	0.252541	29.1372
GOTERM_BP_FAT	GO:0051187~cofactor catabolic process	5	0.998004	0.0208002	P40925, O75874, O75390, P02760, Q13423	466	31	13528	4.68226	1	0.266222	30.8279
GOTERM_BP_FAT	GO:0045454~cell redox homeostasis	7	1.39721	0.0208008	P30041, Q9H299, Q8NBS9, P07203, P32119, Q8IZQ5, Q9BS26	466	63	13528	3.22556	1	0.264825	30.8286
GOTERM_BP_FAT	GO:0051235~maintenance of location	7	1.39721	0.0223104	P10253, P62328, P27797, P21333, P31946, O75369, Q03135	466	64	13528	3.17516	1	0.279782	32.6749
GOTERM_BP_FAT	GO:0006611~protein export from nucleus	4	0.798403	0.022421	O14980, P27797, P62826, P38646	466	18	13528	6.45112	1	0.279519	32.8083
GOTERM_BP_FAT	GO:0070301~cellular response to hydrogen peroxide	4	0.798403	0.022421	P05164, P30041, P07203, P32119	466	18	13528	6.45112	1	0.279519	32.8083
GOTERM_BP_FAT	GO:0009168~purine ribonucleoside monophosphate biosynthetic process	4	0.798403	0.022421	P22234, P12268, P49915, P00813	466	18	13528	6.45112	1	0.279519	32.8083
GOTERM_BP_FAT	GO:0009127~purine nucleoside monophosphate biosynthetic process	4	0.798403	0.022421	P22234, P12268, P49915, P00813	466	18	13528	6.45112	1	0.279519	32.8083
GOTERM_BP_FAT	GO:0030168~platelet activation	5	0.998004	0.0231444	P02679, P02671, P02675, P04275, P02461	466	32	13528	4.53594	1	0.285725	33.6749
GOTERM_BP_FAT	GO:0019882~antigen processing and presentation	8	1.59681	0.0238955	Q04826, P01903, P04233, P28062, P20039, Q06323, P27797, P13760, P18463, Q9NZ08	466	83	13528	2.79808	1	0.292096	34.5634
GOTERM_BP_FAT	GO:0002683~negative regulation of immune system process	8	1.59681	0.0238955	P04233, P05155, P07203, P02461, P01023, P32119, P02760, P00813	466	83	13528	2.79808	1	0.292096	34.5634
GOTERM_BP_FAT	GO:0042254~ribosome biogenesis	10	1.99601	0.024772	P62249, P18124, P62424, P05388, Q9UQ80, P62753, P38919, P62263, P56537, P62847	466	122	13528	2.37951	1	0.29962	35.5861
GOTERM_BP_FAT	GO:0030098~lymphocyte differentiation	9	1.79641	0.0254362	P04233, P04234, P05556, Q07812, P35268, P78527, P07766, P00813, Q13951	466	103	13528	2.53661	1	0.304851	36.3511
GOTERM_BP_FAT	GO:0009611~response to wounding	28	5.58882	0.0258247	P27105, P02751, P20908, P30086, P00488, P02461, P01011, P29350, P09960, P01009, P01024, P01023, P32119, P63104, P02763, P06702, P02671, P02679, P15924, P04083, P02675, P55268, P07203, P05155, Q07812, P04179, P04275, Q16853, P0C0L4	466	530	13528	1.53366	1	0.307239	36.7945
GOTERM_BP_FAT	GO:0006979~response to oxidative stress	12	2.39521	0.0262003	P05164, P30041, P27105, P02511, O75874, P04179, P11413, P02452, P30086, P07203, P32119, P00813, Q99497	466	164	13528	2.12415	1	0.309465	37.2205
GOTERM_BP_FAT	GO:0009165~nucleotide biosynthetic process	13	2.59481	0.0271491	P56134, P12268, P49915, P16615, P11586, P00491, P22234, P27708, P48047, O75947, P05023, P36543, P00813	466	186	13528	2.02898	1	0.317259	38.2844
GOTERM_BP_FAT	GO:0009260~ribonucleotide biosynthetic process	10	1.99601	0.0271653	P22234, P48047, P56134, P12268, P49915, O75947, P05023, P16615, P36543, P00813	466	124	13528	2.34113	1	0.3159	38.3025
GOTERM_BP_FAT	GO:0008283~cell proliferation	24	4.79042	0.0278493	Q96T88, Q92888, O43684, P55060, Q9UMS4, P12268, P08779, Q13442, P07203, P04899, Q9UKY7, P49321, P33993, P04233, P62873, Q9BXP5, O15230, Q07812, P46013, P51858, Q9UQ80, P02647, P12004, P32119	466	436	13528	1.59798	1	0.320974	39.0587
GOTERM_BP_FAT	GO:0009120~deoxyribonucleoside metabolic process	3	0.598802	0.0287726	P33316, P27707, P00813	466	8	13528	10.8863	1	0.328216	40.0657
GOTERM_BP_FAT	GO:0033365~protein localization in organelle	11	2.19561	0.0292208	P12270, Q01082, Q14974, Q92973, P55060, O14980, P28482, P37108, Q96P70, P62826, P63104	466	146	13528	2.1872	1	0.330885	40.5488
GOTERM_BP_FAT	GO:0009167~purine ribonucleoside monophosphate metabolic process	4	0.798403	0.0297819	P22234, P12268, P49915, P00813	466	20	13528	5.80601	1	0.334559	41.1485
GOTERM_BP_FAT	GO:0009126~purine nucleoside monophosphate metabolic process	4	0.798403	0.0297819	P22234, P12268, P49915, P00813	466	20	13528	5.80601	1	0.334559	41.1485
GOTERM_BP_FAT	GO:0043484~regulation of RNA splicing	4	0.798403	0.0297819	P52597, P62277, P08621, P62854	466	20	13528	5.80601	1	0.334559	41.1485
GOTERM_BP_FAT	GO:0000226~microtubule cytoskeleton organization	11	2.19561	0.0304339	P07437, P02511, P16949, Q14683, P18754, P68363, P62826, P43487, Q9UQE7, P35579, Q03135	466	147	13528	2.17232	1	0.339005	41.8381
GOTERM_BP_FAT	GO:0007517~muscle organ development	14	2.79441	0.0304872	P05556, P12111, P60660, O75369, Q01995, Q03135, P02545, P02511, O15230, P10253, P16401, P68032, P98160, P35749	466	211	13528	1.92616	1	0.337951	41.8941
GOTERM_BP_FAT	GO:0009060~aerobic respiration	5	0.998004	0.0311091	P40925, P31930, O75874, O75390, Q13423	466	35	13528	4.14715	1	0.34204	42.5442
GOTERM_BP_FAT	GO:0051146~striated muscle cell differentiation	8	1.59681	0.0316359	P05556, P08727, P68032, P63261, P07203, P35749, P35579, P20810	466	88	13528	2.63909	1	0.345216	43.0896
GOTERM_BP_FAT	GO:0006164~purine nucleotide biosynthetic process	11	2.19561	0.0316821	P22234, P48047, P56134, P12268, P49915, O75947, P05023, P16615, P36543, P11586, P00813	466	148	13528	2.15764	1	0.344092	43.1372
GOTERM_BP_FAT	GO:0043067~regulation of programmed cell death	39	7.78443	0.0326101	Q01085, P07437, P52701, P27797, P62753, P31946, P23528, P78527, P68371, P62195, P05164, Q13547, P02511, P08107, P28482, P61247, O43707, P32119, P55072, P23396, P00813, P63104, P18583, P04083, P50453, Q9BZZ5, Q8NBS9, O75340, P07203, P38646, P62987, P04233, P21980, P09525, Q07812, P04179, P67775, P04792, P07766	466	812	13528	1.3943	1	0.350732	44.0852
GOTERM_BP_FAT	GO:0019318~hexose metabolic process	13	2.59481	0.0335395	P09972, P60174, P40925, P02511, O95336, P10253, P52209, P11413, P06733, P11216, Q02218, P19367, P17858	466	192	13528	1.96558	1	0.357252	45.0197
GOTERM_BP_FAT	GO:0030097~hemopoiesis	15	2.99401	0.0336441	P05556, P35268, P35579, P78527, Q13951, P04233, P04234, Q9UKV3, Q07812, P04179, P14317, P11413, P62263, P07766, P00813	466	236	13528	1.84513	1	0.356604	45.1239
GOTERM_BP_FAT	GO:0010927~cellular component assembly involved in morphogenesis	5	0.998004	0.0340794	P05556, P08727, P68032, P63261, P35749	466	36	13528	4.03195	1	0.358782	45.5558
GOTERM_BP_FAT	GO:0010941~regulation of cell death	39	7.78443	0.0344711	Q01085, P07437, P52701, P27797, P62753, P31946, P23528, P78527, P68371, P62195, P05164, Q13547, P02511, P08107, P28482, P61247, O43707, P32119, P55072, P23396, P00813, P63104, P18583, P04083, P50453, Q9BZZ5, Q8NBS9, O75340, P07203, P38646, P62987, P04233, P21980, P09525, Q07812, P04179, P67775, P04792, P07766	466	815	13528	1.38917	1	0.360563	45.9417
GOTERM_BP_FAT	GO:0048534~hemopoietic or lymphoid organ development	16	3.19361	0.0353037	P05556, P35268, P35579, P78527, Q13951, P04233, P04234, Q9UKV3, Q07812, P04179, P14317, P11413, P32119, P62263, P07766, P00813	466	260	13528	1.78646	1	0.366004	46.7532
GOTERM_BP_FAT	GO:0007568~aging	9	1.79641	0.035735	P51888, P09972, P27105, P02511, P52701, P04179, P27797, P00450, P30086, P00813	466	110	13528	2.37519	1	0.36804	47.1691
GOTERM_BP_FAT	GO:0002521~leukocyte differentiation	10	1.99601	0.0368199	P04233, P04234, P05556, Q07812, P35268, P35579, P78527, P07766, P00813, Q13951	466	131	13528	2.21603	1	0.375387	48.2017
GOTERM_BP_FAT	GO:0017038~protein import	10	1.99601	0.0368199	P12270, Q01082, Q14974, Q92973, P55060, O14980, P28482, Q96P70, P62826, P63104	466	131	13528	2.21603	1	0.375387	48.2017
GOTERM_BP_FAT	GO:0016064~immunoglobulin mediated immune response	6	1.1976	0.0373996	P01903, P04233, P05155, P52701, P01024, P0C0L4	466	54	13528	3.22556	1	0.378524	48.7456
GOTERM_BP_FAT	GO:0045088~regulation of innate immune response	6	1.1976	0.0373996	P05155, O60880, Q9Y3Z3, Q9NZ08, P02790, P01023	466	54	13528	3.22556	1	0.378524	48.7456
GOTERM_BP_FAT	GO:0046649~lymphocyte activation	13	2.59481	0.0422747	P05556, P52701, P35268, P12268, P35579, P78527, Q13951, P04233, P04234, Q07812, P32119, P07766, P00813	466	199	13528	1.89643	1	0.415031	53.1116
GOTERM_BP_FAT	GO:0006091~generation of precursor metabolites and energy	18	3.59281	0.0426197	P49748, P60174, P40925, P06733, Q02218, P19367, P17858, P09972, P31930, O75874, P10253, P04179, P48047, P11216, O75947, O75390, P36543, Q13423	466	313	13528	1.66946	1	0.416	53.4069
GOTERM_BP_FAT	GO:0006338~chromatin remodeling	6	1.1976	0.0427595	P49321, Q13547, Q8TAQ2, Q13185, O96019, O60264	466	56	13528	3.11036	1	0.415419	53.526
GOTERM_BP_FAT	GO:0019724~B cell mediated immunity	6	1.1976	0.0427595	P01903, P04233, P05155, P52701, P01024, P0C0L4	466	56	13528	3.11036	1	0.415419	53.526
GOTERM_BP_FAT	GO:0009408~response to heat	6	1.1976	0.0427595	P27105, P34932, Q08211, P02511, O14558, P30086, P04792	466	56	13528	3.11036	1	0.415419	53.526
GOTERM_BP_FAT	GO:0042981~regulation of apoptosis	38	7.58483	0.0428442	Q01085, P07437, P52701, P27797, P62753, P31946, P23528, P78527, P68371, P05164, Q13547, P02511, P08107, P28482, P61247, O43707, P32119, P55072, P23396, P00813, P63104, P18583, P04083, P50453, Q9BZZ5, Q8NBS9, O75340, P07203, P38646, P62987, P04233, P21980, P09525, Q07812, P04179, P67775, P04792, P07766	466	804	13528	1.37207	1	0.414433	53.5982
GOTERM_BP_FAT	GO:0046356~acetyl-CoA catabolic process	4	0.798403	0.0429094	P40925, O75874, O75390, Q13423	466	23	13528	5.0487	1	0.41331	53.6536
GOTERM_BP_FAT	GO:0009156~ribonucleoside monophosphate biosynthetic process	4	0.798403	0.0429094	P22234, P12268, P49915, P00813	466	23	13528	5.0487	1	0.41331	53.6536
GOTERM_BP_FAT	GO:0006099~tricarboxylic acid cycle	4	0.798403	0.0429094	P40925, O75874, O75390, Q13423	466	23	13528	5.0487	1	0.41331	53.6536
GOTERM_BP_FAT	GO:0005996~monosaccharide metabolic process	14	2.79441	0.0432769	P09972, P60174, P40925, P02511, O95336, P10253, Q9UJ70, P52209, P11413, P06733, P11216, Q02218, P19367, P17858	466	222	13528	1.83072	1	0.414438	53.9645
GOTERM_BP_FAT	GO:0006206~pyrimidine base metabolic process	3	0.598802	0.0441942	P27708, P28482, Q02252	466	10	13528	8.70901	1	0.419585	54.7324
GOTERM_BP_FAT	GO:0050727~regulation of inflammatory response	7	1.39721	0.0463678	P21980, P05155, P15090, P01024, P07203, P01023, P00813	466	76	13528	2.67382	1	0.433641	56.504
GOTERM_BP_FAT	GO:0006953~acute-phase response	5	0.998004	0.0475569	P02763, P02751, P01009, P01023, P01011	466	40	13528	3.62876	1	0.440402	57.4453
GOTERM_BP_FAT	GO:0032412~regulation of ion transmembrane transporter activity	4	0.798403	0.0478281	O14745, O43707, P04899, P62158	466	24	13528	4.83834	1	0.440667	57.6572
GOTERM_BP_FAT	GO:0009150~purine ribonucleotide metabolic process	10	1.99601	0.0485943	P22234, P48047, P56134, P12268, P49915, O75947, P05023, P16615, P36543, P00813	466	138	13528	2.10363	1	0.444349	58.2507
GOTERM_BP_FAT	GO:0043534~blood vessel endothelial cell migration	3	0.598802	0.0528112	P07203, P02647, P35579	466	11	13528	7.91728	1	0.471042	61.3792
GOTERM_BP_FAT	GO:0034765~regulation of ion transmembrane transport	4	0.798403	0.0530104	O14745, O43707, P04899, P62158	466	25	13528	4.64481	1	0.470682	61.5214
GOTERM_BP_FAT	GO:0009161~ribonucleoside monophosphate metabolic process	4	0.798403	0.0530104	P22234, P12268, P49915, P00813	466	25	13528	4.64481	1	0.470682	61.5214
GOTERM_BP_FAT	GO:0019748~secondary metabolic process	7	1.39721	0.0541996	P60174, P40925, P00491, O95336, O75874, P11413, P52209	466	79	13528	2.57228	1	0.476727	62.3599
GOTERM_BP_FAT	GO:0048872~homeostasis of number of cells	8	1.59681	0.0565814	P31146, Q9UKV3, Q07812, P14317, P11413, P32119, P62263, P62847	466	100	13528	2.3224	1	0.490159	63.9879
GOTERM_BP_FAT	GO:0022898~regulation of transmembrane transporter activity	4	0.798403	0.0584505	O14745, O43707, P04899, P62158	466	26	13528	4.46616	1	0.500032	65.2186
GOTERM_BP_FAT	GO:0009109~coenzyme catabolic process	4	0.798403	0.0584505	P40925, O75874, O75390, Q13423	466	26	13528	4.46616	1	0.500032	65.2186
GOTERM_BP_FAT	GO:0006402~mRNA catabolic process	5	0.998004	0.0593365	P08107, Q96C86, Q9Y5S9, Q14103, P38919	466	43	13528	3.37559	1	0.503735	65.7881
GOTERM_BP_FAT	GO:0006302~double-strand break repair	6	1.1976	0.0614823	O60216, P04179, P12956, P61088, P55072, P78527	466	62	13528	2.80936	1	0.514856	67.1311
GOTERM_BP_FAT	GO:0050817~coagulation	8	1.59681	0.0616618	P02679, P02671, P05155, P02675, P01009, P04275, P00488, P02461	466	102	13528	2.27687	1	0.514229	67.2411
GOTERM_BP_FAT	GO:0007596~blood coagulation	8	1.59681	0.0616618	P02679, P02671, P05155, P02675, P01009, P04275, P00488, P02461	466	102	13528	2.27687	1	0.514229	67.2411
GOTERM_BP_FAT	GO:0045214~sarcomere organization	3	0.598802	0.0619652	P05556, P08727, P63261	466	12	13528	7.25751	1	0.514333	67.4264
GOTERM_BP_FAT	GO:0043968~histone H2A acetylation	3	0.598802	0.0619652	Q9Y230, O96019, Q9Y265	466	12	13528	7.25751	1	0.514333	67.4264
GOTERM_BP_FAT	GO:0008354~germ cell migration	3	0.598802	0.0619652	P05556, Q07812, P78527	466	12	13528	7.25751	1	0.514333	67.4264
GOTERM_BP_FAT	GO:0014823~response to activity	3	0.598802	0.0619652	P27105, P31930, P04179, P30086	466	12	13528	7.25751	1	0.514333	67.4264
GOTERM_BP_FAT	GO:0002920~regulation of humoral immune response	3	0.598802	0.0619652	P05155, P02790, P01023	466	12	13528	7.25751	1	0.514333	67.4264
GOTERM_BP_FAT	GO:0050778~positive regulation of immune response	10	1.99601	0.0626257	P01903, P05155, O60880, P28482, P61088, P02790, P01024, P0C0L4, P07766, P00813	466	145	13528	2.00207	1	0.51651	67.8262
GOTERM_BP_FAT	GO:0010639~negative regulation of organelle organization	7	1.39721	0.0627857	P31146, P12270, Q01082, Q01105, P47755, P62328, Q13813	466	82	13528	2.47817	1	0.515775	67.9224
GOTERM_BP_FAT	GO:0034762~regulation of transmembrane transport	4	0.798403	0.0641424	O14745, O43707, P04899, P62158	466	27	13528	4.30075	1	0.521895	68.7269
GOTERM_BP_FAT	GO:0030834~regulation of actin filament depolymerization	4	0.798403	0.0641424	Q01082, P47755, P23528, Q13813	466	27	13528	4.30075	1	0.521895	68.7269
GOTERM_BP_FAT	GO:0045428~regulation of nitric oxide biosynthetic process	4	0.798403	0.0641424	P07900, P08238, P04179, Q03135	466	27	13528	4.30075	1	0.521895	68.7269
GOTERM_BP_FAT	GO:0033077~T cell differentiation in the thymus	4	0.798403	0.0641424	P04233, P04234, P78527, P07766	466	27	13528	4.30075	1	0.521895	68.7269
GOTERM_BP_FAT	GO:0042060~wound healing	12	2.39521	0.0656978	P02679, P02671, P02751, P15924, P20908, P05155, P02675, P01009, P04275, P00488, P07203, P02461	466	191	13528	1.82388	1	0.529005	69.6259
GOTERM_BP_FAT	GO:0010638~positive regulation of organelle organization	7	1.39721	0.0658161	P27105, O15144, P61088, P30086, P43487, P61158, P23528, Q03135	466	83	13528	2.44832	1	0.528012	69.6933
GOTERM_BP_FAT	GO:0009259~ribonucleotide metabolic process	10	1.99601	0.0670628	P22234, P48047, P56134, P12268, P49915, O75947, P05023, P16615, P36543, P00813	466	147	13528	1.97483	1	0.533261	70.3947
GOTERM_BP_FAT	GO:0034619~cellular chaperone-mediated protein complex assembly	2	0.399202	0.0675672	P34932, P07900	466	2	13528	29.03	1	0.534379	70.6741
GOTERM_BP_FAT	GO:0001868~regulation of complement activation, lectin pathway	2	0.399202	0.0675672	P05155, P01023	466	2	13528	29.03	1	0.534379	70.6741
GOTERM_BP_FAT	GO:0046102~inosine metabolic process	2	0.399202	0.0675672	P00491, P00813	466	2	13528	29.03	1	0.534379	70.6741
GOTERM_BP_FAT	GO:0001869~negative regulation of complement activation, lectin pathway	2	0.399202	0.0675672	P05155, P01023	466	2	13528	29.03	1	0.534379	70.6741
GOTERM_BP_FAT	GO:0009051~pentose-phosphate shunt, oxidative branch	2	0.399202	0.0675672	P11413, P52209	466	2	13528	29.03	1	0.534379	70.6741
GOTERM_BP_FAT	GO:0032796~uropod organization	2	0.399202	0.0675672	P31146, P35579	466	2	13528	29.03	1	0.534379	70.6741
GOTERM_BP_FAT	GO:0042110~T cell activation	9	1.79641	0.0689215	P04233, P04234, Q07812, P35268, P32119, P35579, P78527, P07766, P00813	466	126	13528	2.07357	1	0.540072	71.4121
GOTERM_BP_FAT	GO:0006749~glutathione metabolic process	4	0.798403	0.0700792	O75874, P04179, P11413, P07203	466	28	13528	4.14715	1	0.544613	72.029
GOTERM_BP_FAT	GO:0030837~negative regulation of actin filament polymerization	4	0.798403	0.0700792	Q01082, P47755, P62328, Q13813	466	28	13528	4.14715	1	0.544613	72.029
GOTERM_BP_FAT	GO:0006635~fatty acid beta-oxidation	4	0.798403	0.0700792	P49748, Q9BUT1, P55084, P40939	466	28	13528	4.14715	1	0.544613	72.029
GOTERM_BP_FAT	GO:0045061~thymic T cell selection	3	0.598802	0.0716094	P04233, P04234, P07766	466	13	13528	6.69924	1	0.551022	72.8252
GOTERM_BP_FAT	GO:0031109~microtubule polymerization or depolymerization	3	0.598802	0.0716094	P02511, P16949, Q03135	466	13	13528	6.69924	1	0.551022	72.8252
GOTERM_BP_FAT	GO:0006401~RNA catabolic process	6	1.1976	0.0723324	P08107, Q9H0D6, Q96C86, Q9Y5S9, Q14103, P38919	466	65	13528	2.6797	1	0.553143	73.1939
GOTERM_BP_FAT	GO:0006418~tRNA aminoacylation for protein translation	5	0.998004	0.0725206	P12270, P07814, P14868, P26639, P54136	466	46	13528	3.15544	1	0.552489	73.2891
GOTERM_BP_FAT	GO:0043039~tRNA aminoacylation	5	0.998004	0.0725206	P12270, P07814, P14868, P26639, P54136	466	46	13528	3.15544	1	0.552489	73.2891
GOTERM_BP_FAT	GO:0043038~amino acid activation	5	0.998004	0.0725206	P12270, P07814, P14868, P26639, P54136	466	46	13528	3.15544	1	0.552489	73.2891
GOTERM_BP_FAT	GO:0045321~leukocyte activation	14	2.79441	0.0749136	P05556, P52701, P35268, P12268, P35579, P78527, Q13951, P04233, P04234, Q07812, P32119, P07766, P00813, P63104	466	242	13528	1.67942	1	0.563041	74.4721
GOTERM_BP_FAT	GO:0034613~cellular protein localization	21	4.19162	0.0749664	Q01082, Q14974, Q92973, P55060, P27797, P21333, Q96P70, P31946, P61981, P38646, P12270, P04233, Q9Y678, Q07812, O14980, P28482, P37108, P62826, P12004, P55072, P63104	466	411	13528	1.48329	1	0.561688	74.4976
GOTERM_BP_FAT	GO:0043588~skin development	4	0.798403	0.0762539	P20908, P02452, P02461, P08123	466	29	13528	4.00414	1	0.566488	75.1129
GOTERM_BP_FAT	GO:0045807~positive regulation of endocytosis	4	0.798403	0.0762539	P27797, O43707, P01024, Q03135	466	29	13528	4.00414	1	0.566488	75.1129
GOTERM_BP_FAT	GO:0032272~negative regulation of protein polymerization	4	0.798403	0.0762539	Q01082, P47755, P62328, Q13813	466	29	13528	4.00414	1	0.566488	75.1129
GOTERM_BP_FAT	GO:0055114~oxidation reduction	30	5.98802	0.0770213	P49748, Q99536, P00367, P12268, P00325, Q02252, O43175, P11586, P05164, P30041, P30043, O43488, Q08257, P00450, P32119, Q13423, P08294, P40925, P00352, Q02218, P07203, P31930, P49189, O75874, P04179, P52209, Q9BUT1, P11413, P40939, Q16853	466	639	13528	1.36291	1	0.568659	75.4729
GOTERM_BP_FAT	GO:0006952~defense response	29	5.78842	0.0779266	Q01085, P07437, P02751, P33241, P01011, P68371, P05164, Q04826, P09960, P01009, P00738, Q15661, P01024, P01023, P32119, P63104, P02763, P31146, P06702, P04083, P05556, O60880, Q9Y3Z3, P18463, Q16778, P01903, P04233, P05155, P0C0L4, Q16853	466	615	13528	1.3689	1	0.571473	75.8914
GOTERM_BP_FAT	GO:0007599~hemostasis	8	1.59681	0.0785267	P02679, P02671, P05155, P02675, P01009, P04275, P00488, P02461	466	108	13528	2.15037	1	0.57278	76.1651
GOTERM_BP_FAT	GO:0043193~positive regulation of gene-specific transcription	7	1.39721	0.078778	Q13547, P12956, P26583, Q13263, P78527, Q99729, P62195	466	87	13528	2.33575	1	0.572399	76.2788
GOTERM_BP_FAT	GO:0070727~cellular macromolecule localization	21	4.19162	0.0796507	Q01082, Q14974, Q92973, P55060, P27797, P21333, Q96P70, P31946, P61981, P38646, P12270, P04233, Q9Y678, Q07812, O14980, P28482, P37108, P62826, P12004, P55072, P63104	466	414	13528	1.47254	1	0.57499	76.6697
GOTERM_BP_FAT	GO:0001568~blood vessel development	14	2.79441	0.0806777	P07355, P20908, P02452, Q9NZ08, P02461, P07203, P08123, P35579, Q03135, P39059, P21980, O15230, Q07812, P19338	466	245	13528	1.65886	1	0.578274	77.1221
GOTERM_BP_FAT	GO:0019884~antigen processing and presentation of exogenous antigen	3	0.598802	0.0816993	P01903, P04233, Q06323	466	14	13528	6.22072	1	0.581484	77.5637
GOTERM_BP_FAT	GO:0006376~mRNA splice site selection	3	0.598802	0.0816993	Q07955, Q12874, Q15637	466	14	13528	6.22072	1	0.581484	77.5637
GOTERM_BP_FAT	GO:0045936~negative regulation of phosphate metabolic process	5	0.998004	0.0820678	P27105, Q07812, P67775, P30086, P31946, Q03135	466	48	13528	3.02396	1	0.581628	77.7211
GOTERM_BP_FAT	GO:0010563~negative regulation of phosphorus metabolic process	5	0.998004	0.0820678	P27105, Q07812, P67775, P30086, P31946, Q03135	466	48	13528	3.02396	1	0.581628	77.7211
GOTERM_BP_FAT	GO:0051651~maintenance of location in cell	5	0.998004	0.0820678	P10253, P21333, P31946, O75369, Q03135	466	48	13528	3.02396	1	0.581628	77.7211
GOTERM_BP_FAT	GO:0045185~maintenance of protein location	5	0.998004	0.0820678	P62328, P21333, P31946, O75369, Q03135	466	48	13528	3.02396	1	0.581628	77.7211
GOTERM_BP_FAT	GO:0034101~erythrocyte homeostasis	5	0.998004	0.087062	Q9UKV3, P14317, P11413, P62263, P62847	466	49	13528	2.96225	1	0.602651	79.7536
GOTERM_BP_FAT	GO:0042592~homeostatic process	34	6.78643	0.0878068	O14745, P12956, P27797, P62753, P16615, P78527, P01011, Q03135, Q8IZQ5, P02730, P30041, P62873, P10253, P00450, P00738, P62263, P32119, Q99497, P31146, Q9H299, P12277, P15090, Q8NBS9, P07203, P21980, Q9UKV3, Q07812, P04179, P14317, P11413, P02790, P02647, Q9BS26, P62847	466	751	13528	1.31428	1	0.604359	80.0413
GOTERM_BP_FAT	GO:0022610~biological adhesion	32	6.38723	0.0887342	P02751, P18206, P20908, Q99715, P02461, Q9UMD9, P16615, P50895, Q9Y3I0, P07942, P11047, P98160, P02760, P31146, Q13835, P12110, P05556, P14543, P12111, Q14112, P26038, P55268, Q15942, P35579, P39059, Q07507, P12109, O15230, Q14126, P04275, P04004, Q16853	466	701	13528	1.32519	1	0.60684	80.3941
GOTERM_BP_FAT	GO:0006084~acetyl-CoA metabolic process	4	0.798403	0.0892868	P40925, O75874, O75390, Q13423	466	31	13528	3.74581	1	0.607676	80.6015
GOTERM_BP_FAT	GO:0042509~regulation of tyrosine phosphorylation of STAT protein	4	0.798403	0.0892868	P14317, P67775, P02790, Q03135	466	31	13528	3.74581	1	0.607676	80.6015
GOTERM_BP_FAT	GO:0007155~cell adhesion	32	6.38723	0.0901266	P02751, P18206, P20908, Q99715, P02461, Q9UMD9, P16615, P50895, Q9Y3I0, P07942, P11047, P98160, P02760, P31146, Q13835, P12110, P05556, P14543, P12111, Q14112, P26038, P55268, Q15942, P35579, P39059, Q07507, P12109, O15230, Q14126, P04275, P04004, Q16853	466	700	13528	1.32709	1	0.609734	80.9128
GOTERM_BP_FAT	GO:0051051~negative regulation of transport	9	1.79641	0.0938707	O75915, P02511, P21333, P31946, P02647, P04899, P00813, P62158, P17858	466	135	13528	1.93534	1	0.623899	82.2442
GOTERM_BP_FAT	GO:0001944~vasculature development	14	2.79441	0.0947741	P07355, P20908, P02452, Q9NZ08, P02461, P07203, P08123, P35579, Q03135, P39059, P21980, O15230, Q07812, P19338	466	251	13528	1.61921	1	0.626066	82.552
GOTERM_BP_FAT	GO:0006886~intracellular protein transport	19	3.79242	0.094814	Q01082, Q14974, Q92973, P55060, P27797, Q96P70, P31946, P61981, P38646, P12270, P04233, Q9Y678, O14980, P28482, P37108, P62826, P12004, P55072, P63104	466	374	13528	1.47479	1	0.6247	82.5655
GOTERM_BP_FAT	GO:0051130~positive regulation of cellular component organization	11	2.19561	0.0948654	P27105, Q92888, O15144, P27797, P61088, P30086, P43487, O43707, P01024, P61158, P23528, Q03135	466	181	13528	1.76426	1	0.623386	82.5829
GOTERM_BP_FAT	GO:0016477~cell migration	15	2.99401	0.0950756	P31146, P02751, P06702, Q02880, P20908, P05556, P26038, P07203, P23528, P35579, P78527, O15230, Q07812, P11047, P02647	466	276	13528	1.57772	1	0.622725	82.6537
GOTERM_BP_FAT	GO:0001933~negative regulation of protein amino acid phosphorylation	4	0.798403	0.0961291	P27105, Q07812, P67775, P30086, Q03135	466	32	13528	3.62876	1	0.625478	83.0044
GOTERM_BP_FAT	GO:0006364~rRNA processing	7	1.39721	0.0968491	P62249, P18124, Q9UQ80, P62753, P38919, P62263, P62847	466	92	13528	2.20881	1	0.626863	83.2402
GOTERM_BP_FAT	GO:0043244~regulation of protein complex disassembly	5	0.998004	0.0974791	Q01082, P47755, P62495, P23528, Q13813	466	51	13528	2.84608	1	0.627876	83.444
GOTERM_BP_FAT	GO:0032101~regulation of response to external stimulus	10	1.99601	0.0977557	P04196, P07355, P21980, P05155, P15090, P01024, P07203, P01023, Q03135, P00813	466	159	13528	1.82579	1	0.627481	83.5328
GOTERM_BP_FAT	GO:0019322~pentose biosynthetic process	2	0.399202	0.0996226	P11413, P52209	466	3	13528	19.3534	1	0.633329	84.1201
GOTERM_BP_FAT	GO:0007021~tubulin complex assembly	2	0.399202	0.0996226	O75347, P17987	466	3	13528	19.3534	1	0.633329	84.1201
GOTERM_BP_FAT	GO:0030449~regulation of complement activation	2	0.399202	0.0996226	P05155, P01023	466	3	13528	19.3534	1	0.633329	84.1201
GOTERM_BP_FAT	GO:0006177~GMP biosynthetic process	2	0.399202	0.0996226	P12268, P49915	466	3	13528	19.3534	1	0.633329	84.1201
GOTERM_BP_FAT	GO:0033599~regulation of mammary gland epithelial cell proliferation	2	0.399202	0.0996226	Q07812, P07203	466	3	13528	19.3534	1	0.633329	84.1201
GOTERM_BP_FAT	GO:0045916~negative regulation of complement activation	2	0.399202	0.0996226	P05155, P01023	466	3	13528	19.3534	1	0.633329	84.1201
GOTERM_BP_FAT	GO:0008218~bioluminescence	2	0.399202	0.0996226	Q14112, P14543	466	3	13528	19.3534	1	0.633329	84.1201
GOTERM_BP_FAT	GO:0046037~GMP metabolic process	2	0.399202	0.0996226	P12268, P49915	466	3	13528	19.3534	1	0.633329	84.1201
GOTERM_BP_FAT	GO:0035234~germ cell programmed cell death	2	0.399202	0.0996226	Q07812, P78527	466	3	13528	19.3534	1	0.633329	84.1201

## Sheet: B2vN
Category	Term	Count	%	PValue	Genes	List Total	Pop Hits	Pop Total	Fold Enrichment	Bonferroni	Benjamini	FDR
GOTERM_BP_FAT	GO:0006414~translational elongation	30	6.46552	2.19569e-20	P18124, P46776, P62750, P35268, Q07020, P29692, P62277, P62753, P27635, P62280, P62249, P62899, P62424, P62269, P61247, P62241, P62829, P47914, P61313, P62263, P62854, P46781, P46783, P05386, P62861, P13639, P62917, Q02878, P26373, P62847	427	101	13528	9.41035	5.17086e-17	5.17086e-17	3.84711e-17
GOTERM_BP_FAT	GO:0006397~mRNA processing	48	10.3448	5.37208e-19	O14744, P52597, Q9H0D6, Q12874, Q13573, O75533, P62306, Q9UQ35, P31943, P23246, Q16630, P62304, P31942, Q96PK6, Q15233, Q14498, Q08211, Q16629, Q92945, Q9H307, O43390, Q13242, P38919, Q15637, P61978, Q00839, O43809, P52272, P51991, P22626, Q13247, P55265, P17844, O95232, Q07955, Q13435, P11940, P26599, O43143, P35637, Q9UKM9, P62318, Q14683, P08621, Q15393, Q15459, Q15366, P38159	427	321	13528	4.73742	1.26512e-15	6.32562e-16	9.4125e-16
GOTERM_BP_FAT	GO:0008380~RNA splicing	45	9.69828	8.37651e-19	O14744, P52597, Q12874, Q13573, O75533, P62306, Q9UQ35, P31943, P23246, P62304, P31942, Q96PK6, Q15233, Q14498, Q08211, Q16629, Q92945, Q9H307, O43390, Q13242, P38919, Q15637, P61978, Q00839, O43809, P52272, P51991, P22626, Q13247, P17844, O95232, Q07955, Q13435, P11940, P26599, O43143, Q9UKM9, P35637, P62318, Q14683, P08621, Q15393, Q15459, Q15366, P38159	427	284	13528	5.01996	1.97267e-15	6.57556e-16	1.46766e-15
GOTERM_BP_FAT	GO:0016071~mRNA metabolic process	51	10.9914	1.22519e-18	O14744, P52597, Q9H0D6, Q12874, Q13573, Q9UQ35, P31943, Q16630, P23246, P31942, Q15233, Q15717, Q96PK6, Q08211, P13489, Q16629, O43390, Q9H307, Q13242, Q00839, P61978, O43809, P22626, Q13247, P17844, Q07955, P11940, P26599, O43143, P35637, Q9UKM9, P62318, Q14683, Q15393, Q15459, Q15366, Q8NC51, P38159, O75533, P62306, P62304, Q14498, Q92945, P38919, Q15637, P52272, P51991, P55265, O95232, Q13435,…	427	370	13528	4.36691	2.88533e-15	7.21332e-16	2.14668e-15
GOTERM_BP_FAT	GO:0006412~translation	48	10.3448	1.89986e-18	P18124, P46776, P14868, P62750, P35268, P62277, P29692, Q07020, P62753, P27635, P23588, P62280, P12270, Q15056, P62249, P62899, P62424, P62269, P61247, P62829, P62241, P47914, O00303, P61313, P62854, P62263, P46781, Q9Y285, P46783, P05386, O75821, P26639, P60842, P20042, Q9Y262, P07814, P62861, P13639, Q8N1G4, Q9P2J5, P62917, Q9NSD9, Q02878, P05198, Q99613, P26373, P62847	427	331	13528	4.5943	4.47417e-15	8.94833e-16	3.32877e-15
GOTERM_BP_FAT	GO:0000377~RNA splicing, via transesterification reactions with bulged adenosine as nucleophile	32	6.89655	6.08818e-17	O14744, P52597, Q12874, Q13573, O75533, P62306, P31943, P31942, P62304, Q08211, Q16629, O43390, Q13242, Q15637, P61978, Q00839, O43809, P52272, P22626, P51991, Q13247, Q07955, Q13435, P26599, P35637, Q14683, P62318, Q15393, P08621, Q15459, Q15366, P38159	427	153	13528	6.6262	2.61458e-13	4.35207e-14	1.9984e-13
GOTERM_BP_FAT	GO:0000375~RNA splicing, via transesterification reactions	32	6.89655	6.08818e-17	O14744, P52597, Q12874, Q13573, O75533, P62306, P31943, P31942, P62304, Q08211, Q16629, O43390, Q13242, Q15637, P61978, Q00839, O43809, P52272, P22626, P51991, Q13247, Q07955, Q13435, P26599, P35637, Q14683, P62318, Q15393, P08621, Q15459, Q15366, P38159	427	153	13528	6.6262	2.61458e-13	4.35207e-14	1.9984e-13
GOTERM_BP_FAT	GO:0000398~nuclear mRNA splicing, via spliceosome	32	6.89655	6.08818e-17	O14744, P52597, Q12874, Q13573, O75533, P62306, P31943, P31942, P62304, Q08211, Q16629, O43390, Q13242, Q15637, P61978, Q00839, O43809, P52272, P22626, P51991, Q13247, Q07955, Q13435, P26599, P35637, Q14683, P62318, Q15393, P08621, Q15459, Q15366, P38159	427	153	13528	6.6262	2.61458e-13	4.35207e-14	1.9984e-13
GOTERM_BP_FAT	GO:0006396~RNA processing	56	12.069	1.51174e-14	O14744, P52597, Q9H0D6, Q12874, Q13573, P62753, Q9UQ35, P31943, Q16630, P23246, P31942, Q96PK6, Q15233, Q08211, Q16629, O43390, Q9H307, Q9UQ80, Q13242, P61978, Q00839, O43809, P62263, P22626, Q13247, P17844, Q07955, P11940, P26599, O43143, P35637, Q9UKM9, P62318, Q14683, Q15393, Q15366, Q15459, P38159, P18124, O75533, P62306, Q92841, P62304, Q14498, P62249, Q92945, Q15637, P38919, P52272, P51991,…	427	547	13528	3.24344	3.55582e-11	5.07971e-12	2.64566e-11
GOTERM_BP_FAT	GO:0043933~macromolecular complex subunit organization	64	13.7931	5.35849e-14	P07437, O14744, O14745, Q9UHD8, Q9H0D6, Q12874, P55060, P31946, P68371, Q03135, P17858, P49321, Q13242, P62263, P02679, O75367, Q92973, P02675, P17987, Q13247, P68363, Q96P70, Q9Y5B9, Q07955, Q16186, P21980, P55209, P16949, Q07812, P04179, P62318, P16401, P04275, Q15393, P02647, Q15459, P07766, P27105, P34932, Q16698, Q01813, Q14974, Q9NS69, P14868, Q93077, P27797, P62306, Q9Y2W1, P62304, P05164,…	427	710	13528	2.8558	1.26284e-10	1.57855e-11	9.39582e-11
GOTERM_BP_FAT	GO:0034621~cellular macromolecular complex subunit organization	42	9.05172	5.93338e-13	O14744, P07437, P34932, Q14974, Q9H0D6, Q9NS69, P55060, Q12874, P27797, Q93077, P62306, P68371, Q03135, P62304, P49321, P07900, P49736, Q13242, Q15637, P62263, P35749, O75347, Q6NZI2, P02679, O75367, Q92973, P02675, P17987, Q13247, P68363, Q96P70, O60264, Q9Y5B9, Q07955, Q9UI08, Q16186, P55209, P16949, P16401, P62318, Q15459, P07766	427	357	13528	3.72724	1.39723e-09	1.55248e-10	1.03954e-09
GOTERM_BP_FAT	GO:0065003~macromolecular complex assembly	58	12.5	4.12195e-12	P07437, O14744, O14745, Q9UHD8, Q12874, P55060, P31946, P68371, Q03135, P17858, Q13242, P62263, P02679, O75367, Q92973, P02675, P17987, Q13247, P68363, Q96P70, Q07955, Q16186, P21980, P55209, Q07812, P04179, P16401, P62318, P04275, Q15393, P02647, Q15459, P07766, P27105, P34932, Q16698, Q01813, Q14974, Q9NS69, P14868, Q93077, P27797, P62306, Q9Y2W1, P62304, P07900, P02511, P49736, P11047, Q15637,…	427	665	13528	2.7632	9.70713e-09	9.70713e-10	7.22209e-09
GOTERM_BP_FAT	GO:0034622~cellular macromolecular complex assembly	36	7.75862	1.05416e-10	O14744, P07437, P34932, Q14974, Q9NS69, P55060, Q12874, P27797, Q93077, P62306, Q03135, P68371, P62304, P07900, P49736, Q13242, Q15637, P62263, P35749, O75347, P02679, O75367, Q92973, P02675, P17987, Q13247, P68363, Q96P70, O60264, Q07955, Q16186, P55209, P16401, P62318, Q15459, P07766	427	318	13528	3.58658	2.48254e-07	2.25686e-08	1.84701e-07
GOTERM_BP_FAT	GO:0032269~negative regulation of cellular protein metabolic process	24	5.17241	1.10789e-08	P27105, P35998, O43242, P25788, O43684, Q06323, P27797, Q99460, P31946, P19838, Q03135, P62195, P20618, P28072, P08238, P05155, P62258, Q07812, P11413, P55036, P38919, P07996, P01023, Q16401	427	180	13528	4.2242	2.60905e-05	2.17424e-06	1.94116e-05
GOTERM_BP_FAT	GO:0051248~negative regulation of protein metabolic process	24	5.17241	2.30238e-08	P27105, P35998, O43242, P25788, O43684, Q06323, P27797, Q99460, P31946, P19838, Q03135, P62195, P20618, P28072, P08238, P05155, P62258, Q07812, P11413, P55036, P38919, P07996, P01023, Q16401	427	187	13528	4.06607	5.42195e-05	4.17084e-06	4.03403e-05
GOTERM_BP_FAT	GO:0007010~cytoskeleton organization	38	8.18966	4.0849e-08	Q99439, P07437, P60953, P52566, P27797, Q9NZN4, Q03135, P07737, P02511, P62328, Q9Y2J2, P02533, P51911, P68032, P62826, P17661, O43707, Q9UQE7, P35749, P31146, P06702, P05556, Q01518, P68363, Q9UH99, P08779, Q16643, Q5TZA2, P35579, P35580, Q9UI08, O15230, Q05682, Q14204, P16949, Q14683, P63261, P13796	427	436	13528	2.76123	9.61949e-05	6.87137e-06	7.15722e-05
GOTERM_BP_FAT	GO:0006461~protein complex assembly	41	8.83621	7.50751e-08	P27105, P07437, P34932, O14745, Q16698, Q14974, Q01813, Q9NS69, Q9UHD8, P55060, P14868, P27797, P31946, P68371, Q03135, Q9Y2W1, P17858, P07900, P02511, P11047, P35749, O75347, Q6NZI2, P02679, Q92973, P02675, P17987, P68363, P14923, Q96P70, O60264, Q16186, P21980, P07814, Q07812, P04179, P04275, P78347, Q15393, P07766	427	505	13528	2.57216	0.000176786	1.17867e-05	0.00013154
GOTERM_BP_FAT	GO:0070271~protein complex biogenesis	41	8.83621	7.50751e-08	P27105, P07437, P34932, O14745, Q16698, Q14974, Q01813, Q9NS69, Q9UHD8, P55060, P14868, P27797, P31946, P68371, Q03135, Q9Y2W1, P17858, P07900, P02511, P11047, P35749, O75347, Q6NZI2, P02679, Q92973, P02675, P17987, P68363, P14923, Q96P70, O60264, Q16186, P21980, P07814, Q07812, P04179, P04275, P78347, Q15393, P07766	427	505	13528	2.57216	0.000176786	1.17867e-05	0.00013154
GOTERM_BP_FAT	GO:0030198~extracellular matrix organization	16	3.44828	8.53237e-07	P07355, P12110, P20908, P14543, P02452, Q99715, P02461, P08123, P07585, Q07507, P51884, P04004, P11047, Q05707, P98160, P35749	427	104	13528	4.87408	0.00200736	0.000125578	0.00149496
GOTERM_BP_FAT	GO:0031400~negative regulation of protein modification process	17	3.66379	9.71758e-07	P27105, P35998, P25788, O43242, O43684, Q06323, Q99460, P31946, Q03135, P62195, P20618, P28072, P62258, Q07812, P11413, P55036, Q16401	427	119	13528	4.52593	0.00228587	0.000134608	0.00170262
GOTERM_BP_FAT	GO:0030199~collagen fibril organization	9	1.93966	2.17213e-06	P07355, Q07507, P20908, P51884, P02452, Q99715, Q05707, P02461, P08123	427	29	13528	9.83219	0.00510232	0.000284147	0.00380576
GOTERM_BP_FAT	GO:0030029~actin filament-based process	24	5.17241	2.27968e-06	Q99439, P31146, P06702, P60953, P05556, Q01518, P60660, P27797, P52566, Q9NZN4, Q16643, P35579, P35580, P07737, Q9UI08, Q05682, P62328, Q9Y2J2, P51911, P68032, P63261, O43707, P13796, P35749	427	241	13528	3.155	0.00535427	0.000282521	0.00399419
GOTERM_BP_FAT	GO:0032268~regulation of cellular protein metabolic process	36	7.75862	2.60367e-06	P27105, P35998, O43242, P25788, P27797, Q99460, P31946, Q03135, P62195, P23588, P20618, Q15056, P63208, Q13526, Q9UQ80, P55036, P38919, P07996, P01023, Q16401, O43684, Q06323, Q9P035, P19838, P28072, P05155, P08238, Q07812, P62258, P14317, P11413, P05198, P02790, P02647, P07766, P82979	427	474	13528	2.40619	0.00611289	0.000306536	0.00456183
GOTERM_BP_FAT	GO:0030036~actin cytoskeleton organization	23	4.9569	2.72756e-06	Q99439, P31146, P06702, P60953, P05556, Q01518, P27797, P52566, Q9NZN4, Q16643, P35579, P35580, P07737, Q9UI08, Q05682, P62328, Q9Y2J2, P51911, P68032, P63261, O43707, P13796, P35749	427	226	13528	3.22422	0.00640283	0.00030583	0.00477889
GOTERM_BP_FAT	GO:0043623~cellular protein complex assembly	19	4.09483	3.47521e-06	O75347, P02679, P07437, P34932, Q14974, Q92973, Q9NS69, P55060, P02675, P17987, P27797, P68363, Q96P70, Q03135, P68371, P07900, Q16186, P07766, P35749	427	162	13528	3.71573	0.00815072	0.000371936	0.00608879
GOTERM_BP_FAT	GO:0051438~regulation of ubiquitin-protein ligase activity	13	2.80172	5.38611e-06	P20618, P35998, P28072, O43242, P25788, O43684, P63208, Q13526, Q06323, P55036, Q99460, Q16401, P62195	427	78	13528	5.28025	0.0126042	0.000551341	0.00943667
GOTERM_BP_FAT	GO:0010035~response to inorganic substance	21	4.52586	7.47872e-06	P02679, P27105, P02675, O43681, P02452, O75340, Q03135, O94979, P62158, P05164, P30041, P02511, Q9BXP5, P04179, P02533, P01009, P63261, P07996, P01023, Q99497, P00813	427	205	13528	3.24542	0.0174583	0.000733583	0.0131028
GOTERM_BP_FAT	GO:0051340~regulation of ligase activity	13	2.80172	8.05387e-06	P20618, P35998, P28072, O43242, P25788, O43684, P63208, Q13526, Q06323, P55036, Q99460, Q16401, P62195	427	81	13528	5.08468	0.0187882	0.00075839	0.0141104
GOTERM_BP_FAT	GO:0051443~positive regulation of ubiquitin-protein ligase activity	12	2.58621	1.07689e-05	P20618, P35998, O43242, P25788, P28072, P63208, Q13526, Q06323, P55036, Q99460, Q16401, P62195	427	70	13528	5.43111	0.0250419	0.000974941	0.0188666
GOTERM_BP_FAT	GO:0007049~cell cycle	48	10.3448	1.1875e-05	Q12906, P35998, P07437, O43242, P25788, Q9UHD8, P27797, Q99460, O43175, P51610, P62158, P62195, P62136, P49321, P20618, P63208, Q13526, Q9UQ80, P55036, P49736, P62826, Q9P258, Q15637, Q9UQE7, P07996, Q16401, Q14566, P04083, O43684, P05556, P06703, Q06323, P50570, Q15019, Q9UH99, P54652, Q5TZA2, P35579, P25205, P33993, P35580, P28072, Q14204, P16949, Q14683, P46013, Q15691, Q92599	427	776	13528	1.95968	0.0275784	0.00103524	0.0208044
GOTERM_BP_FAT	GO:0051439~regulation of ubiquitin-protein ligase activity during mitotic cell cycle	12	2.58621	1.23879e-05	P20618, P35998, O43242, P25788, P28072, O43684, P63208, Q06323, P55036, Q99460, Q16401, P62195	427	71	13528	5.35462	0.0287523	0.00104138	0.0217029
GOTERM_BP_FAT	GO:0051351~positive regulation of ligase activity	12	2.58621	1.62698e-05	P20618, P35998, O43242, P25788, P28072, P63208, Q13526, Q06323, P55036, Q99460, Q16401, P62195	427	73	13528	5.20792	0.037591	0.00132036	0.0285028
GOTERM_BP_FAT	GO:0051436~negative regulation of ubiquitin-protein ligase activity during mitotic cell cycle	11	2.37069	3.27839e-05	P20618, P35998, O43242, P25788, P28072, O43684, Q06323, P55036, Q99460, Q16401, P62195	427	65	13528	5.36148	0.074302	0.00257027	0.0574255
GOTERM_BP_FAT	GO:0031145~anaphase-promoting complex-dependent proteasomal ubiquitin-dependent protein catabolic process	11	2.37069	3.27839e-05	P20618, P35998, O43242, P25788, P28072, O43684, Q06323, P55036, Q99460, Q16401, P62195	427	65	13528	5.36148	0.074302	0.00257027	0.0574255
GOTERM_BP_FAT	GO:0051352~negative regulation of ligase activity	11	2.37069	4.2939e-05	P20618, P35998, O43242, P25788, P28072, O43684, Q06323, P55036, Q99460, Q16401, P62195	427	67	13528	5.20144	0.0961785	0.00325673	0.0752073
GOTERM_BP_FAT	GO:0051444~negative regulation of ubiquitin-protein ligase activity	11	2.37069	4.2939e-05	P20618, P35998, O43242, P25788, P28072, O43684, Q06323, P55036, Q99460, Q16401, P62195	427	67	13528	5.20144	0.0961785	0.00325673	0.0752073
GOTERM_BP_FAT	GO:0006457~protein folding	18	3.87931	4.4002e-05	O75347, P17987, P27797, P25685, Q9Y230, P30040, P38646, Q12931, Q99832, P49368, P11142, P07900, P02511, P08238, Q13526, P50990, P50991, Q9BS26	427	177	13528	3.22185	0.0984385	0.00323311	0.0770685
GOTERM_BP_FAT	GO:0006376~mRNA splice site selection	6	1.2931	4.78615e-05	Q07955, Q12874, Q13247, Q13242, Q15637, Q15459	427	14	13528	13.5778	0.106596	0.00340983	0.0838258
GOTERM_BP_FAT	GO:0051437~positive regulation of ubiquitin-protein ligase activity during mitotic cell cycle	11	2.37069	4.89502e-05	P20618, P35998, O43242, P25788, P28072, P63208, Q06323, P55036, Q99460, Q16401, P62195	427	68	13528	5.12495	0.108884	0.00338486	0.0857318
GOTERM_BP_FAT	GO:0022613~ribonucleoprotein complex biogenesis	18	3.87931	5.44504e-05	O14744, P18124, Q12874, Q13247, P62306, P62753, P62304, Q07955, P62249, P62424, P62318, Q9UQ80, Q13242, P38919, Q15637, Q15459, P62263, P62847	427	180	13528	3.16815	0.120353	0.00365713	0.0953605
GOTERM_BP_FAT	GO:0022618~ribonucleoprotein complex assembly	11	2.37069	5.56643e-05	Q07955, O14744, Q12874, Q13247, P62318, P62306, Q13242, Q15637, Q15459, P62263, P62304	427	69	13528	5.05067	0.122864	0.00363486	0.0974855
GOTERM_BP_FAT	GO:0031399~regulation of protein modification process	24	5.17241	6.10701e-05	P27105, P35998, P25788, O43242, O43684, Q06323, Q99460, Q9P035, P31946, Q03135, P62195, P20618, P28072, P62258, Q07812, P14317, P63208, Q13526, P11413, P55036, P02790, P02647, P07766, Q16401	427	295	13528	2.57748	0.13396	0.0038796	0.106948
GOTERM_BP_FAT	GO:0031398~positive regulation of protein ubiquitination	12	2.58621	6.22554e-05	P20618, P35998, O43242, P25788, P28072, P63208, Q13526, Q06323, P55036, Q99460, Q16401, P62195	427	84	13528	4.52593	0.136375	0.00385089	0.109023
GOTERM_BP_FAT	GO:0031396~regulation of protein ubiquitination	13	2.80172	6.97658e-05	P20618, P35998, P28072, O43242, P25788, O43684, P63208, Q13526, Q06323, P55036, Q99460, Q16401, P62195	427	100	13528	4.11859	0.151516	0.00420406	0.122167
GOTERM_BP_FAT	GO:0007052~mitotic spindle organization	6	1.2931	6.99418e-05	Q14204, P16949, Q14683, Q9UH99, P62826, Q9UQE7	427	15	13528	12.6726	0.151868	0.0041095	0.122475
GOTERM_BP_FAT	GO:0006270~DNA replication initiation	6	1.2931	9.91131e-05	P33993, P33992, P33991, P49736, Q14566, P25205	427	16	13528	11.8806	0.208181	0.00567707	0.173515
GOTERM_BP_FAT	GO:0031397~negative regulation of protein ubiquitination	11	2.37069	0.000102235	P20618, P35998, O43242, P25788, P28072, O43684, Q06323, P55036, Q99460, Q16401, P62195	427	74	13528	4.70941	0.213982	0.00571635	0.178976
GOTERM_BP_FAT	GO:0046907~intracellular transport	40	8.62069	0.000105575	Q96QK1, Q13596, Q01082, Q14974, Q9NS69, P55060, P39687, P27797, P31946, O75436, P16615, Q9H4M9, O94979, P12270, P07900, P11142, P68032, P62829, P53992, P62826, Q00610, P12004, O14579, Q16543, Q92973, P60660, Q8NBS9, P50570, Q96P70, P30040, P35579, P38646, O60749, Q15436, P35580, O75396, Q07812, P62258, P48047, P02792	427	657	13528	1.92886	0.220141	0.00576567	0.184818
GOTERM_BP_FAT	GO:0018149~peptide cross-linking	7	1.50862	0.000126807	P07585, P15924, P04083, P21980, P21810, P02461, P07996	427	26	13528	8.52963	0.258181	0.0067645	0.221948
GOTERM_BP_FAT	GO:0031032~actomyosin structure organization	7	1.50862	0.000196719	Q99439, P35580, P05556, P51911, P68032, P63261, P35749	427	28	13528	7.92037	0.370808	0.0102431	0.344115
GOTERM_BP_FAT	GO:0043062~extracellular structure organization	16	3.44828	0.000197511	P07355, P12110, P20908, P14543, P02452, Q99715, P02461, P08123, P07585, Q07507, P51884, P04004, P11047, Q05707, P98160, P35749	427	163	13528	3.10984	0.371981	0.0100617	0.345498
GOTERM_BP_FAT	GO:0031589~cell-substrate adhesion	12	2.58621	0.000253216	P50895, P31146, Q14112, P05556, P14543, O15230, Q9Y3I0, P04275, P04004, P11047, P02461, P23229	427	98	13528	3.87937	0.449208	0.0126092	0.442736
GOTERM_BP_FAT	GO:0010605~negative regulation of macromolecule metabolic process	42	9.05172	0.000254817	Q12906, P27105, P35998, O43242, P25788, Q13573, Q13185, P27797, P62277, Q99460, P31946, Q01658, Q03135, P62195, Q13547, P20618, Q7KZF4, P31949, Q9UQ80, P55036, P38919, P07996, Q96QR8, P62854, P62263, P01023, Q13263, Q16401, O43684, P15090, Q06323, P55265, P19838, Q86UE4, Q99729, P28072, P05155, P08238, Q9BXP5, Q07812, P62258, P11413	427	734	13528	1.81284	0.451281	0.0124257	0.44553
GOTERM_BP_FAT	GO:0051592~response to calcium ion	9	1.93966	0.000300913	P02679, P27105, P02675, P63261, O75340, P07996, Q03135, O94979, P62158	427	55	13528	5.18425	0.507745	0.0143603	0.525926
GOTERM_BP_FAT	GO:0010498~proteasomal protein catabolic process	12	2.58621	0.000359819	P20618, P35998, O43242, P25788, P28072, O43684, O94905, Q06323, P55036, Q99460, Q16401, P62195	427	102	13528	3.72724	0.571526	0.0168077	0.628574
GOTERM_BP_FAT	GO:0043161~proteasomal ubiquitin-dependent protein catabolic process	12	2.58621	0.000359819	P20618, P35998, O43242, P25788, P28072, O43684, O94905, Q06323, P55036, Q99460, Q16401, P62195	427	102	13528	3.72724	0.571526	0.0168077	0.628574
GOTERM_BP_FAT	GO:0000245~spliceosome assembly	7	1.50862	0.000425356	Q07955, Q12874, Q13247, Q13242, Q15637, Q15459, P62304	427	32	13528	6.93033	0.632829	0.0194539	0.74266
GOTERM_BP_FAT	GO:0007051~spindle organization	8	1.72414	0.00047101	P07437, Q14204, P16949, Q14683, Q9UH99, P62826, Q9UQE7, P35579	427	45	13528	5.63227	0.670273	0.0211103	0.82206
GOTERM_BP_FAT	GO:0022402~cell cycle process	34	7.32759	0.000479857	Q12906, P07437, P35998, O43242, P25788, P27797, Q99460, O43175, P62195, P20618, P63208, Q9UQ80, P55036, P62826, Q9P258, Q15637, Q9UQE7, P07996, Q16401, O43684, P05556, Q06323, P50570, Q9UH99, P54652, Q15019, P35579, P35580, P28072, Q14204, P16949, Q14683, P46013, Q15691	427	565	13528	1.9065	0.677075	0.0211012	0.83744
GOTERM_BP_FAT	GO:0043254~regulation of protein complex assembly	11	2.37069	0.000520664	P31146, Q01082, P60953, O15144, P62328, Q15691, P61158, Q03135, Q86VP6, P51610, Q13813	427	90	13528	3.87218	0.706678	0.0224567	0.908351
GOTERM_BP_FAT	GO:0031401~positive regulation of protein modification process	16	3.44828	0.000853179	P35998, P25788, O43242, Q06323, Q99460, Q03135, P62195, P20618, P28072, P14317, P63208, Q13526, P55036, P02790, P07766, Q16401	427	187	13528	2.71072	0.866024	0.0358874	1.48438
GOTERM_BP_FAT	GO:0016044~membrane organization	25	5.38793	0.00101327	P31146, P34932, Q13596, P20908, Q9NS69, Q01518, Q8NBS9, P50570, Q9UH99, Q9NZN4, O94979, Q9H4M9, Q03135, P15531, O60749, Q15436, P35580, P07900, P11142, Q07812, P02792, P53992, Q00610, P07996, O14579	427	381	13528	2.07884	0.908138	0.0417374	1.76059
GOTERM_BP_FAT	GO:0010608~posttranscriptional regulation of gene expression	17	3.66379	0.00106902	P27797, P78527, P23588, Q15717, Q15056, P11940, Q7KZF4, Q08211, Q9BXP5, Q9UQ80, P05198, P38919, Q00839, P07996, P02647, Q8NC51, P82979	427	211	13528	2.55254	0.919451	0.0432289	1.8566
GOTERM_BP_FAT	GO:0006928~cell motion	29	6.25	0.0010969	P07437, P18206, P20908, P33241, P52566, Q00796, P78527, P68371, P08670, P11047, P07996, P31146, P06702, Q02880, P04083, O15144, P05556, Q01518, P26038, P35579, P35580, O15230, Q05682, Q07812, P62258, P63261, P23229, P61158, P02647	427	475	13528	1.93424	0.924575	0.0435841	1.90458
GOTERM_BP_FAT	GO:0000278~mitotic cell cycle	24	5.17241	0.00152589	P07437, P35998, O43242, P25788, O43684, P05556, Q06323, P50570, Q9UH99, Q15019, Q99460, P62195, P20618, P28072, Q14204, P16949, P63208, Q14683, Q15691, P55036, P62826, Q9P258, Q9UQE7, Q16401	427	370	13528	2.05502	0.972573	0.0591324	2.6401
GOTERM_BP_FAT	GO:0006413~translational initiation	7	1.50862	0.00270911	O75821, P61247, O00303, Q99613, Q9Y262, P20042	427	45	13528	4.92823	0.998319	0.101004	4.64192
GOTERM_BP_FAT	GO:0032270~positive regulation of cellular protein metabolic process	17	3.66379	0.00291587	P35998, P25788, O43242, Q06323, Q99460, Q03135, P62195, P20618, P28072, P14317, P63208, Q13526, P55036, P02790, P07996, P07766, Q16401	427	233	13528	2.31153	0.998969	0.106614	4.98771
GOTERM_BP_FAT	GO:0051260~protein homooligomerization	10	2.15517	0.0030075	P27105, Q16698, Q01813, P21980, P02511, Q07812, P04179, P04275, Q03135	427	95	13528	3.33489	0.999169	0.108106	5.14058
GOTERM_BP_FAT	GO:0043086~negative regulation of catalytic activity	19	4.09483	0.0030106	P35998, P25788, O43242, O43684, P15090, Q06323, Q99460, P19838, Q03135, P04899, P20810, Q86VP6, P62195, P20618, P28072, P55036, P11021, P02647, Q16401	427	277	13528	2.1731	0.999175	0.106589	5.14576
GOTERM_BP_FAT	GO:0006418~tRNA aminoacylation for protein translation	7	1.50862	0.00303436	P12270, Q9Y285, P07814, P14868, Q9P2J5, P26639, Q9NSD9	427	46	13528	4.8211	0.99922	0.105799	5.18536
GOTERM_BP_FAT	GO:0043038~amino acid activation	7	1.50862	0.00303436	P12270, Q9Y285, P07814, P14868, Q9P2J5, P26639, Q9NSD9	427	46	13528	4.8211	0.99922	0.105799	5.18536
GOTERM_BP_FAT	GO:0043039~tRNA aminoacylation	7	1.50862	0.00303436	P12270, Q9Y285, P07814, P14868, Q9P2J5, P26639, Q9NSD9	427	46	13528	4.8211	0.99922	0.105799	5.18536
GOTERM_BP_FAT	GO:0051259~protein oligomerization	14	3.01724	0.00345193	P27105, P02511, P21980, Q16698, Q01813, Q9UHD8, Q07812, P04179, P04275, P14923, P31946, Q03135, P17858	427	174	13528	2.54909	0.999709	0.117752	5.87876
GOTERM_BP_FAT	GO:0030239~myofibril assembly	5	1.07759	0.00379099	P35580, P05556, P68032, P63261, P35749	427	21	13528	7.54321	0.99987	0.126744	6.43827
GOTERM_BP_FAT	GO:0042274~ribosomal small subunit biogenesis	4	0.862069	0.00423674	P62249, P62753, P62263, P62847	427	11	13528	11.5205	0.999955	0.138633	7.16907
GOTERM_BP_FAT	GO:0051247~positive regulation of protein metabolic process	17	3.66379	0.0044184	P35998, P25788, O43242, Q06323, Q99460, Q03135, P62195, P20618, P28072, P14317, P63208, Q13526, P55036, P02790, P07996, P07766, Q16401	427	243	13528	2.2164	0.99997	0.142178	7.46534
GOTERM_BP_FAT	GO:0043488~regulation of mRNA stability	5	1.07759	0.00451984	Q15717, P11940, Q08211, Q00839, Q8NC51	427	22	13528	7.20034	0.999977	0.143254	7.63041
GOTERM_BP_FAT	GO:0044275~cellular carbohydrate catabolic process	9	1.93966	0.00524888	P40925, Q01813, O95336, P10253, P11413, P52209, Q00796, P19367, P17858	427	85	13528	3.35451	0.999996	0.162264	8.80852
GOTERM_BP_FAT	GO:0044087~regulation of cellular component biogenesis	12	2.58621	0.00526526	P31146, Q01082, P60953, O15144, P62328, Q15691, P61158, P07996, Q03135, Q86VP6, P51610, Q13813	427	142	13528	2.67731	0.999996	0.160631	8.83482
GOTERM_BP_FAT	GO:0032271~regulation of protein polymerization	8	1.72414	0.00542079	P31146, Q01082, O15144, P62328, Q15691, P61158, Q03135, Q13813	427	68	13528	3.72724	0.999997	0.16288	9.08424
GOTERM_BP_FAT	GO:0007097~nuclear migration	3	0.646552	0.00569108	P35580, P60953, Q9UH99	427	4	13528	23.7611	0.999999	0.168164	9.51618
GOTERM_BP_FAT	GO:0060334~regulation of interferon-gamma-mediated signaling pathway	3	0.646552	0.00569108	Q16543, P08238, P02790	427	4	13528	23.7611	0.999999	0.168164	9.51618
GOTERM_BP_FAT	GO:0010955~negative regulation of protein maturation by peptide bond cleavage	3	0.646552	0.00569108	P05155, P07996, P01023	427	4	13528	23.7611	0.999999	0.168164	9.51618
GOTERM_BP_FAT	GO:0070096~mitochondrial outer membrane translocase complex assembly	3	0.646552	0.00569108	P34932, P07900, Q9NS69	427	4	13528	23.7611	0.999999	0.168164	9.51618
GOTERM_BP_FAT	GO:0007008~outer mitochondrial membrane organization	3	0.646552	0.00569108	P34932, P07900, Q9NS69	427	4	13528	23.7611	0.999999	0.168164	9.51618
GOTERM_BP_FAT	GO:0043487~regulation of RNA stability	5	1.07759	0.00624823	Q15717, P11940, Q08211, Q00839, Q8NC51	427	24	13528	6.60031	1	0.180835	10.4004
GOTERM_BP_FAT	GO:0000226~microtubule cytoskeleton organization	12	2.58621	0.00679923	P07437, P02511, Q14204, P16949, Q14683, Q9UH99, P68363, P62826, Q9UQE7, Q5TZA2, P35579, Q03135	427	147	13528	2.58624	1	0.192833	11.2669
GOTERM_BP_FAT	GO:0006986~response to unfolded protein	8	1.72414	0.00686373	P34932, P07900, P11142, P08238, P54652, P25685, Q9BS26, Q92598	427	71	13528	3.56975	1	0.192182	11.3678
GOTERM_BP_FAT	GO:0007160~cell-matrix adhesion	9	1.93966	0.0069127	P50895, Q14112, P05556, P14543, O15230, Q9Y3I0, P04004, P02461, P23229	427	89	13528	3.20375	1	0.191161	11.4443
GOTERM_BP_FAT	GO:0010038~response to metal ion	11	2.37069	0.00759526	P02679, P27105, P02675, P02533, P01009, P63261, O75340, P07996, Q03135, O94979, P62158	427	129	13528	2.70152	1	0.20562	12.5047
GOTERM_BP_FAT	GO:0042592~homeostatic process	37	7.97414	0.00789304	O14745, P17174, P27797, P62753, P16615, P78527, P01011, Q03135, Q8IZQ5, P02730, P30041, P13667, P62873, P10253, P00450, P00738, P62263, Q99497, P31146, P12277, O43681, P15090, Q8NBS9, P21980, Q9UKV3, Q07812, P04179, P14317, P11413, P28331, P07237, P02792, P07954, P02790, P02647, Q9BS26, P62847	427	751	13528	1.56087	1	0.210398	12.9636
GOTERM_BP_FAT	GO:0006769~nicotinamide metabolic process	6	1.2931	0.00803129	P40925, P00491, O95336, P11413, P52209, P36957	427	40	13528	4.75222	1	0.211305	13.1759
GOTERM_BP_FAT	GO:0046496~nicotinamide nucleotide metabolic process	6	1.2931	0.00803129	P40925, P00491, O95336, P11413, P52209, P36957	427	40	13528	4.75222	1	0.211305	13.1759
GOTERM_BP_FAT	GO:0042542~response to hydrogen peroxide	7	1.50862	0.00808717	P05164, P30041, P02511, P04179, P02452, P00813, Q99497	427	56	13528	3.96019	1	0.210285	13.2615
GOTERM_BP_FAT	GO:0022610~biological adhesion	35	7.5431	0.00810052	P18206, P20908, Q99715, P35221, P02461, P16615, P50895, Q9Y3I0, Q9H307, P11047, Q05707, P07996, P98160, P02760, P31146, P12110, P05556, P14543, Q14112, P12111, P26038, P14923, Q15942, P55268, P35579, P15531, P12109, Q07507, O15230, Q14126, P04275, P04004, Q08380, P23229, Q16853	427	701	13528	1.58182	1	0.208314	13.282
GOTERM_BP_FAT	GO:0007155~cell adhesion	35	7.5431	0.00820671	P18206, P20908, Q99715, P35221, P02461, P16615, P50895, Q9Y3I0, Q9H307, P11047, Q05707, P07996, P98160, P02760, P31146, P12110, P05556, P14543, Q14112, P12111, P26038, P14923, Q15942, P55268, P35579, P15531, P12109, Q07507, O15230, Q14126, P04275, P04004, Q08380, P23229, Q16853	427	700	13528	1.58407	1	0.208491	13.4445
GOTERM_BP_FAT	GO:0006695~cholesterol biosynthetic process	5	1.07759	0.00836675	Q15126, P42765, P11413, P02647, P00387	427	26	13528	6.0926	1	0.209867	13.6889
GOTERM_BP_FAT	GO:0006268~DNA unwinding during replication	4	0.862069	0.00871302	P33993, P33991, P49736, Q14566	427	14	13528	9.05186	1	0.215305	14.2154
GOTERM_BP_FAT	GO:0009820~alkaloid metabolic process	6	1.2931	0.00891588	P40925, P00491, O95336, P11413, P52209, P36957	427	41	13528	4.63632	1	0.217487	14.5225
GOTERM_BP_FAT	GO:0006006~glucose metabolic process	12	2.58621	0.00907882	P40925, Q01813, P02511, O95336, P10253, P11413, P52209, Q00796, Q04446, P19367, P62136, P17858	427	153	13528	2.48482	1	0.218763	14.7684
GOTERM_BP_FAT	GO:0032964~collagen biosynthetic process	3	0.646552	0.00928795	P20908, P02452, P02461	427	5	13528	19.0089	1	0.220981	15.083
GOTERM_BP_FAT	GO:0000389~nuclear mRNA 3'-splice site recognition	3	0.646552	0.00928795	Q12874, Q15637, Q15459	427	5	13528	19.0089	1	0.220981	15.083
GOTERM_BP_FAT	GO:0006007~glucose catabolic process	7	1.50862	0.00956737	P40925, Q01813, O95336, P11413, P52209, P19367, P17858	427	58	13528	3.82363	1	0.224601	15.5017
GOTERM_BP_FAT	GO:0044092~negative regulation of molecular function	20	4.31034	0.00957294	P35998, P25788, O43242, O43684, P15090, Q06323, Q99460, P19838, Q03135, P04899, P20810, Q86VP6, P62158, P62195, P20618, P28072, P55036, P11021, P02647, Q16401	427	334	13528	1.8971	1	0.222521	15.51
GOTERM_BP_FAT	GO:0019362~pyridine nucleotide metabolic process	6	1.2931	0.0098655	P40925, P00491, O95336, P11413, P52209, P36957	427	42	13528	4.52593	1	0.226305	15.9462
GOTERM_BP_FAT	GO:0043489~RNA stabilization	4	0.862069	0.0106403	Q15717, P11940, Q08211, Q00839	427	15	13528	8.4484	1	0.239536	17.0912
GOTERM_BP_FAT	GO:0048255~mRNA stabilization	4	0.862069	0.0106403	Q15717, P11940, Q08211, Q00839	427	15	13528	8.4484	1	0.239536	17.0912
GOTERM_BP_FAT	GO:0034613~cellular protein localization	23	4.9569	0.0109313	Q16543, Q01082, Q13596, Q14974, P60953, Q92973, Q9NS69, P55060, P27797, Q96P70, P31946, P30040, P38646, O60749, P12270, Q15436, P62258, Q07812, P53992, P62829, Q00610, P62826, P12004	427	411	13528	1.77293	1	0.242955	17.5175
GOTERM_BP_FAT	GO:0070727~cellular macromolecule localization	23	4.9569	0.0117427	Q16543, Q01082, Q13596, Q14974, P60953, Q92973, Q9NS69, P55060, P27797, Q96P70, P31946, P30040, P38646, O60749, P12270, Q15436, P62258, Q07812, P53992, P62829, Q00610, P62826, P12004	427	414	13528	1.76008	1	0.256163	18.695
GOTERM_BP_FAT	GO:0002026~regulation of the force of heart contraction	4	0.862069	0.0127944	P27105, P10253, P05023, P16615	427	16	13528	7.92037	1	0.273279	20.1978
GOTERM_BP_FAT	GO:0001959~regulation of cytokine-mediated signaling pathway	4	0.862069	0.0127944	Q16543, P08238, P02790, Q03135	427	16	13528	7.92037	1	0.273279	20.1978
GOTERM_BP_FAT	GO:0018298~protein-chromophore linkage	4	0.862069	0.0127944	Q14112, P01876, P14543, P02760	427	16	13528	7.92037	1	0.273279	20.1978
GOTERM_BP_FAT	GO:0006916~anti-apoptosis	14	3.01724	0.0135915	P18583, P04083, P50453, Q8NBS9, P19838, P38646, P05164, Q13547, P21980, P02511, Q07812, P04179, P11021, P07996	427	206	13528	2.15311	1	0.285165	21.3193
GOTERM_BP_FAT	GO:0070613~regulation of protein processing	3	0.646552	0.0136431	P05155, P07996, P01023	427	6	13528	15.8407	1	0.283596	21.3913
GOTERM_BP_FAT	GO:0010953~regulation of protein maturation by peptide bond cleavage	3	0.646552	0.0136431	P05155, P07996, P01023	427	6	13528	15.8407	1	0.283596	21.3913
GOTERM_BP_FAT	GO:0046164~alcohol catabolic process	8	1.72414	0.0137538	P40925, Q01813, O95336, P11413, P52209, Q00796, P19367, P17858	427	81	13528	3.12904	1	0.283091	21.5458
GOTERM_BP_FAT	GO:0016477~cell migration	17	3.66379	0.0141514	P31146, P06702, Q02880, P20908, P05556, Q01518, P26038, P35579, P78527, P35580, O15230, P62258, Q07812, P11047, P07996, P23229, P02647	427	276	13528	1.9514	1	0.287544	22.0982
GOTERM_BP_FAT	GO:0006886~intracellular protein transport	21	4.52586	0.0149948	Q16543, Q01082, Q13596, Q14974, Q92973, Q9NS69, P55060, P27797, Q96P70, P31946, P30040, P38646, O60749, P12270, Q15436, P62258, P53992, P62829, Q00610, P62826, P12004	427	374	13528	1.77891	1	0.299389	23.2576
GOTERM_BP_FAT	GO:0000059~protein import into nucleus, docking	4	0.862069	0.0151792	Q14974, Q92973, P55060, Q96P70	427	17	13528	7.45447	1	0.299979	23.5089
GOTERM_BP_FAT	GO:0015980~energy derivation by oxidation of organic compounds	11	2.37069	0.0157017	P40925, P10253, P14927, P04179, P17174, P28331, P07954, Q04446, P36957, P22695, P62136	427	144	13528	2.42011	1	0.306081	24.2169
GOTERM_BP_FAT	GO:0048870~cell motility	18	3.87931	0.0176097	P31146, P06702, Q02880, P20908, P05556, Q01518, P26038, Q00796, P35579, P78527, P35580, O15230, P62258, Q07812, P11047, P07996, P23229, P02647	427	307	13528	1.85755	1	0.333835	26.75
GOTERM_BP_FAT	GO:0051674~localization of cell	18	3.87931	0.0176097	P31146, P06702, Q02880, P20908, P05556, Q01518, P26038, Q00796, P35579, P78527, P35580, O15230, P62258, Q07812, P11047, P07996, P23229, P02647	427	307	13528	1.85755	1	0.333835	26.75
GOTERM_BP_FAT	GO:0032508~DNA duplex unwinding	4	0.862069	0.0177973	P33993, P33991, P49736, Q14566	427	18	13528	7.04033	1	0.334114	26.9947
GOTERM_BP_FAT	GO:0032392~DNA geometric change	4	0.862069	0.0177973	P33993, P33991, P49736, Q14566	427	18	13528	7.04033	1	0.334114	26.9947
GOTERM_BP_FAT	GO:0051258~protein polymerization	6	1.2931	0.0185062	P02679, P07437, P02675, P68363, P68371, Q03135	427	49	13528	3.87937	1	0.342268	27.9124
GOTERM_BP_FAT	GO:0006606~protein import into nucleus	8	1.72414	0.0186169	P12270, Q01082, Q14974, Q92973, P55060, P62829, Q96P70, P62826	427	86	13528	2.94712	1	0.341315	28.0547
GOTERM_BP_FAT	GO:0044093~positive regulation of molecular function	29	6.25	0.0186243	P35998, P25788, O43242, P60953, Q99460, P31946, P04899, Q03135, P62158, P62195, P20618, P62873, P63208, Q13526, P55036, O43707, P07996, Q16401, Q01518, P02748, Q06323, Q9P035, Q86UE4, P15531, P28072, P21980, Q05682, Q07812, P02647	427	586	13528	1.56786	1	0.338849	28.0642
GOTERM_BP_FAT	GO:0040023~establishment of nucleus localization	3	0.646552	0.0187053	P35580, P60953, Q9UH99	427	7	13528	13.5778	1	0.337506	28.1682
GOTERM_BP_FAT	GO:0034446~substrate adhesion-dependent cell spreading	3	0.646552	0.0187053	O15230, Q9Y3I0, P11047	427	7	13528	13.5778	1	0.337506	28.1682
GOTERM_BP_FAT	GO:0006605~protein targeting	14	3.01724	0.0187438	Q16543, Q01082, Q14974, Q9NS69, Q92973, P55060, P27797, Q96P70, P31946, P38646, P12270, P62258, P62829, P62826	427	215	13528	2.06298	1	0.335562	28.2176
GOTERM_BP_FAT	GO:0051789~response to protein stimulus	9	1.93966	0.0196522	P34932, P07900, P11142, P08238, P54652, P25685, P61158, Q9BS26, Q92598	427	107	13528	2.6648	1	0.346181	29.373
GOTERM_BP_FAT	GO:0051170~nuclear import	8	1.72414	0.020863	P12270, Q01082, Q14974, Q92973, P55060, P62829, Q96P70, P62826	427	88	13528	2.88014	1	0.360658	30.8858
GOTERM_BP_FAT	GO:0019320~hexose catabolic process	7	1.50862	0.0212762	P40925, Q01813, O95336, P11413, P52209, P19367, P17858	427	69	13528	3.21407	1	0.363772	31.3951
GOTERM_BP_FAT	GO:0031333~negative regulation of protein complex assembly	5	1.07759	0.0213223	Q01082, P60953, P62328, Q15691, Q13813	427	34	13528	4.65904	1	0.361847	31.4517
GOTERM_BP_FAT	GO:0043648~dicarboxylic acid metabolic process	5	1.07759	0.0213223	P40925, P23368, P17174, P07954, P36957	427	34	13528	4.65904	1	0.361847	31.4517
GOTERM_BP_FAT	GO:0016052~carbohydrate catabolic process	9	1.93966	0.021711	P40925, Q01813, O95336, P10253, P11413, P52209, Q00796, P19367, P17858	427	109	13528	2.6159	1	0.364563	31.9271
GOTERM_BP_FAT	GO:0019725~cellular homeostasis	24	5.17241	0.0221715	O14745, P12277, O43681, Q8NBS9, P27797, P16615, Q03135, P02730, Q8IZQ5, P13667, P30041, P21980, P62873, Q07812, P10253, P04179, P28331, P07237, P02792, P00738, P00450, P02790, Q99497, Q9BS26	427	466	13528	1.63167	1	0.368175	32.4865
GOTERM_BP_FAT	GO:0048193~Golgi vesicle transport	10	2.15517	0.022681	Q15436, O75396, P11142, Q8NBS9, P50570, P53992, P02792, Q00610, O94979, O14579	427	131	13528	2.41844	1	0.372345	33.1001
GOTERM_BP_FAT	GO:0006733~oxidoreduction coenzyme metabolic process	6	1.2931	0.0233771	P40925, P00491, O95336, P11413, P52209, P36957	427	52	13528	3.65556	1	0.378816	33.9302
GOTERM_BP_FAT	GO:0016126~sterol biosynthetic process	5	1.07759	0.0234924	Q15126, P42765, P11413, P02647, P00387	427	35	13528	4.52593	1	0.377771	34.0666
GOTERM_BP_FAT	GO:0009060~aerobic respiration	5	1.07759	0.0234924	P40925, P14927, P07954, P36957, P22695	427	35	13528	4.52593	1	0.377771	34.0666
GOTERM_BP_FAT	GO:0043484~regulation of RNA splicing	4	0.862069	0.0237396	P52597, P62277, P08621, P62854	427	20	13528	6.3363	1	0.378407	34.3584
GOTERM_BP_FAT	GO:0046365~monosaccharide catabolic process	7	1.50862	0.0241346	P40925, Q01813, O95336, P11413, P52209, P19367, P17858	427	71	13528	3.12353	1	0.380877	34.8223
GOTERM_BP_FAT	GO:0006108~malate metabolic process	3	0.646552	0.0244261	P40925, P23368, P07954	427	8	13528	11.8806	1	0.382023	35.1626
GOTERM_BP_FAT	GO:0022411~cellular component disassembly	6	1.2931	0.0251679	Q6NZI2, Q9H0D6, Q07812, P16949, P11047, Q9Y5B9	427	53	13528	3.58658	1	0.388622	36.0209
GOTERM_BP_FAT	GO:0007015~actin filament organization	7	1.50862	0.0256557	P31146, Q9UI08, Q05682, P68032, O43707, Q16643, P13796	427	72	13528	3.08015	1	0.392026	36.5796
GOTERM_BP_FAT	GO:0055072~iron ion homeostasis	5	1.07759	0.0257917	P04179, P00738, P02792, P00450, P02790	427	36	13528	4.40021	1	0.391198	36.7345
GOTERM_BP_FAT	GO:0010927~cellular component assembly involved in morphogenesis	5	1.07759	0.0257917	P35580, P05556, P68032, P63261, P35749	427	36	13528	4.40021	1	0.391198	36.7345
GOTERM_BP_FAT	GO:0006913~nucleocytoplasmic transport	11	2.37069	0.0258287	P12270, Q01082, Q14974, Q92973, P55060, P39687, P27797, P62829, Q96P70, P62826, P38646	427	156	13528	2.23395	1	0.389214	36.7766
GOTERM_BP_FAT	GO:0051051~negative regulation of transport	10	2.15517	0.0269139	O75915, P02511, P31946, P19838, P07996, P02647, P04899, P00813, P62158, P17858	427	135	13528	2.34678	1	0.399461	37.9993
GOTERM_BP_FAT	GO:0030833~regulation of actin filament polymerization	6	1.2931	0.0270443	P31146, Q01082, O15144, P62328, P61158, Q13813	427	54	13528	3.52017	1	0.398541	38.1447
GOTERM_BP_FAT	GO:0034728~nucleosome organization	8	1.72414	0.0272876	P49321, O75367, P55209, P16401, Q93077, P49736, O60264, Q9Y5B9	427	93	13528	2.72529	1	0.39892	38.4152
GOTERM_BP_FAT	GO:0051169~nuclear transport	11	2.37069	0.0278882	P12270, Q01082, Q14974, Q92973, P55060, P39687, P27797, P62829, Q96P70, P62826, P38646	427	158	13528	2.20567	1	0.403309	39.078
GOTERM_BP_FAT	GO:0034504~protein localization in nucleus	8	1.72414	0.0287172	P12270, Q01082, Q14974, Q92973, P55060, P62829, Q96P70, P62826	427	94	13528	2.6963	1	0.410122	39.982
GOTERM_BP_FAT	GO:0034660~ncRNA metabolic process	14	3.01724	0.0299829	P62249, P12270, Q9Y285, P18124, P07814, P14868, P26639, Q9NSD9, Q9P2J5, Q9UQ80, P62753, P38919, P62263, P62847	427	230	13528	1.92844	1	0.421462	41.3376
GOTERM_BP_FAT	GO:0008104~protein localization	39	8.40517	0.030218	Q96QK1, Q13596, Q01082, Q14974, P60953, Q9NS69, P55060, P27797, P31946, O75436, Q03135, O94979, P49321, P13667, P12270, Q8TEM1, P62328, P62829, P53992, P62826, Q00610, O43707, P12004, P98160, O14579, Q16543, Q92973, P02452, Q96P70, Q5TZA2, P30040, P35579, P38646, O60749, Q15436, O75396, Q07812, P62258, Q13228	427	882	13528	1.40088	1	0.421565	41.5862
GOTERM_BP_FAT	GO:0000302~response to reactive oxygen species	7	1.50862	0.0305974	P05164, P30041, P02511, P04179, P02452, P00813, Q99497	427	75	13528	2.95694	1	0.42319	41.9853
GOTERM_BP_FAT	GO:0045861~negative regulation of proteolysis	4	0.862069	0.030624	P05155, P08238, P07996, P01023	427	22	13528	5.76027	1	0.421096	42.0132
GOTERM_BP_FAT	GO:0006098~pentose-phosphate shunt	3	0.646552	0.0307591	O95336, P11413, P52209	427	9	13528	10.5605	1	0.420159	42.1547
GOTERM_BP_FAT	GO:0009408~response to heat	6	1.2931	0.0310585	P27105, P34932, Q08211, P02511, O14558, P07996	427	56	13528	3.39445	1	0.420936	42.4669
GOTERM_BP_FAT	GO:0043603~cellular amide metabolic process	6	1.2931	0.0310585	P40925, P00491, O95336, P11413, P52209, P36957	427	56	13528	3.39445	1	0.420936	42.4669
GOTERM_BP_FAT	GO:0048738~cardiac muscle tissue development	6	1.2931	0.0331982	P35580, P05556, P10253, P68032, P98160, P35749	427	57	13528	3.33489	1	0.440302	44.6529
GOTERM_BP_FAT	GO:0034330~cell junction organization	6	1.2931	0.0331982	P18206, P60953, O15230, P11047, P35221, P23229	427	57	13528	3.33489	1	0.440302	44.6529
GOTERM_BP_FAT	GO:0010332~response to gamma radiation	4	0.862069	0.034417	Q07812, P04179, Q03135, P78527	427	23	13528	5.50983	1	0.449913	45.8627
GOTERM_BP_FAT	GO:0030048~actin filament-based movement	4	0.862069	0.034417	P35580, P60660, P68032, P35579	427	23	13528	5.50983	1	0.449913	45.8627
GOTERM_BP_FAT	GO:0006261~DNA-dependent DNA replication	6	1.2931	0.0354276	P33993, P33992, P33991, P49736, Q14566, P25205	427	58	13528	3.2774	1	0.457257	46.8469
GOTERM_BP_FAT	GO:0007517~muscle organ development	13	2.80172	0.035524	P05556, P12111, P60660, Q01995, Q03135, P35580, P02511, O15230, P10253, P16401, P68032, P98160, P35749	427	211	13528	1.95194	1	0.455799	46.94
GOTERM_BP_FAT	GO:0051647~nucleus localization	3	0.646552	0.0376603	P35580, P60953, Q9UH99	427	10	13528	9.50445	1	0.473317	48.9619
GOTERM_BP_FAT	GO:0006260~DNA replication	12	2.58621	0.0382111	P33993, P49321, Q96PK6, P33316, P33992, P33991, P55209, P49736, Q9Y5B9, P12004, Q14566, P25205	427	190	13528	2.00094	1	0.475934	49.4714
GOTERM_BP_FAT	GO:0048872~homeostasis of number of cells	8	1.72414	0.0383631	P31146, Q9UKV3, Q07812, P14317, P11413, P07954, P62263, P62847	427	100	13528	2.53452	1	0.474929	49.6111
GOTERM_BP_FAT	GO:0032412~regulation of ion transmembrane transporter activity	4	0.862069	0.0384411	O14745, O43707, P04899, P62158	427	24	13528	5.28025	1	0.473274	49.6826
GOTERM_BP_FAT	GO:0034329~cell junction assembly	5	1.07759	0.0392655	P18206, O15230, P11047, P35221, P23229	427	41	13528	3.8636	1	0.478259	50.4332
GOTERM_BP_FAT	GO:0006091~generation of precursor metabolites and energy	17	3.66379	0.0393039	P40925, Q01813, P14927, P17174, Q04446, P19367, P21281, P62136, P17858, P38117, P10253, P48047, P04179, P28331, P07954, P36957, P22695	427	313	13528	1.72072	1	0.476267	50.4679
GOTERM_BP_FAT	GO:0019318~hexose metabolic process	12	2.58621	0.0407228	P40925, Q01813, P02511, O95336, P10253, P11413, P52209, Q00796, Q04446, P19367, P62136, P17858	427	192	13528	1.98009	1	0.486267	51.7341
GOTERM_BP_FAT	GO:0033043~regulation of organelle organization	13	2.80172	0.042148	P31146, P27105, P12270, O14744, Q01082, P60953, O15144, P62328, Q13526, Q15691, P61158, Q03135, Q13813	427	217	13528	1.89797	1	0.496016	52.9753
GOTERM_BP_FAT	GO:0008064~regulation of actin polymerization or depolymerization	6	1.2931	0.0426597	P31146, Q01082, O15144, P62328, P61158, Q13813	427	61	13528	3.11621	1	0.497951	53.4135
GOTERM_BP_FAT	GO:0034765~regulation of ion transmembrane transport	4	0.862069	0.0426935	O14745, O43707, P04899, P62158	427	25	13528	5.06904	1	0.495918	53.4423
GOTERM_BP_FAT	GO:0042743~hydrogen peroxide metabolic process	4	0.862069	0.0426935	P05164, P30041, P04179, Q99497	427	25	13528	5.06904	1	0.495918	53.4423
GOTERM_BP_FAT	GO:0050777~negative regulation of immune response	4	0.862069	0.0426935	P05155, P02461, P01023, P02760	427	25	13528	5.06904	1	0.495918	53.4423
GOTERM_BP_FAT	GO:0006511~ubiquitin-dependent protein catabolic process	14	3.01724	0.0430222	P20618, P35998, P28072, O43242, P25788, O43684, O94905, P63208, Q06323, P55036, Q99460, P61086, Q16401, P62195	427	242	13528	1.83281	1	0.496332	53.7216
GOTERM_BP_FAT	GO:0051186~cofactor metabolic process	12	2.58621	0.0447014	P40925, P00491, O95336, P04179, P11413, P52209, P07954, P02790, P36957, P02760, P11586, Q9Y2Q3	427	195	13528	1.94963	1	0.507635	55.1239
GOTERM_BP_FAT	GO:0051881~regulation of mitochondrial membrane potential	3	0.646552	0.0450877	Q07812, P04179, P28331	427	11	13528	8.64041	1	0.50842	55.4408
GOTERM_BP_FAT	GO:0034623~cellular macromolecular complex disassembly	4	0.862069	0.0471709	Q6NZI2, Q9H0D6, P16949, Q9Y5B9	427	26	13528	4.87408	1	0.522368	57.1137
GOTERM_BP_FAT	GO:0022898~regulation of transmembrane transporter activity	4	0.862069	0.0471709	O14745, O43707, P04899, P62158	427	26	13528	4.87408	1	0.522368	57.1137
GOTERM_BP_FAT	GO:0032984~macromolecular complex disassembly	4	0.862069	0.0471709	Q6NZI2, Q9H0D6, P16949, Q9Y5B9	427	26	13528	4.87408	1	0.522368	57.1137
GOTERM_BP_FAT	GO:0006333~chromatin assembly or disassembly	9	1.93966	0.047426	O75367, P55209, P16401, Q93077, Q14839, Q13185, P49736, O60264, Q9Y5B9	427	127	13528	2.24515	1	0.522034	57.3144
GOTERM_BP_FAT	GO:0030832~regulation of actin filament length	6	1.2931	0.0479397	P31146, Q01082, O15144, P62328, P61158, Q13813	427	63	13528	3.01729	1	0.523662	57.7159
GOTERM_BP_FAT	GO:0045454~cell redox homeostasis	6	1.2931	0.0479397	P30041, P13667, Q8NBS9, P07237, Q8IZQ5, Q9BS26	427	63	13528	3.01729	1	0.523662	57.7159
GOTERM_BP_FAT	GO:0005996~monosaccharide metabolic process	13	2.80172	0.0486275	P40925, Q01813, Q00796, Q04446, P19367, P62136, P17858, P02511, O95336, P10253, Q9UJ70, P11413, P52209	427	222	13528	1.85522	1	0.526567	58.248
GOTERM_BP_FAT	GO:0006259~DNA metabolic process	24	5.17241	0.0501887	P33316, Q02880, Q9H0D6, Q9Y230, O75475, P23246, Q9Y5B9, P78527, P25205, Q15233, P49321, Q96PK6, P33993, P33992, P33991, Q07812, P55209, P04179, Q14683, P49736, P62826, Q9UQE7, P12004, Q14566	427	506	13528	1.50268	1	0.535824	59.4323
GOTERM_BP_FAT	GO:0045428~regulation of nitric oxide biosynthetic process	4	0.862069	0.0518694	P07900, P08238, P04179, Q03135	427	27	13528	4.69356	1	0.545654	60.6719
GOTERM_BP_FAT	GO:0034762~regulation of transmembrane transport	4	0.862069	0.0518694	O14745, O43707, P04899, P62158	427	27	13528	4.69356	1	0.545654	60.6719
GOTERM_BP_FAT	GO:0006732~coenzyme metabolic process	10	2.15517	0.0528779	P40925, P00491, O95336, P04179, P11413, P52209, P07954, P36957, P11586, Q9Y2Q3	427	153	13528	2.07069	1	0.550505	61.3984
GOTERM_BP_FAT	GO:0008354~germ cell migration	3	0.646552	0.0530017	P05556, Q07812, P78527	427	12	13528	7.92037	1	0.549129	61.4867
GOTERM_BP_FAT	GO:0002920~regulation of humoral immune response	3	0.646552	0.0530017	P05155, P02790, P01023	427	12	13528	7.92037	1	0.549129	61.4867
GOTERM_BP_FAT	GO:0017038~protein import	9	1.93966	0.0550587	P12270, Q01082, Q14974, Q9NS69, Q92973, P55060, P62829, Q96P70, P62826	427	131	13528	2.17659	1	0.561006	62.9265
GOTERM_BP_FAT	GO:0000387~spliceosomal snRNP biogenesis	4	0.862069	0.0567849	O14744, P62318, P62306, P62304	427	28	13528	4.52593	1	0.570286	64.0953
GOTERM_BP_FAT	GO:0007017~microtubule-based process	14	3.01724	0.057551	P07437, P68363, Q9UH99, Q5TZA2, P35579, Q03135, Q86UP2, P68371, P02511, P16949, Q14204, Q14683, P62826, Q9UQE7	427	253	13528	1.75313	1	0.573077	64.6029
GOTERM_BP_FAT	GO:0015031~protein transport	33	7.11207	0.0583135	Q96QK1, Q13596, Q01082, Q14974, Q9NS69, P55060, P27797, P31946, O75436, O94979, P49321, P13667, P12270, Q8TEM1, P53992, P62829, P62826, Q00610, O43707, P12004, O14579, Q16543, Q92973, P02452, Q96P70, P30040, P35579, P38646, O60749, Q15436, O75396, P62258, Q13228	427	762	13528	1.37203	1	0.575798	65.1013
GOTERM_BP_FAT	GO:0051146~striated muscle cell differentiation	7	1.50862	0.058971	P35580, P05556, P68032, P63261, P35749, P35579, P20810	427	88	13528	2.52012	1	0.577806	65.5258
GOTERM_BP_FAT	GO:0006800~oxygen and reactive oxygen species metabolic process	6	1.2931	0.0596091	P05164, P30041, P02511, P04179, P28331, Q99497	427	67	13528	2.83715	1	0.57966	65.9331
GOTERM_BP_FAT	GO:0030866~cortical actin cytoskeleton organization	3	0.646552	0.0613642	Q9Y2J2, P27797, Q9NZN4	427	13	13528	7.31112	1	0.588406	67.0301
GOTERM_BP_FAT	GO:0031109~microtubule polymerization or depolymerization	3	0.646552	0.0613642	P02511, P16949, Q03135	427	13	13528	7.31112	1	0.588406	67.0301
GOTERM_BP_FAT	GO:0043588~skin development	4	0.862069	0.0619126	P20908, P02452, P02461, P08123	427	29	13528	4.36986	1	0.589595	67.366
GOTERM_BP_FAT	GO:0032272~negative regulation of protein polymerization	4	0.862069	0.0619126	Q01082, P62328, Q15691, Q13813	427	29	13528	4.36986	1	0.589595	67.366
GOTERM_BP_FAT	GO:0045807~positive regulation of endocytosis	4	0.862069	0.0619126	P27797, O43707, P01024, Q03135	427	29	13528	4.36986	1	0.589595	67.366
GOTERM_BP_FAT	GO:0001868~regulation of complement activation, lectin pathway	2	0.431034	0.0619911	P05155, P01023	427	2	13528	31.6815	1	0.587917	67.4138
GOTERM_BP_FAT	GO:0060338~regulation of type I interferon-mediated signaling pathway	2	0.431034	0.0619911	Q16543, P08238	427	2	13528	31.6815	1	0.587917	67.4138
GOTERM_BP_FAT	GO:0032796~uropod organization	2	0.431034	0.0619911	P31146, P35579	427	2	13528	31.6815	1	0.587917	67.4138
GOTERM_BP_FAT	GO:0009051~pentose-phosphate shunt, oxidative branch	2	0.431034	0.0619911	P11413, P52209	427	2	13528	31.6815	1	0.587917	67.4138
GOTERM_BP_FAT	GO:0034619~cellular chaperone-mediated protein complex assembly	2	0.431034	0.0619911	P34932, P07900	427	2	13528	31.6815	1	0.587917	67.4138
GOTERM_BP_FAT	GO:0001869~negative regulation of complement activation, lectin pathway	2	0.431034	0.0619911	P05155, P01023	427	2	13528	31.6815	1	0.587917	67.4138
GOTERM_BP_FAT	GO:0046102~inosine metabolic process	2	0.431034	0.0619911	P00491, P00813	427	2	13528	31.6815	1	0.587917	67.4138
GOTERM_BP_FAT	GO:0045936~negative regulation of phosphate metabolic process	5	1.07759	0.0637225	P27105, Q07812, P62258, P31946, Q03135	427	48	13528	3.30016	1	0.596182	68.4517
GOTERM_BP_FAT	GO:0010563~negative regulation of phosphorus metabolic process	5	1.07759	0.0637225	P27105, Q07812, P62258, P31946, Q03135	427	48	13528	3.30016	1	0.596182	68.4517
GOTERM_BP_FAT	GO:0032101~regulation of response to external stimulus	10	2.15517	0.064272	P04196, P07355, P21980, P05155, P15090, P01024, P07996, P01023, Q03135, P00813	427	159	13528	1.99255	1	0.597297	68.7746
GOTERM_BP_FAT	GO:0043085~positive regulation of catalytic activity	24	5.17241	0.0643439	P35998, P25788, O43242, P60953, Q01518, P02748, Q06323, Q99460, Q9P035, P31946, Q03135, P04899, P62195, P20618, P28072, P62873, P21980, Q07812, P63208, Q13526, P55036, P07996, P02647, Q16401	427	520	13528	1.46222	1	0.595597	68.8166
GOTERM_BP_FAT	GO:0045184~establishment of protein localization	33	7.11207	0.0656917	Q96QK1, Q13596, Q01082, Q14974, Q9NS69, P55060, P27797, P31946, O75436, O94979, P49321, P13667, P12270, Q8TEM1, P53992, P62829, P62826, Q00610, O43707, P12004, O14579, Q16543, Q92973, P02452, Q96P70, P30040, P35579, P38646, O60749, Q15436, O75396, P62258, Q13228	427	769	13528	1.35954	1	0.601342	69.5943
GOTERM_BP_FAT	GO:0034101~erythrocyte homeostasis	5	1.07759	0.0677417	Q9UKV3, P14317, P11413, P62263, P62847	427	49	13528	3.23281	1	0.610914	70.7423
GOTERM_BP_FAT	GO:0030155~regulation of cell adhesion	9	1.93966	0.0679039	P21980, P14543, O15230, P02452, P52566, P04004, P23229, P07996, P00813	427	137	13528	2.08127	1	0.609732	70.8314
GOTERM_BP_FAT	GO:0002449~lymphocyte mediated immunity	6	1.2931	0.0693309	P01903, P07437, P05155, P02748, P01024, P68371	427	70	13528	2.71556	1	0.615569	71.604
GOTERM_BP_FAT	GO:0006364~rRNA processing	7	1.50862	0.0700687	P62249, P18124, Q9UQ80, P62753, P38919, P62263, P62847	427	92	13528	2.41055	1	0.617533	71.9958
GOTERM_BP_FAT	GO:0030865~cortical cytoskeleton organization	3	0.646552	0.0701394	Q9Y2J2, P27797, Q9NZN4	427	14	13528	6.78889	1	0.615858	72.0331
GOTERM_BP_FAT	GO:0030097~hemopoiesis	13	2.80172	0.0704305	P05556, P60953, P35268, P35579, P78527, Q9UKV3, Q07812, P14317, P04179, P11413, P62263, P07766, P00813	427	236	13528	1.74517	1	0.61539	72.1861
GOTERM_BP_FAT	GO:0006879~cellular iron ion homeostasis	4	0.862069	0.0727844	P00738, P02792, P00450, P02790	427	31	13528	4.08794	1	0.625901	73.3947
GOTERM_BP_FAT	GO:0051187~cofactor catabolic process	4	0.862069	0.0727844	P40925, P07954, P36957, P02760	427	31	13528	4.08794	1	0.625901	73.3947
GOTERM_BP_FAT	GO:0009611~response to wounding	24	5.17241	0.0745098	P02763, P02679, P27105, P06702, P15924, P04083, P20908, P02675, P02748, P19838, P55268, P02461, P01011, P35580, P29350, P05155, Q07812, P04179, P01009, P04275, P07996, P01024, P01023, Q16853	427	530	13528	1.43463	1	0.632831	74.2489
GOTERM_BP_FAT	GO:0006979~response to oxidative stress	10	2.15517	0.0748715	P05164, P30041, P27105, O00151, P02511, P04179, P11413, P02452, P00813, Q99497	427	164	13528	1.9318	1	0.632668	74.4247
GOTERM_BP_FAT	GO:0007006~mitochondrial membrane organization	4	0.862069	0.0785177	P34932, P07900, Q9NS69, Q07812	427	32	13528	3.96019	1	0.648867	76.1345
GOTERM_BP_FAT	GO:0030168~platelet activation	4	0.862069	0.0785177	P02679, P02675, P04275, P02461	427	32	13528	3.96019	1	0.648867	76.1345
GOTERM_BP_FAT	GO:0051129~negative regulation of cellular component organization	9	1.93966	0.0799072	P31146, P12270, Q01082, P60953, P62328, Q15691, P07996, P02647, Q13813	427	142	13528	2.00798	1	0.653593	76.7572
GOTERM_BP_FAT	GO:0055002~striated muscle cell development	5	1.07759	0.0805617	P35580, P05556, P68032, P63261, P35749	427	52	13528	3.0463	1	0.654738	77.0452
GOTERM_BP_FAT	GO:0014706~striated muscle tissue development	8	1.72414	0.0818641	P35580, P05556, P10253, P60660, P68032, P98160, P35749, Q03135	427	119	13528	2.12985	1	0.658912	77.6083
GOTERM_BP_FAT	GO:0016072~rRNA metabolic process	7	1.50862	0.0822905	P62249, P18124, Q9UQ80, P62753, P38919, P62263, P62847	427	96	13528	2.31011	1	0.658946	77.7898
GOTERM_BP_FAT	GO:0032409~regulation of transporter activity	4	0.862069	0.0844415	O14745, O43707, P04899, P62158	427	33	13528	3.84018	1	0.666883	78.6845
GOTERM_BP_FAT	GO:0045333~cellular respiration	7	1.50862	0.0855201	P40925, P14927, P04179, P28331, P07954, P36957, P22695	427	97	13528	2.28629	1	0.66981	79.1202
GOTERM_BP_FAT	GO:0001568~blood vessel development	13	2.80172	0.0871862	P07355, P20908, P02452, P02461, P08123, Q03135, P35579, P21980, O15230, Q07812, P21810, P07996, P19338	427	245	13528	1.68106	1	0.675273	79.7768
GOTERM_BP_FAT	GO:0006739~NADP metabolic process	3	0.646552	0.0887929	O95336, P11413, P52209	427	16	13528	5.94028	1	0.680347	80.3915
GOTERM_BP_FAT	GO:0002526~acute inflammatory response	7	1.50862	0.0888188	P02763, P05155, P02748, P01009, P01024, P01023, P01011	427	98	13528	2.26296	1	0.678564	80.4012
GOTERM_BP_FAT	GO:0042476~odontogenesis	5	1.07759	0.0897268	O15230, Q07812, P02452, P23229, P08123	427	54	13528	2.93347	1	0.680568	80.7406
GOTERM_BP_FAT	GO:0033365~protein localization in organelle	9	1.93966	0.0903631	P12270, Q01082, Q14974, Q9NS69, Q92973, P55060, P62829, Q96P70, P62826	427	146	13528	1.95297	1	0.681395	80.9752
GOTERM_BP_FAT	GO:0042254~ribosome biogenesis	8	1.72414	0.0905927	P62249, P18124, P62424, Q9UQ80, P62753, P38919, P62263, P62847	427	122	13528	2.07748	1	0.680501	81.0591
GOTERM_BP_FAT	GO:0050727~regulation of inflammatory response	6	1.2931	0.0912254	P21980, P05155, P15090, P01024, P01023, P00813	427	76	13528	2.50117	1	0.681307	81.2887
GOTERM_BP_FAT	GO:0035308~negative regulation of protein amino acid dephosphorylation	2	0.431034	0.0915336	P62258, P31946	427	3	13528	21.121	1	0.680752	81.3996
GOTERM_BP_FAT	GO:0007021~tubulin complex assembly	2	0.431034	0.0915336	O75347, P17987	427	3	13528	21.121	1	0.680752	81.3996
GOTERM_BP_FAT	GO:0008218~bioluminescence	2	0.431034	0.0915336	Q14112, P14543	427	3	13528	21.121	1	0.680752	81.3996
GOTERM_BP_FAT	GO:0006106~fumarate metabolic process	2	0.431034	0.0915336	P17174, P07954	427	3	13528	21.121	1	0.680752	81.3996
GOTERM_BP_FAT	GO:0030449~regulation of complement activation	2	0.431034	0.0915336	P05155, P01023	427	3	13528	21.121	1	0.680752	81.3996
GOTERM_BP_FAT	GO:0006610~ribosomal protein import into nucleus	2	0.431034	0.0915336	Q14974, P62829	427	3	13528	21.121	1	0.680752	81.3996
GOTERM_BP_FAT	GO:0019322~pentose biosynthetic process	2	0.431034	0.0915336	P11413, P52209	427	3	13528	21.121	1	0.680752	81.3996
GOTERM_BP_FAT	GO:0035234~germ cell programmed cell death	2	0.431034	0.0915336	Q07812, P78527	427	3	13528	21.121	1	0.680752	81.3996
GOTERM_BP_FAT	GO:0035305~negative regulation of dephosphorylation	2	0.431034	0.0915336	P62258, P31946	427	3	13528	21.121	1	0.680752	81.3996
GOTERM_BP_FAT	GO:0045916~negative regulation of complement activation	2	0.431034	0.0915336	P05155, P01023	427	3	13528	21.121	1	0.680752	81.3996
GOTERM_BP_FAT	GO:0043269~regulation of ion transport	7	1.50862	0.0921861	O14745, Q07812, Q15019, O43707, Q03135, P04899, P62158	427	99	13528	2.24011	1	0.681633	81.6322
GOTERM_BP_FAT	GO:0051494~negative regulation of cytoskeleton organization	5	1.07759	0.0944891	P31146, Q01082, P62328, Q15691, Q13813	427	55	13528	2.88014	1	0.689241	82.4318
GOTERM_BP_FAT	GO:0008016~regulation of heart contraction	6	1.2931	0.0951844	P27105, P10253, P17661, P05023, P16615, P00813	427	77	13528	2.46869	1	0.69023	82.6667
GOTERM_BP_FAT	GO:0043409~negative regulation of MAPKKK cascade	3	0.646552	0.0986081	P27105, P02760, Q03135	427	17	13528	5.59085	1	0.701898	83.7806
GOTERM_BP_FAT	GO:0048873~homeostasis of number of cells within a tissue	3	0.646552	0.0986081	P31146, Q07812, P07954	427	17	13528	5.59085	1	0.701898	83.7806
GOTERM_BP_FAT	GO:0006000~fructose metabolic process	3	0.646552	0.0986081	Q01813, Q00796, P17858	427	17	13528	5.59085	1	0.701898	83.7806
GOTERM_BP_FAT	GO:0043241~protein complex disassembly	3	0.646552	0.0986081	Q6NZI2, Q9H0D6, P16949	427	17	13528	5.59085	1	0.701898	83.7806
GOTERM_BP_FAT	GO:0043624~cellular protein complex disassembly	3	0.646552	0.0986081	Q6NZI2, Q9H0D6, P16949	427	17	13528	5.59085	1	0.701898	83.7806
GOTERM_BP_FAT	GO:0007088~regulation of mitosis	5	1.07759	0.0993684	O14744, P27105, P12270, P60953, Q13526	427	56	13528	2.82871	1	0.703037	84.0186
GOTERM_BP_FAT	GO:0055001~muscle cell development	5	1.07759	0.0993684	P35580, P05556, P68032, P63261, P35749	427	56	13528	2.82871	1	0.703037	84.0186
GOTERM_BP_FAT	GO:0006338~chromatin remodeling	5	1.07759	0.0993684	P49321, Q13547, Q13185, O96019, O60264	427	56	13528	2.82871	1	0.703037	84.0186
GOTERM_BP_FAT	GO:0051783~regulation of nuclear division	5	1.07759	0.0993684	O14744, P27105, P12270, P60953, Q13526	427	56	13528	2.82871	1	0.703037	84.0186
GOTERM_BP_FAT	GO:0001944~vasculature development	13	2.80172	0.0996757	P07355, P20908, P02452, P02461, P08123, Q03135, P35579, P21980, O15230, Q07812, P21810, P07996, P19338	427	251	13528	1.64087	1	0.702439	84.1139
GOTERM_BP_FAT	GO:0060537~muscle tissue development	8	1.72414	0.0998244	P35580, P05556, P10253, P60660, P68032, P98160, P35749, Q03135	427	125	13528	2.02762	1	0.701241	84.1598
GOTERM_BP_FAT	GO:0016192~vesicle-mediated transport	25	5.38793	0.0999092	Q96QK1, Q13596, Q9NZN4, O75436, O94979, Q9H4M9, Q03135, P61163, P11142, P53992, Q00610, P07996, O14579, P31146, Q01518, Q8NBS9, P50570, O60749, P15531, P35580, Q15436, O75396, O60664, O75131, P02792	427	576	13528	1.37507	1	0.699808	84.1859

## Sheet: B3vN
Category	Term	Count	%	PValue	Genes	List Total	Pop Hits	Pop Total	Fold Enrichment	Bonferroni	Benjamini	FDR
GOTERM_BP_FAT	GO:0006091~generation of precursor metabolites and energy	38	8.42572	8.97023e-13	Q01813, P17174, P04075, P09622, O95168, P10253, Q96I99, P13804, P10155, P36542, P22695, O43396, P40925, P40926, P63092, P08574, P18669, P14927, P06744, P09972, P24539, P06576, P11177, P31930, P38117, P36871, P00558, Q00325, P48047, P04179, P25705, O75947, P14618, P07954, P50213, Q99798, O75390, P21399	408	313	13528	4.02543	2.17089e-09	2.17089e-09	1.57665e-09
GOTERM_BP_FAT	GO:0007010~cytoskeleton organization	41	9.09091	3.09299e-10	Q99439, P60953, Q8WZ42, P52566, P04075, Q9NZN4, P35222, Q03135, O43491, P22105, P07737, P02511, P15153, Q9Y2J2, P02533, P51911, P68032, P59998, P17661, O43707, Q9UQE7, P35749, P31146, Q01518, P35611, P05787, P21333, Q9UH99, P08779, P35579, P06748, Q9UI08, O15230, Q05682, Q14204, Q16658, P08727, P61586, P63261, Q14847, P13796	408	436	13528	3.11796	7.48504e-07	3.74252e-07	5.43618e-07
GOTERM_BP_FAT	GO:0030029~actin filament-based process	29	6.43016	8.83071e-10	Q99439, P60953, Q8WZ42, P52566, P04075, Q9NZN4, O43491, P07737, P22105, P15153, Q9Y2J2, P68032, P51911, P59998, O43707, P35749, P31146, P35611, Q01518, P60660, P21333, P35579, Q9UI08, Q05682, Q16658, P08727, P61586, P63261, P13796	408	241	13528	3.98983	2.13703e-06	7.12344e-07	1.55207e-06
GOTERM_BP_FAT	GO:0030036~actin cytoskeleton organization	28	6.20843	9.54969e-10	Q99439, P60953, Q8WZ42, P52566, P04075, Q9NZN4, O43491, P07737, P22105, P15153, Q9Y2J2, P68032, P51911, P59998, O43707, P35749, P31146, P35611, Q01518, P21333, P35579, Q9UI08, Q05682, Q16658, P08727, P61586, P63261, P13796	408	226	13528	4.10793	2.31102e-06	5.77756e-07	1.67843e-06
GOTERM_BP_FAT	GO:0006007~glucose catabolic process	15	3.32594	1.21009e-09	P40925, P37837, Q01813, P40926, P18669, P04075, P06744, P09972, P11177, O95336, P36871, P00558, P52209, P10155, P14618	408	58	13528	8.57505	2.92842e-06	5.85685e-07	2.12683e-06
GOTERM_BP_FAT	GO:0051443~positive regulation of ubiquitin-protein ligase activity	16	3.54767	1.84437e-09	P43686, P35998, Q13200, O43242, P25787, P40306, Q06323, P61088, Q99460, O14818, P63208, P17980, P55036, P60900, P62191, Q16401	408	70	13528	7.57871	4.46336e-06	7.43894e-07	3.24162e-06
GOTERM_BP_FAT	GO:0046365~monosaccharide catabolic process	16	3.54767	2.27497e-09	P40925, P37837, Q01813, P40926, P18669, P04075, P06744, P09972, P11177, O95336, P36871, P00558, P52209, P10155, P14618, Q9UKK9	408	71	13528	7.47197	5.50542e-06	7.86491e-07	3.99845e-06
GOTERM_BP_FAT	GO:0051351~positive regulation of ligase activity	16	3.54767	3.42333e-09	P43686, P35998, Q13200, O43242, P25787, P40306, Q06323, P61088, Q99460, O14818, P63208, P17980, P55036, P60900, P62191, Q16401	408	73	13528	7.26726	8.28443e-06	1.03556e-06	6.01678e-06
GOTERM_BP_FAT	GO:0009060~aerobic respiration	12	2.66075	3.48016e-09	P40925, P11177, P31930, P40926, P14927, Q96I99, P07954, P50213, Q99798, O75390, P22695, P21399	408	35	13528	11.3681	8.42195e-06	9.35775e-07	6.11665e-06
GOTERM_BP_FAT	GO:0044275~cellular carbohydrate catabolic process	17	3.7694	3.95667e-09	P40925, P37837, P40926, Q01813, P18669, P04075, P06744, P09972, P11177, O95336, P36871, P00558, P10253, P52209, P10155, P14618, Q9UKK9	408	85	13528	6.63137	9.5751e-06	9.57514e-07	6.95416e-06
GOTERM_BP_FAT	GO:0065003~macromolecular complex assembly	50	11.0865	5.35546e-09	Q99714, P14174, Q03135, P68371, P10412, P07305, P59998, Q99879, Q99878, P21333, Q16778, Q92522, P06748, Q07955, P09972, Q16186, P21980, P16403, P04179, P16401, P62318, P04275, P02647, Q16181, P27105, P34932, Q01813, Q14974, Q9NS69, P14868, Q8WZ42, Q02790, P30086, Q71DI3, P35222, P62304, P07900, P02511, P11047, P55072, P35749, P62805, O75347, P06727, P17096, P14923, Q92499, P07814, P26583	408	665	13528	2.493	1.29601e-05	1.1782e-06	9.41265e-06
GOTERM_BP_FAT	GO:0043933~macromolecular complex subunit organization	52	11.5299	5.94595e-09	Q99714, P14174, Q03135, P68371, P10412, P07305, P59998, Q99879, Q99878, P21333, Q16778, Q92522, P06748, Q07955, P09972, Q16186, P21980, P16403, P04179, P16401, P62318, P04275, P02647, Q16181, P27105, P34932, Q01813, Q14974, Q9NS69, P14868, Q8WZ42, Q02790, P30086, Q71DI3, P35222, P62304, P05164, P07900, P02511, P11047, P55072, P35749, P62805, O75347, P06727, P17096, P14923, Q9UI08, Q92499, P07814,…	408	710	13528	2.42839	1.43891e-05	1.1991e-06	1.04505e-05
GOTERM_BP_FAT	GO:0051438~regulation of ubiquitin-protein ligase activity	16	3.54767	8.96168e-09	P43686, P35998, Q13200, O43242, P25787, P40306, Q06323, P61088, Q99460, O14818, P63208, P17980, P55036, P60900, P62191, Q16401	408	78	13528	6.80141	2.1687e-05	1.66825e-06	1.57509e-05
GOTERM_BP_FAT	GO:0051248~negative regulation of protein metabolic process	24	5.32151	9.82414e-09	P27105, P35998, P43686, O43242, Q13200, P40306, P08575, P25787, Q06323, P21333, P06727, P30086, Q99460, P19838, Q03135, P08238, P05155, O14818, P62258, P17980, P55036, P60900, P07996, P62191, Q16401	408	187	13528	4.25543	2.37741e-05	1.69817e-06	1.72667e-05
GOTERM_BP_FAT	GO:0051437~positive regulation of ubiquitin-protein ligase activity during mitotic cell cycle	15	3.32594	1.11755e-08	P43686, P35998, Q13200, O43242, P25787, P40306, Q06323, Q99460, O14818, P63208, P17980, P55036, P60900, P62191, Q16401	408	68	13528	7.31401	2.70444e-05	1.80298e-06	1.96419e-05
GOTERM_BP_FAT	GO:0030198~extracellular matrix organization	18	3.99113	1.21355e-08	P12110, P20908, P14543, P02452, Q9Y6C2, Q99715, P02461, Q15582, P08123, P07585, P22105, Q07507, P04004, Q15063, P11047, Q05707, P98160, P35749	408	104	13528	5.73869	2.93675e-05	1.83549e-06	2.13291e-05
GOTERM_BP_FAT	GO:0019320~hexose catabolic process	15	3.32594	1.36411e-08	P40925, P37837, Q01813, P40926, P18669, P04075, P06744, P09972, P11177, O95336, P36871, P00558, P52209, P10155, P14618	408	69	13528	7.20801	3.30108e-05	1.94184e-06	2.39752e-05
GOTERM_BP_FAT	GO:0051187~cofactor catabolic process	11	2.43902	1.37147e-08	P40925, P11177, P40926, Q96I99, P07954, P50213, Q99798, P53004, O75390, P02760, P21399	408	31	13528	11.7653	3.3189e-05	1.84386e-06	2.41046e-05
GOTERM_BP_FAT	GO:0051340~regulation of ligase activity	16	3.54767	1.53869e-08	P43686, P35998, Q13200, O43242, P25787, P40306, Q06323, P61088, Q99460, O14818, P63208, P17980, P55036, P60900, P62191, Q16401	408	81	13528	6.5495	3.72357e-05	1.95981e-06	2.70437e-05
GOTERM_BP_FAT	GO:0046164~alcohol catabolic process	16	3.54767	1.53869e-08	P40925, P37837, Q01813, P40926, P18669, P04075, P06744, P09972, P11177, O95336, P36871, P00558, P52209, P10155, P14618, Q9UKK9	408	81	13528	6.5495	3.72357e-05	1.95981e-06	2.70437e-05
GOTERM_BP_FAT	GO:0051439~regulation of ubiquitin-protein ligase activity during mitotic cell cycle	15	3.32594	2.01062e-08	P43686, P35998, Q13200, O43242, P25787, P40306, Q06323, Q99460, O14818, P63208, P17980, P55036, P60900, P62191, Q16401	408	71	13528	7.00497	4.86559e-05	2.43285e-06	3.53383e-05
GOTERM_BP_FAT	GO:0032269~negative regulation of cellular protein metabolic process	23	5.09978	2.32357e-08	P27105, P35998, P43686, O43242, Q13200, P40306, P08575, P25787, Q06323, P06727, P30086, Q99460, P19838, Q03135, P08238, P05155, P62258, O14818, P17980, P55036, P60900, P07996, P62191, Q16401	408	180	13528	4.23671	5.62288e-05	2.67764e-06	4.08386e-05
GOTERM_BP_FAT	GO:0031398~positive regulation of protein ubiquitination	16	3.54767	2.57689e-08	P43686, P35998, Q13200, O43242, P25787, P40306, Q06323, P61088, Q99460, O14818, P63208, P17980, P55036, P60900, P62191, Q16401	408	84	13528	6.31559	6.23587e-05	2.83457e-06	4.52908e-05
GOTERM_BP_FAT	GO:0006414~translational elongation	17	3.7694	5.17699e-08	P46783, P46776, P49411, P05386, P49207, P05388, Q07020, P63173, P26640, P26641, P55795, P18621, P62899, Q02878, P50914, P61313, P62854	408	101	13528	5.58086	0.000125275	5.44708e-06	9.09896e-05
GOTERM_BP_FAT	GO:0051436~negative regulation of ubiquitin-protein ligase activity during mitotic cell cycle	14	3.10421	5.42072e-08	P43686, P35998, Q13200, O43242, P25787, P40306, Q06323, Q99460, O14818, P17980, P55036, P60900, P62191, Q16401	408	65	13528	7.14148	0.000131173	5.46588e-06	9.52734e-05
GOTERM_BP_FAT	GO:0031145~anaphase-promoting complex-dependent proteasomal ubiquitin-dependent protein catabolic process	14	3.10421	5.42072e-08	P43686, P35998, Q13200, O43242, P25787, P40306, Q06323, Q99460, O14818, P17980, P55036, P60900, P62191, Q16401	408	65	13528	7.14148	0.000131173	5.46588e-06	9.52734e-05
GOTERM_BP_FAT	GO:0043161~proteasomal ubiquitin-dependent protein catabolic process	17	3.7694	5.97351e-08	P43686, P35998, Q13200, O43242, O94905, P40306, P25787, Q06323, Q99460, P14625, O14818, P17980, P55036, P60900, P62191, P55072, Q16401	408	102	13528	5.52614	0.000144549	5.78234e-06	0.000104989
GOTERM_BP_FAT	GO:0010498~proteasomal protein catabolic process	17	3.7694	5.97351e-08	P43686, P35998, Q13200, O43242, O94905, P40306, P25787, Q06323, Q99460, P14625, O14818, P17980, P55036, P60900, P62191, P55072, Q16401	408	102	13528	5.52614	0.000144549	5.78234e-06	0.000104989
GOTERM_BP_FAT	GO:0006412~translation	31	6.87361	7.40711e-08	P46776, P14868, Q07020, P54136, P63173, Q15056, P62899, P18621, P98179, P61313, P62854, Q9Y285, P46783, P49411, P05386, P49207, P05388, O75821, P26640, P26641, O43776, P55795, P07814, Q8N1G4, Q9P2J5, Q02878, P50914, Q99613, P00533, P23381	408	331	13528	3.10533	0.000179236	6.89429e-06	0.000130186
GOTERM_BP_FAT	GO:0051444~negative regulation of ubiquitin-protein ligase activity	14	3.10421	7.93013e-08	P43686, P35998, Q13200, O43242, P25787, P40306, Q06323, Q99460, O14818, P17980, P55036, P60900, P62191, Q16401	408	67	13528	6.9283	0.000191891	7.10772e-06	0.000139378
GOTERM_BP_FAT	GO:0051352~negative regulation of ligase activity	14	3.10421	7.93013e-08	P43686, P35998, Q13200, O43242, P25787, P40306, Q06323, Q99460, O14818, P17980, P55036, P60900, P62191, Q16401	408	67	13528	6.9283	0.000191891	7.10772e-06	0.000139378
GOTERM_BP_FAT	GO:0031400~negative regulation of protein modification process	18	3.99113	9.52417e-08	P27105, P43686, P35998, Q13200, O43242, P40306, P08575, P25787, Q06323, P30086, Q99460, Q03135, P62258, O14818, P17980, P55036, P60900, P62191, Q16401	408	119	13528	5.01532	0.000230458	8.23157e-06	0.000167395
GOTERM_BP_FAT	GO:0006096~glycolysis	12	2.66075	1.04933e-07	P09972, P40925, P11177, Q01813, P40926, P36871, P18669, P00558, P04075, P10155, P06744, P14618	408	47	13528	8.46558	0.000253906	8.75645e-06	0.000184428
GOTERM_BP_FAT	GO:0034622~cellular macromolecular complex assembly	30	6.65188	1.07906e-07	P34932, Q14974, Q9NS69, Q8WZ42, Q02790, Q71DI3, Q03135, P68371, P62304, P10412, P07900, P07305, P59998, P35749, P62805, O75347, Q99879, Q99878, P21333, Q16778, Q92522, P06748, Q07955, Q16186, Q92499, P16403, P62318, P16401, P26583	408	318	13528	3.12801	0.0002611	8.70442e-06	0.000189654
GOTERM_BP_FAT	GO:0034621~cellular macromolecular complex subunit organization	32	7.09534	1.18077e-07	P34932, Q14974, Q9NS69, Q8WZ42, Q02790, Q71DI3, Q03135, P68371, P62304, P10412, P07900, P07305, P59998, P35749, P62805, O75347, Q99879, Q99878, P21333, P17096, Q16778, Q92522, P06748, Q07955, Q16186, Q9UI08, Q92499, P16403, P26583, P16401, P62318	408	357	13528	2.97204	0.000285706	9.2176e-06	0.00020753
GOTERM_BP_FAT	GO:0016052~carbohydrate catabolic process	17	3.7694	1.54974e-07	P40925, P37837, P40926, Q01813, P18669, P04075, P06744, P09972, P11177, O95336, P36871, P00558, P10253, P52209, P10155, P14618, Q9UKK9	408	109	13528	5.17125	0.000374966	1.17198e-05	0.000272378
GOTERM_BP_FAT	GO:0046356~acetyl-CoA catabolic process	9	1.99557	2.06712e-07	P40925, P11177, P40926, Q96I99, P07954, P50213, Q99798, O75390, P21399	408	23	13528	12.9744	0.000500117	1.51587e-05	0.000363311
GOTERM_BP_FAT	GO:0006099~tricarboxylic acid cycle	9	1.99557	2.06712e-07	P40925, P11177, P40926, Q96I99, P07954, P50213, Q99798, O75390, P21399	408	23	13528	12.9744	0.000500117	1.51587e-05	0.000363311
GOTERM_BP_FAT	GO:0006084~acetyl-CoA metabolic process	10	2.21729	2.07124e-07	P40925, P11177, P40926, Q96I99, P07954, P50213, Q99798, P09622, O75390, P21399	408	31	13528	10.6958	0.000501115	1.47423e-05	0.000364036
GOTERM_BP_FAT	GO:0031397~negative regulation of protein ubiquitination	14	3.10421	2.70206e-07	P43686, P35998, Q13200, O43242, P25787, P40306, Q06323, Q99460, O14818, P17980, P55036, P60900, P62191, Q16401	408	74	13528	6.27292	0.000653684	1.86826e-05	0.000474907
GOTERM_BP_FAT	GO:0031396~regulation of protein ubiquitination	16	3.54767	2.8408e-07	P43686, P35998, Q13200, O43242, P25787, P40306, Q06323, P61088, Q99460, O14818, P63208, P17980, P55036, P60900, P62191, Q16401	408	100	13528	5.3051	0.000687238	1.90963e-05	0.000499292
GOTERM_BP_FAT	GO:0043062~extracellular structure organization	20	4.43459	4.49563e-07	Q9Y4W6, P12110, P20908, P14543, P02452, Q9Y6C2, Q99715, P02461, Q15582, P35222, P08123, P07585, P22105, Q07507, P04004, Q15063, P11047, Q05707, P98160, P35749	408	163	13528	4.06833	0.00108735	2.94034e-05	0.00079014
GOTERM_BP_FAT	GO:0009109~coenzyme catabolic process	9	1.99557	6.08376e-07	P40925, P11177, P40926, Q96I99, P07954, P50213, Q99798, O75390, P21399	408	26	13528	11.4774	0.00147119	3.87432e-05	0.00106926
GOTERM_BP_FAT	GO:0010035~response to inorganic substance	22	4.87805	9.81117e-07	P27105, Q8WZ42, O43681, P02452, P06727, P30086, P07203, P35222, Q03135, P62158, P05164, P30044, P02511, Q9BXP5, P04179, P50995, P30048, P02533, P63261, P00533, P07996, Q9UBV8, Q99497	408	205	13528	3.5583	0.00237149	6.08777e-05	0.00172438
GOTERM_BP_FAT	GO:0043086~negative regulation of catalytic activity	26	5.76497	1.00497e-06	P43686, P35998, Q13200, O43242, P25787, P40306, Q99460, P61981, P04899, Q03135, Q86VP6, P30048, P17980, P55036, Q16401, P04080, P08575, P15090, Q06323, P21333, P19838, P07203, O14818, P60900, P62191, P02647	408	277	13528	3.1122	0.00242906	6.07986e-05	0.00176629
GOTERM_BP_FAT	GO:0045333~cellular respiration	15	3.32594	1.14629e-06	P40925, P40926, P14927, P09622, P11177, O95168, P31930, P04179, Q96I99, P50213, P07954, Q99798, O75390, P22695, P21399	408	97	13528	5.12735	0.00277018	6.76569e-05	0.00201468
GOTERM_BP_FAT	GO:0007155~cell adhesion	46	10.1996	1.20013e-06	P18206, P20908, P32926, Q9Y6C2, P35221, Q99715, P02461, P35222, P50895, P22105, P22392, O60716, P11047, Q05707, P07996, P98160, P02760, P31146, Q13835, P12110, P14543, Q14112, P12111, P08575, Q02487, P26038, P06727, P14923, Q15942, P55268, Q15582, P35579, P15531, P39059, P47929, P12109, Q07507, O15230, Q14126, P61586, P04004, P04275, Q15063, Q08380, P00533, Q86UX7, Q16853	408	700	13528	2.17888	0.00290011	6.91482e-05	0.00210931
GOTERM_BP_FAT	GO:0022610~biological adhesion	46	10.1996	1.20982e-06	P18206, P20908, P32926, Q9Y6C2, P35221, Q99715, P02461, P35222, P50895, P22105, P22392, O60716, P11047, Q05707, P07996, P98160, P02760, P31146, Q13835, P12110, P14543, Q14112, P12111, P08575, Q02487, P26038, P06727, P14923, Q15942, P55268, Q15582, P35579, P15531, P39059, P47929, P12109, Q07507, O15230, Q14126, P61586, P04004, P04275, Q15063, Q08380, P00533, Q86UX7, Q16853	408	701	13528	2.17577	0.00292348	6.80853e-05	0.00212633
GOTERM_BP_FAT	GO:0007015~actin filament organization	13	2.88248	1.40462e-06	P31146, P35611, Q8WZ42, P04075, P21333, Q9UI08, Q05682, Q16658, P61586, P68032, P59998, O43707, P13796	408	72	13528	5.98666	0.0033934	7.7251e-05	0.0024687
GOTERM_BP_FAT	GO:0015980~energy derivation by oxidation of organic compounds	18	3.99113	1.52044e-06	P40925, P63092, P40926, P14927, P17174, P09622, P11177, O95168, P31930, P10253, P04179, Q96I99, P50213, P07954, Q99798, O75390, P22695, P21399	408	144	13528	4.14461	0.00367271	8.17626e-05	0.00267226
GOTERM_BP_FAT	GO:0051186~cofactor metabolic process	21	4.65632	1.74597e-06	P40925, P37837, P40926, P07203, P09622, P53004, Q9Y2Q3, P11177, P00491, O95336, O00764, P04179, P52209, Q96I99, P50213, P07954, P02790, Q99798, O75390, P02760, P21399	408	195	13528	3.57074	0.00421633	9.18488e-05	0.00306863
GOTERM_BP_FAT	GO:0032268~regulation of cellular protein metabolic process	35	7.76053	2.50815e-06	P27105, P35998, P43686, O43242, Q13200, P40306, P25787, P30086, Q99460, Q03135, Q15056, P63208, P28482, P17980, P55036, P07996, Q9UJU6, Q16401, P08575, Q06323, P61088, P06727, P19838, Q92499, P05155, P08238, O14818, P62258, P14317, P60900, P02790, P00533, P02647, P62191, P04792, P21399	408	474	13528	2.44829	0.00605136	0.000129135	0.00440819
GOTERM_BP_FAT	GO:0006732~coenzyme metabolic process	18	3.99113	3.53288e-06	P40925, P37837, P40926, P07203, P09622, Q9Y2Q3, P11177, P00491, O95336, O00764, P04179, P52209, Q96I99, P50213, P07954, Q99798, O75390, P21399	408	153	13528	3.90081	0.00851314	0.0001781	0.00620913
GOTERM_BP_FAT	GO:0034728~nucleosome organization	14	3.10421	3.99221e-06	Q99879, Q99878, P17096, Q71DI3, Q16778, P06748, Q92522, P10412, P16403, P26583, P16401, P07305, P62805	408	93	13528	4.99136	0.00961464	0.000197147	0.00701638
GOTERM_BP_FAT	GO:0044093~positive regulation of molecular function	39	8.64745	6.92461e-06	P35998, P43686, O43242, Q13200, P60953, P40306, P25787, Q99460, P04899, Q03135, P62158, P22392, P62873, P63208, P30048, P17980, P55036, O43707, P07996, P55072, Q9UJU6, Q16401, P63092, Q01518, P35611, P08575, P02748, Q06323, P61088, P06727, Q86UE4, P06748, P15531, P21980, Q05682, O14818, P60900, P00533, P02647, P62191	408	586	13528	2.20669	0.016618	0.000335096	0.0121698
GOTERM_BP_FAT	GO:0006334~nucleosome assembly	13	2.88248	7.45976e-06	P10412, P16403, Q99879, P26583, Q99878, P16401, P07305, Q71DI3, Q16778, Q92522, P06748, P62805	408	84	13528	5.13142	0.0178907	0.000353911	0.0131103
GOTERM_BP_FAT	GO:0044092~negative regulation of molecular function	27	5.9867	9.39268e-06	P43686, P35998, Q13200, O43242, P25787, P40306, Q99460, P61981, P04899, Q03135, Q86VP6, P62158, P30048, P17980, P55036, Q16401, P04080, P08575, P15090, Q06323, P21333, P19838, P07203, O14818, P60900, P62191, P02647	408	334	13528	2.68035	0.022474	0.000437028	0.0165071
GOTERM_BP_FAT	GO:0031399~regulation of protein modification process	25	5.54324	9.98333e-06	P27105, P43686, P35998, Q13200, O43242, P25787, P40306, P30086, Q99460, Q03135, P63208, P17980, P55036, Q9UJU6, Q16401, P08575, Q06323, P61088, O14818, P62258, P14317, P02790, P60900, P00533, P62191, P02647	408	295	13528	2.8099	0.0238703	0.000455741	0.017545
GOTERM_BP_FAT	GO:0031497~chromatin assembly	13	2.88248	1.07953e-05	P10412, P16403, Q99879, P26583, Q99878, P16401, P07305, Q71DI3, Q16778, Q92522, P06748, P62805	408	87	13528	4.95447	0.0257865	0.000483675	0.0189719
GOTERM_BP_FAT	GO:0006323~DNA packaging	15	3.32594	1.09144e-05	Q99879, Q8WZ42, Q99878, Q71DI3, Q16778, P06748, Q92522, O95831, P10412, P16403, P26583, P16401, P07305, P62805	408	117	13528	4.25088	0.0260671	0.000480119	0.0191811
GOTERM_BP_FAT	GO:0031401~positive regulation of protein modification process	19	4.21286	1.39156e-05	P43686, P35998, Q13200, O43242, P40306, P25787, Q06323, P61088, Q99460, Q03135, O14818, P14317, P63208, P17980, P55036, P60900, P02790, P62191, Q16401	408	187	13528	3.36888	0.0331152	0.000601175	0.0244549
GOTERM_BP_FAT	GO:0006006~glucose metabolic process	17	3.7694	1.48443e-05	P40925, P37837, P40926, Q01813, P18669, P04075, P06744, P09972, P11177, P02511, O95336, P36871, P00558, P10253, P52209, P10155, P14618	408	153	13528	3.6841	0.0352858	0.000630036	0.0260867
GOTERM_BP_FAT	GO:0045454~cell redox homeostasis	11	2.43902	1.67203e-05	O95831, P27695, O43396, Q9H299, P30044, Q8NBS9, P30048, P09622, P07203, Q8IZQ5	408	63	13528	5.78929	0.0396557	0.000697401	0.0293831
GOTERM_BP_FAT	GO:0065004~protein-DNA complex assembly	13	2.88248	1.7231e-05	P10412, P16403, Q99879, P26583, Q99878, P16401, P07305, Q71DI3, Q16778, Q92522, P06748, P62805	408	91	13528	4.73669	0.0408418	0.000706518	0.0302804
GOTERM_BP_FAT	GO:0032270~positive regulation of cellular protein metabolic process	21	4.65632	2.56904e-05	P43686, P35998, Q13200, O43242, P40306, P25787, Q06323, P61088, Q99460, Q03135, O14818, P14317, P63208, P28482, P17980, P55036, P60900, P02790, P07996, P62191, Q16401	408	233	13528	2.98839	0.0602783	0.00103566	0.0451433
GOTERM_BP_FAT	GO:0009259~ribonucleotide metabolic process	16	3.54767	3.65676e-05	Q9UIJ7, P56134, P04075, P30520, P31939, Q9NTK5, P15531, P24539, P06576, P22392, P48047, P00568, P25705, O75947, P05023, P36542, Q9UKK9	408	147	13528	3.60891	0.0846926	0.00144969	0.064251
GOTERM_BP_FAT	GO:0006511~ubiquitin-dependent protein catabolic process	21	4.65632	4.37668e-05	P43686, Q15369, P35998, O43242, Q13200, P68036, O94905, P40306, P25787, Q06323, Q99460, P14625, O14818, P63208, P45974, P17980, P55036, P60900, P62191, P55072, Q16401	408	242	13528	2.87725	0.100502	0.0017069	0.0768957
GOTERM_BP_FAT	GO:0051247~positive regulation of protein metabolic process	21	4.65632	4.65036e-05	P43686, P35998, Q13200, O43242, P40306, P25787, Q06323, P61088, Q99460, Q03135, O14818, P14317, P63208, P28482, P17980, P55036, P60900, P02790, P07996, P62191, Q16401	408	243	13528	2.86541	0.10644	0.00178478	0.0817023
GOTERM_BP_FAT	GO:0043648~dicarboxylic acid metabolic process	8	1.77384	5.64164e-05	P40925, P40926, P17174, P07954, P50213, P00505, P09622, O75390	408	34	13528	7.80161	0.127621	0.00213103	0.09911
GOTERM_BP_FAT	GO:0009150~purine ribonucleotide metabolic process	15	3.32594	7.05511e-05	Q9UIJ7, P56134, P04075, P30520, P31939, Q9NTK5, P15531, P24539, P06576, P22392, P48047, P00568, P25705, O75947, P05023, P36542	408	138	13528	3.60401	0.156959	0.00262332	0.123927
GOTERM_BP_FAT	GO:0006333~chromatin assembly or disassembly	14	3.10421	0.000116147	Q99879, Q99878, P17096, Q71DI3, Q16778, P06748, Q92522, P10412, P16403, P26583, P16401, P07305, P62805	408	127	13528	3.65509	0.245042	0.00424993	0.203942
GOTERM_BP_FAT	GO:0051260~protein homooligomerization	12	2.66075	0.000128876	P09972, P27105, Q01813, P21980, P02511, P04179, Q99714, P04275, P14174, P30086, P55072, Q03135	408	95	13528	4.18824	0.267946	0.00464442	0.226269
GOTERM_BP_FAT	GO:0070271~protein complex biogenesis	32	7.09534	0.000136608	P27105, P34932, Q14974, Q01813, Q9NS69, P14868, Q8WZ42, Q02790, Q99714, P14174, P30086, P35222, Q03135, P68371, P07900, P02511, P59998, P11047, P55072, P35749, O75347, P21333, P14923, P17096, P06748, P09972, Q16186, P21980, P07814, P04179, P04275, Q16181	408	505	13528	2.10103	0.281517	0.00485016	0.239827
GOTERM_BP_FAT	GO:0006461~protein complex assembly	32	7.09534	0.000136608	P27105, P34932, Q14974, Q01813, Q9NS69, P14868, Q8WZ42, Q02790, Q99714, P14174, P30086, P35222, Q03135, P68371, P07900, P02511, P59998, P11047, P55072, P35749, O75347, P21333, P14923, P17096, P06748, P09972, Q16186, P21980, P07814, P04179, P04275, Q16181	408	505	13528	2.10103	0.281517	0.00485016	0.239827
GOTERM_BP_FAT	GO:0006107~oxaloacetate metabolic process	5	1.10865	0.000146797	P40925, P40926, P17174, P00505, O75390	408	10	13528	16.5784	0.299019	0.00513567	0.257693
GOTERM_BP_FAT	GO:0031032~actomyosin structure organization	7	1.55211	0.000153429	Q99439, P08727, Q8WZ42, P51911, P68032, P63261, P35749	408	28	13528	8.28922	0.310182	0.00529063	0.269321
GOTERM_BP_FAT	GO:0030199~collagen fibril organization	7	1.55211	0.000188592	Q07507, P20908, P02452, Q99715, Q05707, P02461, P08123	408	29	13528	8.00338	0.366462	0.00640805	0.330948
GOTERM_BP_FAT	GO:0009205~purine ribonucleoside triphosphate metabolic process	13	2.88248	0.000207329	P24539, P06576, Q9UIJ7, P22392, P48047, P56134, P00568, P04075, P25705, O75947, P05023, P36542, Q9NTK5, P15531	408	117	13528	3.6841	0.394553	0.00694505	0.363771
GOTERM_BP_FAT	GO:0009152~purine ribonucleotide biosynthetic process	13	2.88248	0.000207329	P24539, P06576, Q9UIJ7, P22392, P48047, P56134, P30520, P04075, P25705, O75947, P31939, P05023, P36542, P15531	408	117	13528	3.6841	0.394553	0.00694505	0.363771
GOTERM_BP_FAT	GO:0051592~response to calcium ion	9	1.99557	0.000220973	P27105, Q8WZ42, P50995, P63261, P30086, P00533, P07996, Q03135, Q9UBV8, P62158	408	55	13528	5.42567	0.414221	0.00729944	0.387667
GOTERM_BP_FAT	GO:0016044~membrane organization	26	5.76497	0.000223184	P34932, P20908, Q9NS69, P35606, Q9NZN4, Q03135, Q9H4M9, Q9H223, P11142, P07900, P22392, Q00610, P07996, P84077, Q9UJU6, P31146, Q01518, Q8NBS9, Q9UH99, P51149, Q9Y5L4, P15531, Q15436, P06576, O60763, P48444, P00533	408	381	13528	2.26267	0.417348	0.00727295	0.391538
GOTERM_BP_FAT	GO:0009199~ribonucleoside triphosphate metabolic process	13	2.88248	0.000224661	P24539, P06576, Q9UIJ7, P22392, P48047, P56134, P00568, P04075, P25705, O75947, P05023, P36542, Q9NTK5, P15531	408	118	13528	3.65287	0.419428	0.00722367	0.394126
GOTERM_BP_FAT	GO:0019318~hexose metabolic process	17	3.7694	0.000228819	P40925, P37837, P40926, Q01813, P18669, P04075, P06744, P09972, P11177, P02511, O95336, P36871, P00558, P10253, P52209, P10155, P14618	408	192	13528	2.93576	0.425242	0.00726044	0.401406
GOTERM_BP_FAT	GO:0043085~positive regulation of catalytic activity	32	7.09534	0.000231987	P43686, P35998, Q13200, O43242, P60953, P40306, P25787, Q99460, P04899, Q03135, P62873, P63208, P17980, P55036, P07996, P55072, Q9UJU6, Q16401, P63092, Q01518, P08575, P02748, Q06323, P61088, P06727, P06748, P21980, O14818, P60900, P00533, P02647, P62191	408	520	13528	2.04042	0.429632	0.00726534	0.406952
GOTERM_BP_FAT	GO:0051259~protein oligomerization	16	3.54767	0.00024713	P27105, Q01813, Q99714, P14174, P30086, P14923, P35222, Q03135, P06748, P09972, P21980, P02511, P04179, P04275, P55072, Q16181	408	174	13528	3.04891	0.450161	0.007639	0.433462
GOTERM_BP_FAT	GO:0043603~cellular amide metabolic process	9	1.99557	0.000251137	P37837, P40925, P00966, P40926, P00491, O95336, P52209, P50213, P09622	408	56	13528	5.32878	0.455468	0.0076645	0.440475
GOTERM_BP_FAT	GO:0009144~purine nucleoside triphosphate metabolic process	13	2.88248	0.000306879	P24539, P06576, Q9UIJ7, P22392, P48047, P56134, P00568, P04075, P25705, O75947, P05023, P36542, Q9NTK5, P15531	408	122	13528	3.53311	0.524202	0.00924155	0.537995
GOTERM_BP_FAT	GO:0046034~ATP metabolic process	12	2.66075	0.000314463	P24539, P06576, Q9UIJ7, P48047, P56134, P00568, P04075, P25705, O75947, P05023, P36542, Q9NTK5	408	105	13528	3.78936	0.532857	0.00935254	0.551256
GOTERM_BP_FAT	GO:0051017~actin filament bundle formation	6	1.33038	0.000328514	Q05682, P35611, Q16658, P61586, O43707, P13796	408	21	13528	9.47339	0.54848	0.0096499	0.57582
GOTERM_BP_FAT	GO:0009260~ribonucleotide biosynthetic process	13	2.88248	0.000356749	P24539, P06576, Q9UIJ7, P22392, P48047, P56134, P30520, P04075, P25705, O75947, P31939, P05023, P36542, P15531	408	124	13528	3.47612	0.578311	0.0103495	0.625163
GOTERM_BP_FAT	GO:0043254~regulation of protein complex assembly	11	2.43902	0.000363891	P31146, Q01082, P60953, P35611, O15145, P09429, P61158, Q03135, Q86VP6, P51610, Q13813	408	90	13528	4.05251	0.585539	0.0104307	0.637641
GOTERM_BP_FAT	GO:0010605~negative regulation of macromolecule metabolic process	40	8.86918	0.000388464	P27105, P35998, P43686, O43242, Q13200, Q07666, P40306, P25787, P30086, Q99460, P35222, Q03135, Q7KZF4, P35232, P31949, P17980, P55036, P98179, P07996, P62854, Q16401, Q99623, Q01826, P08575, P15090, Q06323, P06727, P21333, P19838, Q86UE4, P06748, Q99729, P05155, P08238, Q9BXP5, O14818, P62258, P26583, P60900, P09429, P62191	408	734	13528	1.80691	0.609476	0.011001	0.680562
GOTERM_BP_FAT	GO:0005996~monosaccharide metabolic process	18	3.99113	0.000400146	P40925, P37837, P40926, Q01813, P18669, P04075, P06744, P09972, P11177, P02511, O95336, P36871, P00558, P10253, P52209, P10155, P14618, Q9UKK9	408	222	13528	2.68839	0.620366	0.011199	0.700961
GOTERM_BP_FAT	GO:0019725~cellular homeostasis	29	6.43016	0.000402605	P04075, P09622, Q03135, Q8IZQ5, O95831, P62873, P30044, P14625, P10253, P30048, P00738, Q99497, Q9Y4W6, O43396, P27695, Q9H299, P12277, P08575, P35611, O43681, Q8NBS9, P07203, P06748, P06576, P21980, P04179, P02790, P21399	408	466	13528	2.06341	0.622619	0.0111387	0.705254
GOTERM_BP_FAT	GO:0043038~amino acid activation	8	1.77384	0.000411421	P26640, Q9Y285, O43776, P07814, P14868, Q9P2J5, P54136, P23381	408	46	13528	5.76641	0.630588	0.0112526	0.720644
GOTERM_BP_FAT	GO:0043039~tRNA aminoacylation	8	1.77384	0.000411421	P26640, Q9Y285, O43776, P07814, P14868, Q9P2J5, P54136, P23381	408	46	13528	5.76641	0.630588	0.0112526	0.720644
GOTERM_BP_FAT	GO:0006418~tRNA aminoacylation for protein translation	8	1.77384	0.000411421	P26640, Q9Y285, O43776, P07814, P14868, Q9P2J5, P54136, P23381	408	46	13528	5.76641	0.630588	0.0112526	0.720644
GOTERM_BP_FAT	GO:0055114~oxidation reduction	36	7.98226	0.000455244	P51659, P00367, P00325, Q99714, O43175, P53004, P09622, P05091, P05164, O95831, O95168, P30044, O43488, P30048, P13804, P22695, P49419, O43396, P40925, P40926, P08574, P14927, P20674, P07203, Q9UHQ9, P11177, P31930, P38117, P49189, P04179, P52209, P40939, P50213, P30038, Q16853	408	639	13528	1.86799	0.667774	0.012305	0.797114
GOTERM_BP_FAT	GO:0010033~response to organic substance	39	8.64745	0.000549412	P27105, P34932, P63151, P17174, P30086, P00505, P02461, P35222, P78527, Q03135, P05091, P07900, P11142, P22392, P02511, P62873, P30048, P28482, P68032, P98179, P07996, P55072, P31146, P12110, P63092, P15090, P02452, P54652, P15531, P09972, P26640, O00299, P31930, Q9BXP5, P08238, P08727, P14317, P26583, P00533, P61158, P04792	408	721	13528	1.79351	0.735508	0.0146685	0.961251
GOTERM_BP_FAT	GO:0009141~nucleoside triphosphate metabolic process	13	2.88248	0.000588722	P24539, P06576, Q9UIJ7, P22392, P48047, P56134, P00568, P04075, P25705, O75947, P05023, P36542, Q9NTK5, P15531	408	131	13528	3.29038	0.759522	0.0155387	1.02969
GOTERM_BP_FAT	GO:0009206~purine ribonucleoside triphosphate biosynthetic process	11	2.43902	0.000720183	P24539, P06576, Q9UIJ7, P22392, P48047, P56134, P04075, P25705, O75947, P05023, P36542, P15531	408	98	13528	3.72169	0.825088	0.0187723	1.25825
GOTERM_BP_FAT	GO:0006119~oxidative phosphorylation	11	2.43902	0.000720183	P24539, P06576, O95168, P31930, P14927, P48047, P25705, O75947, P09622, P36542, P22695	408	98	13528	3.72169	0.825088	0.0187723	1.25825
GOTERM_BP_FAT	GO:0031589~cell-substrate adhesion	11	2.43902	0.000720183	P50895, P31146, Q14112, P14543, O15230, P61586, P04275, P04004, P11047, P02461, P35222	408	98	13528	3.72169	0.825088	0.0187723	1.25825
GOTERM_BP_FAT	GO:0046907~intracellular transport	36	7.98226	0.000750124	Q96QK1, Q01082, Q14974, Q9NS69, P39687, P05783, P35606, O75436, P61981, Q9H4M9, P07900, P11142, P28482, P68032, Q00610, P55072, P84077, Q86U42, P63092, P60660, Q8NBS9, P21333, P30040, Q9Y5L4, P61019, P35579, P38646, P06748, Q15436, O75396, O60763, P42704, P62258, P48047, Q8WVM8, P48444	408	657	13528	1.81681	0.837322	0.0193373	1.31024
GOTERM_BP_FAT	GO:0042743~hydrogen peroxide metabolic process	6	1.33038	0.000776804	P05164, P04179, P30048, P06727, P07203, Q99497	408	25	13528	7.95765	0.847501	0.0198075	1.35654
GOTERM_BP_FAT	GO:0009145~purine nucleoside triphosphate biosynthetic process	11	2.43902	0.000780107	P24539, P06576, Q9UIJ7, P22392, P48047, P56134, P04075, P25705, O75947, P05023, P36542, P15531	408	99	13528	3.6841	0.848716	0.0196836	1.36227
GOTERM_BP_FAT	GO:0009201~ribonucleoside triphosphate biosynthetic process	11	2.43902	0.000780107	P24539, P06576, Q9UIJ7, P22392, P48047, P56134, P04075, P25705, O75947, P05023, P36542, P15531	408	99	13528	3.6841	0.848716	0.0196836	1.36227
GOTERM_BP_FAT	GO:0018149~peptide cross-linking	6	1.33038	0.000938266	P07585, P15924, P04083, P21980, P02461, P07996	408	26	13528	7.65158	0.89686	0.0233854	1.63631
GOTERM_BP_FAT	GO:0009142~nucleoside triphosphate biosynthetic process	11	2.43902	0.000984963	P24539, P06576, Q9UIJ7, P22392, P48047, P56134, P04075, P25705, O75947, P05023, P36542, P15531	408	102	13528	3.57574	0.907891	0.0242856	1.71709
GOTERM_BP_FAT	GO:0046496~nicotinamide nucleotide metabolic process	7	1.55211	0.00115283	P37837, P40925, P40926, P00491, O95336, P52209, P50213	408	40	13528	5.80245	0.938669	0.0280825	2.00695
GOTERM_BP_FAT	GO:0006769~nicotinamide metabolic process	7	1.55211	0.00115283	P37837, P40925, P40926, P00491, O95336, P52209, P50213	408	40	13528	5.80245	0.938669	0.0280825	2.00695
GOTERM_BP_FAT	GO:0006928~cell motion	28	6.20843	0.00117277	P18206, P20908, P33241, P52566, P68371, P78527, P61160, P08670, P11047, P07996, P31146, P04083, O15145, Q01518, P26038, P07203, P35579, Q14005, P06576, O15230, Q05682, P06753, P62258, P63261, P67936, P61158, P04792, P02647	408	475	13528	1.95451	0.94156	0.0282769	2.04131
GOTERM_BP_FAT	GO:0042592~homeostatic process	39	8.64745	0.00117821	P17174, P04075, P09622, P35222, P78527, Q03135, Q8IZQ5, O95831, P62873, P30044, P14625, P15153, P10253, P30048, P00738, Q99497, P31146, Q9H299, Q9Y4W6, O43396, P27695, P12277, P35611, P08575, O43681, P15090, Q8NBS9, P06727, P07203, P06748, P06576, P21980, P04179, P14317, P07954, P02790, P02647, P21399	408	751	13528	1.72186	0.942326	0.0281264	2.0507
GOTERM_BP_FAT	GO:0044087~regulation of cellular component biogenesis	13	2.88248	0.00120164	P31146, Q01082, P60953, P35611, O15145, Q86VP6, P51610, Q03135, Q13813, P61586, P09429, P61158, P07996	408	142	13528	3.03549	0.945509	0.0283981	2.09108
GOTERM_BP_FAT	GO:0006986~response to unfolded protein	9	1.99557	0.00127133	P26640, P34932, P07900, P11142, O00299, P08238, P54652, P55072, P04792	408	71	13528	4.20298	0.953976	0.0297313	2.21108
GOTERM_BP_FAT	GO:0009820~alkaloid metabolic process	7	1.55211	0.00131675	P37837, P40925, P40926, P00491, O95336, P52209, P50213	408	41	13528	5.66093	0.958772	0.0304834	2.28921
GOTERM_BP_FAT	GO:0042542~response to hydrogen peroxide	8	1.77384	0.00137781	P05164, P02511, P04179, P30048, P02452, P06727, P07203, Q99497	408	56	13528	4.73669	0.964442	0.0315735	2.39416
GOTERM_BP_FAT	GO:0006754~ATP biosynthetic process	10	2.21729	0.00140277	P24539, P06576, Q9UIJ7, P48047, P56134, P04075, P25705, O75947, P05023, P36542	408	89	13528	3.72549	0.966529	0.0318353	2.43701
GOTERM_BP_FAT	GO:0019362~pyridine nucleotide metabolic process	7	1.55211	0.00149788	P37837, P40925, P40926, P00491, O95336, P52209, P50213	408	42	13528	5.52614	0.97342	0.0336437	2.60022
GOTERM_BP_FAT	GO:0006163~purine nucleotide metabolic process	15	3.32594	0.00150039	Q9UIJ7, P56134, P04075, P30520, P31939, Q9NTK5, P15531, P24539, P06576, P22392, P48047, P00568, P25705, O75947, P05023, P36542	408	186	13528	2.67394	0.973581	0.0333895	2.60452
GOTERM_BP_FAT	GO:0006164~purine nucleotide biosynthetic process	13	2.88248	0.00171489	P24539, P06576, Q9UIJ7, P22392, P48047, P56134, P30520, P04075, P25705, O75947, P31939, P05023, P36542, P15531	408	148	13528	2.91243	0.984292	0.0377291	2.9716
GOTERM_BP_FAT	GO:0010038~response to metal ion	12	2.66075	0.00176814	P27105, Q8WZ42, P50995, P02533, P63261, P30086, P00533, P07203, P07996, P35222, Q03135, Q9UBV8, P62158	408	129	13528	3.08436	0.986195	0.0385289	3.06252
GOTERM_BP_FAT	GO:0000302~response to reactive oxygen species	9	1.99557	0.00181676	P05164, P02511, P30044, P04179, P30048, P02452, P06727, P07203, Q99497	408	75	13528	3.97882	0.98773	0.0392155	3.14547
GOTERM_BP_FAT	GO:0034614~cellular response to reactive oxygen species	6	1.33038	0.00184158	P05164, P30044, P04179, P30048, P06727, P07203	408	30	13528	6.63137	0.988446	0.0393899	3.18778
GOTERM_BP_FAT	GO:0000278~mitotic cell cycle	23	5.09978	0.00189316	P43686, P35998, Q13200, O43242, Q07666, P40306, P25787, Q8WZ42, Q06323, Q9UH99, Q99460, Q14204, O14818, P63208, P17980, P55036, P60900, P00533, Q9UQE7, Q14980, P62191, Q16401, Q16181	408	370	13528	2.0611	0.989804	0.0401177	3.27569
GOTERM_BP_FAT	GO:0044271~nitrogen compound biosynthetic process	21	4.65632	0.0019924	P00367, Q9UIJ7, P00966, Q9Y617, P56134, P17174, P04075, P30520, P00505, P31939, O43175, P15531, P24539, P06576, P22392, P00491, P48047, P25705, O75947, P30038, P05023, P36542	408	325	13528	2.14244	0.991985	0.0418124	3.44457
GOTERM_BP_FAT	GO:0048193~Golgi vesicle transport	12	2.66075	0.00199924	Q15436, O75396, P11142, Q8NBS9, Q8WVM8, P05783, P48444, P35606, Q00610, P84077, P55072, P61019	408	131	13528	3.03727	0.992117	0.0415928	3.4562
GOTERM_BP_FAT	GO:0046700~heterocycle catabolic process	9	1.99557	0.00215116	P06576, P00491, P48047, P25705, P30038, P53004, Q9NTK5, Q9UKK9, P02760	408	77	13528	3.87548	0.994546	0.0443052	3.71417
GOTERM_BP_FAT	GO:0015992~proton transport	8	1.77384	0.00227969	P24539, P06576, O75348, P48047, P56134, P25705, O75947, P36542	408	61	13528	4.34844	0.996007	0.0464975	3.93191
GOTERM_BP_FAT	GO:0043066~negative regulation of apoptosis	22	4.87805	0.00244607	P04083, P50453, Q8NBS9, P05783, P14174, P19838, P07203, P38646, P06748, P15531, P05164, P22392, P02511, P30044, P21980, P14625, P04179, P61586, P30048, P09429, P00533, P07996, P04792	408	354	13528	2.0606	0.997333	0.0493943	4.2131
GOTERM_BP_FAT	GO:0019748~secondary metabolic process	9	1.99557	0.00253212	P37837, P40925, P40926, P00491, O95336, P30046, P52209, P29373, P50213	408	79	13528	3.77736	0.997835	0.0506672	4.35823
GOTERM_BP_FAT	GO:0006106~fumarate metabolic process	3	0.665188	0.00265491	P17174, P07954, P00505	408	3	13528	33.1569	0.998393	0.052627	4.56494
GOTERM_BP_FAT	GO:0006818~hydrogen transport	8	1.77384	0.00274663	P24539, P06576, O75348, P48047, P56134, P25705, O75947, P36542	408	63	13528	4.2104	0.998714	0.0539563	4.71908
GOTERM_BP_FAT	GO:0006103~2-oxoglutarate metabolic process	4	0.886918	0.00277065	P17174, P50213, P00505, P09622	408	10	13528	13.2627	0.998787	0.0539784	4.7594
GOTERM_BP_FAT	GO:0043069~negative regulation of programmed cell death	22	4.87805	0.00286912	P04083, P50453, Q8NBS9, P05783, P14174, P19838, P07203, P38646, P06748, P15531, P05164, P22392, P02511, P30044, P21980, P14625, P04179, P61586, P30048, P09429, P00533, P07996, P04792	408	359	13528	2.0319	0.999044	0.0554001	4.92456
GOTERM_BP_FAT	GO:0060548~negative regulation of cell death	22	4.87805	0.00297281	P04083, P50453, Q8NBS9, P05783, P14174, P19838, P07203, P38646, P06748, P15531, P05164, P22392, P02511, P30044, P21980, P14625, P04179, P61586, P30048, P09429, P00533, P07996, P04792	408	360	13528	2.02625	0.999257	0.056894	5.09818
GOTERM_BP_FAT	GO:0030239~myofibril assembly	5	1.10865	0.00321783	P08727, Q8WZ42, P68032, P63261, P35749	408	21	13528	7.89449	0.99959	0.0609634	5.50725
GOTERM_BP_FAT	GO:0022402~cell cycle process	30	6.65188	0.00360039	P43686, P35998, Q13200, O43242, Q07666, P25787, P40306, Q8WZ42, Q99460, O43175, P35222, P63208, P00568, P17980, P55036, P07996, Q9UQE7, Q14980, Q16401, Q06323, Q9UH99, P54652, P35579, P06748, Q14204, O14818, P60900, P00533, P62191, Q16181	408	565	13528	1.76054	0.999838	0.0674469	6.14262
GOTERM_BP_FAT	GO:0043623~cellular protein complex assembly	13	2.88248	0.00363279	O75347, P34932, P07900, Q16186, Q14974, Q9NS69, Q8WZ42, Q02790, P21333, P59998, Q03135, P35749, P68371	408	162	13528	2.66074	0.99985	0.0675126	6.19625
GOTERM_BP_FAT	GO:0006916~anti-apoptosis	15	3.32594	0.00386576	P04083, P50453, Q8NBS9, P19838, P07203, P38646, P06748, P05164, P21980, P02511, P14625, P04179, P09429, P07996, P04792	408	206	13528	2.41433	0.999915	0.0711475	6.581
GOTERM_BP_FAT	GO:0044270~nitrogen compound catabolic process	8	1.77384	0.00389727	P06576, P00491, P48047, P25705, P53004, Q9NTK5, Q9UKK9, P02760	408	67	13528	3.95903	0.999921	0.0711673	6.63292
GOTERM_BP_FAT	GO:0008652~cellular amino acid biosynthetic process	7	1.55211	0.0040994	P00367, Q9Y617, P00966, P17174, P30038, P00505, O43175	408	51	13528	4.55094	0.999952	0.074167	6.96535
GOTERM_BP_FAT	GO:0009165~nucleotide biosynthetic process	14	3.10421	0.00414745	Q9UIJ7, P56134, P04075, P30520, P31939, P15531, P24539, P06576, P00491, P22392, P48047, P25705, O75947, P36542, P05023	408	186	13528	2.49568	0.999957	0.0744498	7.04421
GOTERM_BP_FAT	GO:0006733~oxidoreduction coenzyme metabolic process	7	1.55211	0.00451919	P37837, P40925, P40926, P00491, O95336, P52209, P50213	408	52	13528	4.46342	0.999983	0.0802685	7.65221
GOTERM_BP_FAT	GO:0010332~response to gamma radiation	5	1.10865	0.00454049	P08575, P04179, P07203, Q03135, P78527	408	23	13528	7.20801	0.999984	0.0800462	7.68692
GOTERM_BP_FAT	GO:0051656~establishment of organelle localization	8	1.77384	0.00459418	P42704, P60953, P48444, Q9UH99, P35606, P84077, P35579, P06748	408	69	13528	3.84427	0.999986	0.080372	7.7744
GOTERM_BP_FAT	GO:0016192~vesicle-mediated transport	30	6.65188	0.00472839	Q96QK1, P05783, P35606, P49006, Q9NZN4, P35222, O75436, Q9H4M9, Q03135, Q9H223, P11142, P22392, Q00610, P07996, P55072, P84077, Q9UJU6, P31146, Q01518, Q8NBS9, P21333, P51149, P61019, P15531, Q15436, P06576, O75396, O60763, O75131, Q8WVM8, P48444	408	576	13528	1.72692	0.99999	0.0820348	7.9927
GOTERM_BP_FAT	GO:0051789~response to protein stimulus	10	2.21729	0.00493702	P26640, P34932, P07900, P11142, O00299, P08238, P54652, P61158, P55072, P04792	408	107	13528	3.09877	0.999994	0.0848981	8.33109
GOTERM_BP_FAT	GO:0051146~striated muscle cell differentiation	9	1.99557	0.00494119	P17655, Q9Y4W6, P08727, Q8WZ42, P68032, P63261, P07203, P35749, P35579	408	88	13528	3.39104	0.999994	0.0843692	8.33784
GOTERM_BP_FAT	GO:0070096~mitochondrial outer membrane translocase complex assembly	3	0.665188	0.00520409	P34932, P07900, Q9NS69	408	4	13528	24.8676	0.999997	0.0880465	8.76256
GOTERM_BP_FAT	GO:0007008~outer mitochondrial membrane organization	3	0.665188	0.00520409	P34932, P07900, Q9NS69	408	4	13528	24.8676	0.999997	0.0880465	8.76256
GOTERM_BP_FAT	GO:0034654~nucleobase, nucleoside, nucleotide and nucleic acid biosynthetic process	14	3.10421	0.00564676	Q9UIJ7, P56134, P04075, P30520, P31939, P15531, P24539, P06576, P00491, P22392, P48047, P25705, O75947, P36542, P05023	408	193	13528	2.40516	0.999999	0.0945321	9.47349
GOTERM_BP_FAT	GO:0034404~nucleobase, nucleoside and nucleotide biosynthetic process	14	3.10421	0.00564676	Q9UIJ7, P56134, P04075, P30520, P31939, P15531, P24539, P06576, P00491, P22392, P48047, P25705, O75947, P36542, P05023	408	193	13528	2.40516	0.999999	0.0945321	9.47349
GOTERM_BP_FAT	GO:0009261~ribonucleotide catabolic process	5	1.10865	0.00618678	P06576, P48047, P25705, Q9NTK5, Q9UKK9	408	25	13528	6.63137	1	0.102415	10.3337
GOTERM_BP_FAT	GO:0050777~negative regulation of immune response	5	1.10865	0.00618678	P05155, P08575, P07203, P02461, P02760	408	25	13528	6.63137	1	0.102415	10.3337
GOTERM_BP_FAT	GO:0007049~cell cycle	37	8.20399	0.00639727	P43686, P35998, Q13200, O43242, Q07666, P40306, P25787, Q8WZ42, P05783, Q99460, O43175, P35222, P51610, P62158, Q14141, P63208, P28482, P00568, P17980, P55036, Q9UQE7, P07996, Q14980, Q16401, P04083, P06703, Q06323, Q9UH99, P54652, P35579, P06748, Q14204, O14818, P60900, P00533, P62191, Q16181	408	776	13528	1.58093	1	0.105005	10.6669
GOTERM_BP_FAT	GO:0015985~energy coupled proton transport, down electrochemical gradient	6	1.33038	0.00665262	P24539, P06576, P48047, P25705, O75947, P36542	408	40	13528	4.97353	1	0.108243	11.0696
GOTERM_BP_FAT	GO:0015986~ATP synthesis coupled proton transport	6	1.33038	0.00665262	P24539, P06576, P48047, P25705, O75947, P36542	408	40	13528	4.97353	1	0.108243	11.0696
GOTERM_BP_FAT	GO:0007398~ectoderm development	14	3.10421	0.00725125	P04083, P15924, P20908, Q04695, P02452, P08779, P02461, P35222, P08123, Q01469, O15230, P13645, P02533, P29373	408	199	13528	2.33264	1	0.116645	12.0068
GOTERM_BP_FAT	GO:0022900~electron transport chain	10	2.21729	0.00743547	O43396, O95168, P31930, P38117, P08574, P14927, P04179, P13804, P09622, P22695	408	114	13528	2.9085	1	0.118651	12.2933
GOTERM_BP_FAT	GO:0030865~cortical cytoskeleton organization	4	0.886918	0.00768508	Q9Y2J2, Q9NZN4, Q14847, O43491	408	14	13528	9.47339	1	0.121598	12.6802
GOTERM_BP_FAT	GO:0045428~regulation of nitric oxide biosynthetic process	5	1.10865	0.00818761	P07900, P08238, P04179, P00533, Q03135	408	27	13528	6.14016	1	0.128214	13.4542
GOTERM_BP_FAT	GO:0030388~fructose 1,6-bisphosphate metabolic process	3	0.665188	0.00850121	P09972, Q01813, P04075	408	5	13528	19.8941	1	0.131956	13.9339
GOTERM_BP_FAT	GO:0032964~collagen biosynthetic process	3	0.665188	0.00850121	P20908, P02452, P02461	408	5	13528	19.8941	1	0.131956	13.9339
GOTERM_BP_FAT	GO:0051099~positive regulation of binding	8	1.77384	0.00894512	P22392, Q05682, P35611, P30048, P61088, Q86UE4, P06748, P62158, P15531	408	78	13528	3.4007	1	0.137502	14.6086
GOTERM_BP_FAT	GO:0034599~cellular response to oxidative stress	6	1.33038	0.0090448	P05164, P30044, P04179, P30048, P06727, P07203	408	43	13528	4.62654	1	0.138058	14.7594
GOTERM_BP_FAT	GO:0008544~epidermis development	13	2.88248	0.00980663	Q01469, P15924, P04083, P20908, P13645, Q04695, O15230, P02533, P29373, P02452, P08779, P02461, P08123	408	184	13528	2.3426	1	0.147909	15.9039
GOTERM_BP_FAT	GO:0006979~response to oxidative stress	12	2.66075	0.0107827	P05164, P27105, O95168, P02511, P30044, P04179, P30048, P02452, P06727, P30086, P00533, P07203, Q99497	408	164	13528	2.42611	1	0.160463	17.349
GOTERM_BP_FAT	GO:0042692~muscle cell differentiation	10	2.21729	0.0108014	P17655, Q9Y4W6, P08727, Q8WZ42, P68032, P63261, P07203, P35222, P35749, P35579	408	121	13528	2.74024	1	0.159745	17.3764
GOTERM_BP_FAT	GO:0018298~protein-chromophore linkage	4	0.886918	0.0113084	Q14112, P01876, P14543, P02760	408	16	13528	8.28922	1	0.165621	18.1176
GOTERM_BP_FAT	GO:0001959~regulation of cytokine-mediated signaling pathway	4	0.886918	0.0113084	P08238, P08575, P02790, Q03135	408	16	13528	8.28922	1	0.165621	18.1176
GOTERM_BP_FAT	GO:0006200~ATP catabolic process	4	0.886918	0.0113084	P06576, P48047, P25705, Q9NTK5	408	16	13528	8.28922	1	0.165621	18.1176
GOTERM_BP_FAT	GO:0007517~muscle organ development	14	3.10421	0.0115432	Q9Y4W6, P12111, P60660, Q8WZ42, Q01995, Q03135, P02511, O15230, P10253, P16401, P61586, P68032, P98160, P35749	408	211	13528	2.19998	1	0.167765	18.4587
GOTERM_BP_FAT	GO:0010608~posttranscriptional regulation of gene expression	14	3.10421	0.0115432	Q15056, Q7KZF4, P11940, Q92499, Q9BXP5, P28482, P21333, P98179, P07996, P02647, P04792, P78527, Q8NC51, P21399	408	211	13528	2.19998	1	0.167765	18.4587
GOTERM_BP_FAT	GO:0006538~glutamate catabolic process	3	0.665188	0.0124992	P00367, P17174, P00505	408	6	13528	16.5784	1	0.179346	19.8337
GOTERM_BP_FAT	GO:0014866~skeletal myofibril assembly	3	0.665188	0.0124992	Q8WZ42, P68032, P35749	408	6	13528	16.5784	1	0.179346	19.8337
GOTERM_BP_FAT	GO:0042744~hydrogen peroxide catabolic process	4	0.886918	0.0134301	P05164, P30048, P06727, P07203	408	17	13528	7.80161	1	0.190309	21.1516
GOTERM_BP_FAT	GO:0009132~nucleoside diphosphate metabolic process	4	0.886918	0.0134301	P06576, P22392, P25705, Q9UKK9, P15531	408	17	13528	7.80161	1	0.190309	21.1516
GOTERM_BP_FAT	GO:0006000~fructose metabolic process	4	0.886918	0.0134301	P09972, P37837, Q01813, P04075	408	17	13528	7.80161	1	0.190309	21.1516
GOTERM_BP_FAT	GO:0007265~Ras protein signal transduction	9	1.99557	0.0138337	P62873, P61586, P28482, P52566, Q07960, P02647, P08123, Q99497, Q9UJU6	408	105	13528	2.84202	1	0.194344	21.7167
GOTERM_BP_FAT	GO:0006800~oxygen and reactive oxygen species metabolic process	7	1.55211	0.0152308	P05164, P02511, P04179, P30048, P06727, P07203, Q99497	408	67	13528	3.46415	1	0.210672	23.6431
GOTERM_BP_FAT	GO:0034220~ion transmembrane transport	6	1.33038	0.0154849	P24539, P06576, P48047, P25705, O75947, P36542	408	49	13528	4.06002	1	0.212608	23.9887
GOTERM_BP_FAT	GO:0070301~cellular response to hydrogen peroxide	4	0.886918	0.0157627	P05164, P30048, P06727, P07203	408	18	13528	7.36819	1	0.214804	24.3648
GOTERM_BP_FAT	GO:0008104~protein localization	39	8.64745	0.0158987	Q96QK1, Q01082, Q14974, P60953, Q9NS69, P61026, P05783, P35606, O75436, P61981, P35222, Q03135, P14625, P28482, Q00610, O43707, P98160, P55072, P84077, P63092, P02452, P21333, P51149, P30040, Q9Y5L4, P61019, P35579, P38646, P06748, Q15436, O75396, O60763, P62258, Q8WVM8, P48444, Q14764, P31150, P00533, Q13228	408	882	13528	1.46612	1	0.215257	24.5482
GOTERM_BP_FAT	GO:0032271~regulation of protein polymerization	7	1.55211	0.0162949	P31146, Q01082, P35611, O15145, P61158, Q03135, Q13813	408	68	13528	3.41321	1	0.218818	25.0804
GOTERM_BP_FAT	GO:0006101~citrate metabolic process	3	0.665188	0.0171531	Q99798, O75390, P21399	408	7	13528	14.2101	1	0.22776	26.2208
GOTERM_BP_FAT	GO:0007160~cell-matrix adhesion	8	1.77384	0.0176561	P50895, Q14112, P14543, O15230, P61586, P04004, P02461, P35222	408	89	13528	2.98039	1	0.232391	26.8817
GOTERM_BP_FAT	GO:0006457~protein folding	12	2.66075	0.0181812	O75347, P07900, P11142, P02511, P08238, P14625, P23284, Q02790, P50502, P48643, P30040, P38646	408	177	13528	2.24792	1	0.237194	27.5656
GOTERM_BP_FAT	GO:0009203~ribonucleoside triphosphate catabolic process	4	0.886918	0.0183085	P06576, P48047, P25705, Q9NTK5	408	19	13528	6.98039	1	0.237393	27.7305
GOTERM_BP_FAT	GO:0009207~purine ribonucleoside triphosphate catabolic process	4	0.886918	0.0183085	P06576, P48047, P25705, Q9NTK5	408	19	13528	6.98039	1	0.237393	27.7305
GOTERM_BP_FAT	GO:0055002~striated muscle cell development	6	1.33038	0.0196256	Q9Y4W6, P08727, Q8WZ42, P68032, P63261, P35749	408	52	13528	3.82579	1	0.250953	29.4159
GOTERM_BP_FAT	GO:0016050~vesicle organization	6	1.33038	0.0196256	P31146, O60763, P48444, P35606, P84077, Q03135	408	52	13528	3.82579	1	0.250953	29.4159
GOTERM_BP_FAT	GO:0009064~glutamine family amino acid metabolic process	6	1.33038	0.0196256	P00367, P00966, P17174, P30038, P00505, O43175	408	52	13528	3.82579	1	0.250953	29.4159
GOTERM_BP_FAT	GO:0032386~regulation of intracellular transport	7	1.55211	0.0197927	P02511, Q07666, Q8WVM8, P61586, P21333, P13796, P62158	408	71	13528	3.26899	1	0.251507	29.6271
GOTERM_BP_FAT	GO:0051640~organelle localization	8	1.77384	0.0208123	P42704, P60953, P48444, Q9UH99, P35606, P84077, P35579, P06748	408	92	13528	2.88321	1	0.261371	30.9025
GOTERM_BP_FAT	GO:0009065~glutamine family amino acid catabolic process	4	0.886918	0.0210687	P00367, P17174, P30038, P00505	408	20	13528	6.63137	1	0.262815	31.2198
GOTERM_BP_FAT	GO:0051493~regulation of cytoskeleton organization	10	2.21729	0.0216993	P31146, Q01082, P35611, O15145, P61586, P61158, P35222, Q03135, P06748, Q13813	408	136	13528	2.438	1	0.268235	31.9944
GOTERM_BP_FAT	GO:0010927~cellular component assembly involved in morphogenesis	5	1.10865	0.0222527	P08727, Q8WZ42, P68032, P63261, P35749	408	36	13528	4.60512	1	0.272745	32.6674
GOTERM_BP_FAT	GO:0006108~malate metabolic process	3	0.665188	0.0224199	P40925, P40926, P07954	408	8	13528	12.4338	1	0.273149	32.8695
GOTERM_BP_FAT	GO:0006734~NADH metabolic process	3	0.665188	0.0224199	P40925, P40926, P50213	408	8	13528	12.4338	1	0.273149	32.8695
GOTERM_BP_FAT	GO:0030155~regulation of cell adhesion	10	2.21729	0.0226332	P06576, P21980, P14543, O15230, Q9Y6C2, P02452, P52566, P04004, P07996, Q15582	408	137	13528	2.42021	1	0.274026	33.1264
GOTERM_BP_FAT	GO:0007264~small GTPase mediated signal transduction	17	3.7694	0.0226994	P60953, P61026, P52566, Q07960, P51149, P61019, P08123, P62873, P15153, P61586, P28482, P31150, P84077, P02647, Q99497, Q13576, Q9UJU6	408	305	13528	1.84809	1	0.273373	33.206
GOTERM_BP_FAT	GO:0030833~regulation of actin filament polymerization	6	1.33038	0.0227542	P31146, Q01082, P35611, O15145, P61158, Q13813	408	54	13528	3.6841	1	0.272611	33.2719
GOTERM_BP_FAT	GO:0045429~positive regulation of nitric oxide biosynthetic process	4	0.886918	0.0240438	P07900, P08238, P04179, P00533	408	21	13528	6.31559	1	0.284405	34.8027
GOTERM_BP_FAT	GO:0009146~purine nucleoside triphosphate catabolic process	4	0.886918	0.0240438	P06576, P48047, P25705, Q9NTK5	408	21	13528	6.31559	1	0.284405	34.8027
GOTERM_BP_FAT	GO:0006890~retrograde vesicle-mediated transport, Golgi to ER	4	0.886918	0.0240438	Q8WVM8, P48444, P35606, P84077	408	21	13528	6.31559	1	0.284405	34.8027
GOTERM_BP_FAT	GO:0034613~cellular protein localization	21	4.65632	0.0241588	Q01082, Q14974, P60953, Q9NS69, P05783, P21333, P35606, P30040, Q9Y5L4, P35222, P61981, P38646, P06748, Q15436, O60763, P62258, P28482, P48444, Q00610, P00533, P55072	408	411	13528	1.69415	1	0.284205	34.9376
GOTERM_BP_FAT	GO:0044236~multicellular organismal metabolic process	5	1.10865	0.0243751	P22105, P20908, P02452, P06727, P02461	408	37	13528	4.48066	1	0.285018	35.1906
GOTERM_BP_FAT	GO:0045184~establishment of protein localization	34	7.5388	0.0252438	Q96QK1, Q01082, Q14974, Q9NS69, P61026, P05783, P35606, O75436, P61981, P14625, P28482, Q00610, O43707, P55072, P84077, P63092, P02452, P21333, P51149, P30040, Q9Y5L4, P61019, P35579, P38646, P06748, Q15436, O75396, O60763, P62258, Q8WVM8, P48444, Q14764, P31150, Q13228	408	769	13528	1.46597	1	0.292252	36.1974
GOTERM_BP_FAT	GO:0070727~cellular macromolecule localization	21	4.65632	0.0254727	Q01082, Q14974, P60953, Q9NS69, P05783, P21333, P35606, P30040, Q9Y5L4, P35222, P61981, P38646, P06748, Q15436, O60763, P62258, P28482, P48444, Q00610, P00533, P55072	408	414	13528	1.68187	1	0.293127	36.4602
GOTERM_BP_FAT	GO:0006399~tRNA metabolic process	9	1.99557	0.0260297	P26640, Q9Y285, O43776, P07814, P14868, Q9P2J5, Q99714, P54136, P23381	408	118	13528	2.52891	1	0.297163	37.0954
GOTERM_BP_FAT	GO:0055001~muscle cell development	6	1.33038	0.026189	Q9Y4W6, P08727, Q8WZ42, P68032, P63261, P35749	408	56	13528	3.55252	1	0.29733	37.276
GOTERM_BP_FAT	GO:0009408~response to heat	6	1.33038	0.026189	P27105, P34932, P02511, O14558, P30086, P07996, P04792	408	56	13528	3.55252	1	0.29733	37.276
GOTERM_BP_FAT	GO:0007266~Rho protein signal transduction	5	1.10865	0.0266158	P61586, P52566, Q07960, P02647, P08123	408	38	13528	4.36275	1	0.300044	37.7575
GOTERM_BP_FAT	GO:0014706~striated muscle tissue development	9	1.99557	0.0272036	Q9Y4W6, P10253, P60660, Q8WZ42, P61586, P68032, P98160, P35749, Q03135	408	119	13528	2.50766	1	0.304235	38.4148
GOTERM_BP_FAT	GO:0051129~negative regulation of cellular component organization	10	2.21729	0.0277375	P31146, Q01082, P60953, P35611, P61586, P09429, P07996, P02647, P06748, Q13813	408	142	13528	2.33499	1	0.307857	39.0061
GOTERM_BP_FAT	GO:0006098~pentose-phosphate shunt	3	0.665188	0.0282589	P37837, O95336, P52209	408	9	13528	11.0523	1	0.311311	39.5785
GOTERM_BP_FAT	GO:0034655~nucleobase, nucleoside, nucleotide and nucleic acid catabolic process	6	1.33038	0.0299382	P06576, P00491, P48047, P25705, Q9NTK5, Q9UKK9	408	58	13528	3.43002	1	0.32521	41.3877
GOTERM_BP_FAT	GO:0034656~nucleobase, nucleoside and nucleotide catabolic process	6	1.33038	0.0299382	P06576, P00491, P48047, P25705, Q9NTK5, Q9UKK9	408	58	13528	3.43002	1	0.32521	41.3877
GOTERM_BP_FAT	GO:0006892~post-Golgi vesicle-mediated transport	6	1.33038	0.0299382	P11142, Q8NBS9, Q8WVM8, P05783, Q00610, P84077	408	58	13528	3.43002	1	0.32521	41.3877
GOTERM_BP_FAT	GO:0009154~purine ribonucleotide catabolic process	4	0.886918	0.0306377	P06576, P48047, P25705, Q9NTK5	408	23	13528	5.76641	1	0.330047	42.1261
GOTERM_BP_FAT	GO:0050852~T cell receptor signaling pathway	4	0.886918	0.0306377	P43403, P08575, P28482, P61088	408	23	13528	5.76641	1	0.330047	42.1261
GOTERM_BP_FAT	GO:0048545~response to steroid hormone stimulus	12	2.66075	0.0307903	P27105, P02511, P08727, P15090, P26583, P17174, P28482, P02452, P30086, P07996, P35222, Q03135, P05091	408	192	13528	2.0723	1	0.329977	42.286
GOTERM_BP_FAT	GO:0032989~cellular component morphogenesis	20	4.43459	0.0312686	Q9Y4W6, P60953, P35611, Q01518, P06703, Q8WZ42, P55268, P35222, P35579, Q99729, O15230, P08727, P61586, Q7L576, P68032, P63261, P59998, P11047, P00533, P35749	408	397	13528	1.67037	1	0.332772	42.7846
GOTERM_BP_FAT	GO:0033043~regulation of organelle organization	13	2.88248	0.0313976	P27105, P31146, Q01082, P60953, P35611, O15145, P61088, P30086, P35222, P06748, Q03135, Q13813, P61586, P61158	408	217	13528	1.98636	1	0.332484	42.9183
GOTERM_BP_FAT	GO:0010212~response to ionizing radiation	6	1.33038	0.0340092	P08575, P04179, P02533, P07203, Q03135, P78527	408	60	13528	3.31569	1	0.353458	45.5637
GOTERM_BP_FAT	GO:0009143~nucleoside triphosphate catabolic process	4	0.886918	0.0342544	P06576, P48047, P25705, Q9NTK5	408	24	13528	5.52614	1	0.354054	45.806
GOTERM_BP_FAT	GO:0001568~blood vessel development	14	3.10421	0.0344724	P20908, P02452, P06744, P02461, P07203, P35222, P35579, Q03135, P08123, P39059, P06576, P21980, O15230, P07996	408	245	13528	1.89468	1	0.354418	46.0207
GOTERM_BP_FAT	GO:0048200~Golgi transport vesicle coating	3	0.665188	0.034631	P48444, P35606, P84077	408	10	13528	9.94706	1	0.354285	46.1763
GOTERM_BP_FAT	GO:0048194~Golgi vesicle budding	3	0.665188	0.034631	P48444, P35606, P84077	408	10	13528	9.94706	1	0.354285	46.1763
GOTERM_BP_FAT	GO:0048205~COPI coating of Golgi vesicle	3	0.665188	0.034631	P48444, P35606, P84077	408	10	13528	9.94706	1	0.354285	46.1763
GOTERM_BP_FAT	GO:0009185~ribonucleoside diphosphate metabolic process	3	0.665188	0.034631	P06576, P25705, Q9UKK9	408	10	13528	9.94706	1	0.354285	46.1763
GOTERM_BP_FAT	GO:0033209~tumor necrosis factor-mediated signaling pathway	3	0.665188	0.034631	Q9BRA2, P05783, P05787	408	10	13528	9.94706	1	0.354285	46.1763
GOTERM_BP_FAT	GO:0060537~muscle tissue development	9	1.99557	0.0350243	Q9Y4W6, P10253, P60660, Q8WZ42, P61586, P68032, P98160, P35749, Q03135	408	125	13528	2.38729	1	0.356091	46.5604
GOTERM_BP_FAT	GO:0009309~amine biosynthetic process	7	1.55211	0.0350397	P00367, Q9Y617, P00966, P17174, P30038, P00505, O43175	408	81	13528	2.86541	1	0.354777	46.5754
GOTERM_BP_FAT	GO:0015031~protein transport	33	7.31707	0.0354037	Q96QK1, Q01082, Q14974, Q9NS69, P61026, P05783, P35606, O75436, P61981, P14625, P28482, Q00610, O43707, P55072, P84077, P63092, P02452, P51149, P30040, Q9Y5L4, P61019, P35579, P38646, P06748, Q15436, O75396, O60763, P62258, Q8WVM8, P48444, Q14764, P31150, Q13228	408	762	13528	1.43593	1	0.356322	46.9285
GOTERM_BP_FAT	GO:0008064~regulation of actin polymerization or depolymerization	6	1.33038	0.0361672	P31146, Q01082, P35611, O15145, P61158, Q13813	408	61	13528	3.26133	1	0.361078	47.662
GOTERM_BP_FAT	GO:0006325~chromatin organization	19	4.21286	0.0368968	Q01826, Q99879, Q99878, P61088, P17096, Q71DI3, Q16778, P06748, Q92522, P10412, P35232, P16403, P26583, P16401, P07305, P05204, P09429, P62805	408	378	13528	1.66661	1	0.365486	48.3539
GOTERM_BP_FAT	GO:0051276~chromosome organization	23	5.09978	0.0369874	Q01826, Q8WZ42, Q99879, Q99878, P61088, P17096, Q71DI3, Q16778, P78527, P06748, Q92522, P10412, O95831, P35232, P16403, P26583, P16401, P07305, P05204, P09429, Q9UQE7, P62805	408	485	13528	1.57239	1	0.364769	48.4393
GOTERM_BP_FAT	GO:0019674~NAD metabolic process	4	0.886918	0.0380818	P40925, P40926, P00491, P50213	408	25	13528	5.3051	1	0.371954	49.4595
GOTERM_BP_FAT	GO:0009266~response to temperature stimulus	7	1.55211	0.0387974	P27105, P34932, P02511, O14558, P30086, P98179, P07996, P04792	408	83	13528	2.79636	1	0.376073	50.1162
GOTERM_BP_FAT	GO:0007162~negative regulation of cell adhesion	5	1.10865	0.0396251	P06576, P02452, P52566, P07996, Q15582	408	43	13528	3.85545	1	0.380987	50.8659
GOTERM_BP_FAT	GO:0001944~vasculature development	14	3.10421	0.040427	P20908, P02452, P06744, P02461, P07203, P35222, P35579, Q03135, P08123, P39059, P06576, P21980, O15230, P07996	408	251	13528	1.84939	1	0.385625	51.582
GOTERM_BP_FAT	GO:0030832~regulation of actin filament length	6	1.33038	0.0407312	P31146, Q01082, P35611, O15145, P61158, Q13813	408	63	13528	3.1578	1	0.38646	51.851
GOTERM_BP_FAT	GO:0060249~anatomical structure homeostasis	8	1.77384	0.0407424	P31146, P35611, P15153, P10253, P04075, P07954, P35222, P78527	408	106	13528	2.5024	1	0.385094	51.8609
GOTERM_BP_FAT	GO:0043534~blood vessel endothelial cell migration	3	0.665188	0.041499	P07203, P02647, P35579	408	11	13528	9.04278	1	0.389287	52.5239
GOTERM_BP_FAT	GO:0002714~positive regulation of B cell mediated immunity	3	0.665188	0.041499	P08575, P02790, P01024	408	11	13528	9.04278	1	0.389287	52.5239
GOTERM_BP_FAT	GO:0002891~positive regulation of immunoglobulin mediated immune response	3	0.665188	0.041499	P08575, P02790, P01024	408	11	13528	9.04278	1	0.389287	52.5239
GOTERM_BP_FAT	GO:0019321~pentose metabolic process	3	0.665188	0.041499	P37837, P52209, Q9UKK9	408	11	13528	9.04278	1	0.389287	52.5239
GOTERM_BP_FAT	GO:0051098~regulation of binding	10	2.21729	0.0417086	P27695, P22392, Q05682, P35611, P30048, P61088, P21333, Q86UE4, P06748, P62158, P15531	408	153	13528	2.16712	1	0.389393	52.706
GOTERM_BP_FAT	GO:0006936~muscle contraction	10	2.21729	0.0417086	P02511, Q05682, P10253, P60660, Q8WZ42, P68032, P04075, P17661, P35749, Q86U42	408	153	13528	2.16712	1	0.389393	52.706
GOTERM_BP_FAT	GO:0051289~protein homotetramerization	4	0.886918	0.0421175	P09972, Q01813, P04179, Q99714	408	26	13528	5.10106	1	0.39096	53.0595
GOTERM_BP_FAT	GO:0006955~immune response	30	6.65188	0.0432469	Q12905, P01871, P01876, P40306, P20039, P52566, Q07021, P14174, P78527, P68371, Q04826, P01834, P00491, P01857, P43403, P50995, P01024, P07996, Q9UJU6, P31146, P08575, P02748, Q9Y3Z3, P13760, P06727, P18463, P06744, Q14005, P01903, P05155, O95786, P04004, P13796	408	690	13528	1.4416	1	0.397732	54.0228
GOTERM_BP_FAT	GO:0042981~regulation of apoptosis	34	7.5388	0.0434048	P05783, P14174, P78527, P68371, P05164, O95831, P22392, P02511, P35232, P30044, P14625, P30048, P28482, O43707, P07996, P55072, P04080, P04083, P50453, P08575, P02748, Q8NBS9, P19838, P07203, P38646, P06748, P15531, P21980, P62258, P04179, P61586, P09429, P00533, P04792	408	804	13528	1.40216	1	0.397426	54.156
GOTERM_BP_FAT	GO:0033077~T cell differentiation in the thymus	4	0.886918	0.0463588	P43403, P08575, P35222, P78527	408	27	13528	4.91213	1	0.416847	56.5814
GOTERM_BP_FAT	GO:0043067~regulation of programmed cell death	34	7.5388	0.0482986	P05783, P14174, P78527, P68371, P05164, O95831, P22392, P02511, P35232, P30044, P14625, P30048, P28482, O43707, P07996, P55072, P04080, P04083, P50453, P08575, P02748, Q8NBS9, P19838, P07203, P38646, P06748, P15531, P21980, P62258, P04179, P61586, P09429, P00533, P04792	408	812	13528	1.38834	1	0.428683	58.1078
GOTERM_BP_FAT	GO:0048199~vesicle targeting, to, from or within Golgi	3	0.665188	0.0488274	P48444, P35606, P84077	408	12	13528	8.28922	1	0.430765	58.515
GOTERM_BP_FAT	GO:0045214~sarcomere organization	3	0.665188	0.0488274	P08727, Q8WZ42, P63261	408	12	13528	8.28922	1	0.430765	58.515
GOTERM_BP_FAT	GO:0002920~regulation of humoral immune response	3	0.665188	0.0488274	P05155, P08575, P02790	408	12	13528	8.28922	1	0.430765	58.515
GOTERM_BP_FAT	GO:0014823~response to activity	3	0.665188	0.0488274	P27105, P31930, P04179, P30086	408	12	13528	8.28922	1	0.430765	58.515
GOTERM_BP_FAT	GO:0001958~endochondral ossification	3	0.665188	0.0488274	P63092, P02452, P98160	408	12	13528	8.28922	1	0.430765	58.515
GOTERM_BP_FAT	GO:0010810~regulation of cell-substrate adhesion	5	1.10865	0.0488906	P14543, Q9Y6C2, P02452, P04004, P07996	408	46	13528	3.60401	1	0.429704	58.5635
GOTERM_BP_FAT	GO:0016054~organic acid catabolic process	8	1.77384	0.0501226	P51659, P00367, P42126, P17174, P55084, P40939, P30038, P00505	408	111	13528	2.38968	1	0.436431	59.4968
GOTERM_BP_FAT	GO:0046395~carboxylic acid catabolic process	8	1.77384	0.0501226	P51659, P00367, P42126, P17174, P55084, P40939, P30038, P00505	408	111	13528	2.38968	1	0.436431	59.4968
GOTERM_BP_FAT	GO:0010941~regulation of cell death	34	7.5388	0.050574	P05783, P14174, P78527, P68371, P05164, O95831, P22392, P02511, P35232, P30044, P14625, P30048, P28482, O43707, P07996, P55072, P04080, P04083, P50453, P08575, P02748, Q8NBS9, P19838, P07203, P38646, P06748, P15531, P21980, P62258, P04179, P61586, P09429, P00533, P04792	408	815	13528	1.38323	1	0.43792	59.8337
GOTERM_BP_FAT	GO:0006635~fatty acid beta-oxidation	4	0.886918	0.0508023	P51659, P42126, P55084, P40939	408	28	13528	4.73669	1	0.437935	60.0031
GOTERM_BP_FAT	GO:0032963~collagen metabolic process	4	0.886918	0.0508023	P22105, P20908, P02452, P02461	408	28	13528	4.73669	1	0.437935	60.0031
GOTERM_BP_FAT	GO:0006081~cellular aldehyde metabolic process	4	0.886918	0.0508023	P37837, P49189, O43488, P49419	408	28	13528	4.73669	1	0.437935	60.0031
GOTERM_BP_FAT	GO:0010811~positive regulation of cell-substrate adhesion	4	0.886918	0.0508023	P14543, Q9Y6C2, P04004, P07996	408	28	13528	4.73669	1	0.437935	60.0031
GOTERM_BP_FAT	GO:0042127~regulation of cell proliferation	33	7.31707	0.051325	P41240, P49006, P35222, P04899, Q03135, P22392, P00491, P35232, P29350, P15153, P43403, P31949, P30048, P28482, P11047, P07996, P31146, P04083, P08575, P15090, O43399, P06703, P07203, P06748, P15531, P21980, O15230, Q07507, P04179, P14317, P04632, P25705, P00533, P23381	408	787	13528	1.39031	1	0.439866	60.3885
GOTERM_BP_FAT	GO:0032956~regulation of actin cytoskeleton organization	7	1.55211	0.0515661	P31146, Q01082, P35611, O15145, P61586, P61158, Q13813	408	89	13528	2.60784	1	0.439956	60.5651
GOTERM_BP_FAT	GO:0006508~proteolysis	42	9.31264	0.0528843	P35998, P17655, Q15369, P43686, O43242, Q13200, P40306, P25787, Q99460, P09622, Q86VP6, P15088, Q5JRX3, P14625, O95834, P45974, P55786, P63208, P17980, P55036, P00738, P01024, P55072, P22695, Q16401, Q9Y4W6, P68036, O94905, P02748, Q9NY33, P22314, Q06323, P61088, P19838, P35579, P31930, P05155, O14818, Q96KP4, P04632, P60900, P62191	408	1054	13528	1.32124	1	0.446941	61.5174
GOTERM_BP_FAT	GO:0048584~positive regulation of response to stimulus	13	2.88248	0.0534439	P01903, P21980, P05155, P43403, P08575, P02748, P15090, P28482, P61088, P02790, P07996, P01024, Q14005	408	236	13528	1.82644	1	0.449015	61.9151
GOTERM_BP_FAT	GO:0009628~response to abiotic stimulus	18	3.99113	0.0544631	P27105, P34932, P08575, P02452, P30086, P02461, P07203, P39748, Q03135, P78527, P02511, Q9UNS2, P04179, P02533, O14558, P98179, P00533, P07996, P04792	408	368	13528	1.6218	1	0.453939	62.6294
GOTERM_BP_FAT	GO:0043588~skin development	4	0.886918	0.0554443	P20908, P02452, P02461, P08123	408	29	13528	4.57336	1	0.45855	63.3052
GOTERM_BP_FAT	GO:0030163~protein catabolic process	27	5.9867	0.0563193	Q15369, P43686, P35998, Q13200, O43242, P25787, P40306, Q99460, Q86VP6, P14625, P63208, P45974, P17980, P55036, P55072, Q16401, Q9Y4W6, P68036, O94905, P22314, Q06323, P61088, P19838, P35579, O14818, P60900, P62191	408	622	13528	1.43929	1	0.462439	63.898
GOTERM_BP_FAT	GO:0030866~cortical actin cytoskeleton organization	3	0.665188	0.0565824	Q9Y2J2, Q9NZN4, O43491	408	13	13528	7.65158	1	0.462567	64.0745
GOTERM_BP_FAT	GO:0045087~innate immune response	9	1.99557	0.0568587	P31146, P05155, O95786, P02748, Q9Y3Z3, P06727, P14174, P01024, P68371	408	138	13528	2.1624	1	0.462774	64.259
GOTERM_BP_FAT	GO:0032970~regulation of actin filament-based process	7	1.55211	0.0588078	P31146, Q01082, P35611, O15145, P61586, P61158, Q13813	408	92	13528	2.5228	1	0.472963	65.5352
GOTERM_BP_FAT	GO:0006288~base-excision repair, DNA ligation	2	0.443459	0.0592685	P26583, P09429	408	2	13528	33.1569	1	0.474209	65.8305
GOTERM_BP_FAT	GO:0006532~aspartate biosynthetic process	2	0.443459	0.0592685	P17174, P00505	408	2	13528	33.1569	1	0.474209	65.8305
GOTERM_BP_FAT	GO:0019551~glutamate catabolic process to 2-oxoglutarate	2	0.443459	0.0592685	P17174, P00505	408	2	13528	33.1569	1	0.474209	65.8305
GOTERM_BP_FAT	GO:0019550~glutamate catabolic process to aspartate	2	0.443459	0.0592685	P17174, P00505	408	2	13528	33.1569	1	0.474209	65.8305
GOTERM_BP_FAT	GO:0034619~cellular chaperone-mediated protein complex assembly	2	0.443459	0.0592685	P34932, P07900	408	2	13528	33.1569	1	0.474209	65.8305
GOTERM_BP_FAT	GO:0032796~uropod organization	2	0.443459	0.0592685	P31146, P35579	408	2	13528	33.1569	1	0.474209	65.8305
GOTERM_BP_FAT	GO:0043388~positive regulation of DNA binding	6	1.33038	0.0593465	P22392, P30048, P61088, Q86UE4, P06748, P62158, P15531	408	70	13528	2.84202	1	0.473202	65.8802
GOTERM_BP_FAT	GO:0032368~regulation of lipid transport	4	0.886918	0.060281	P06727, P19838, P07996, P02647	408	30	13528	4.42092	1	0.477193	66.4712
GOTERM_BP_FAT	GO:0042493~response to drug	12	2.66075	0.0622296	P27105, P63092, P15090, P30086, Q03135, P15531, P00491, P22392, P04179, P68032, P40939, Q14764, P05023, Q99497	408	216	13528	1.84205	1	0.486917	67.6723
GOTERM_BP_FAT	GO:0051603~proteolysis involved in cellular protein catabolic process	26	5.76497	0.0629341	Q15369, P43686, P35998, Q13200, O43242, P25787, P40306, Q99460, Q86VP6, P14625, P63208, P45974, P17980, P55036, P55072, Q16401, P68036, O94905, P22314, Q06323, P61088, P19838, P35579, O14818, P60900, P62191	408	600	13528	1.4368	1	0.489436	68.0965
GOTERM_BP_FAT	GO:0002253~activation of immune response	7	1.55211	0.0639564	P05155, P43403, P08575, P02748, P28482, P61088, P01024	408	94	13528	2.46913	1	0.493697	68.7028
GOTERM_BP_FAT	GO:0006268~DNA unwinding during replication	3	0.665188	0.064732	P26583, P17096, P09429	408	14	13528	7.10504	1	0.496532	69.1554
GOTERM_BP_FAT	GO:0044259~multicellular organismal macromolecule metabolic process	4	0.886918	0.0653081	P22105, P20908, P02452, P02461	408	31	13528	4.2783	1	0.498239	69.4877
GOTERM_BP_FAT	GO:0044257~cellular protein catabolic process	26	5.76497	0.0657787	Q15369, P43686, P35998, Q13200, O43242, P25787, P40306, Q99460, Q86VP6, P14625, P63208, P45974, P17980, P55036, P55072, Q16401, P68036, O94905, P22314, Q06323, P61088, P19838, P35579, O14818, P60900, P62191	408	603	13528	1.42965	1	0.499353	69.7565
GOTERM_BP_FAT	GO:0055088~lipid homeostasis	5	1.10865	0.0667484	P15090, P17174, P06727, P02647, Q03135	408	51	13528	3.25067	1	0.503154	70.3036
GOTERM_BP_FAT	GO:0009166~nucleotide catabolic process	5	1.10865	0.0667484	P06576, P48047, P25705, Q9NTK5, Q9UKK9	408	51	13528	3.25067	1	0.503154	70.3036
GOTERM_BP_FAT	GO:0003012~muscle system process	10	2.21729	0.067448	P02511, Q05682, P10253, P60660, Q8WZ42, P68032, P04075, P17661, P35749, Q86U42	408	168	13528	1.97362	1	0.505458	70.6924
GOTERM_BP_FAT	GO:0009894~regulation of catabolic process	7	1.55211	0.069362	O43242, Q13200, P08238, P18669, P06727, P21333, Q99460	408	96	13528	2.41769	1	0.514139	71.7318
GOTERM_BP_FAT	GO:0009057~macromolecule catabolic process	32	7.09534	0.069647	Q15369, P43686, P35998, Q13200, O43242, P40306, P25787, Q99460, Q86VP6, O95831, P14625, P10253, P45974, P63208, P17980, P55036, P55072, Q16401, Q9Y4W6, P68036, O94905, P22314, Q06323, P61088, P19838, P39748, P35579, O14818, Q96C86, P60900, P62191	408	781	13528	1.35854	1	0.514178	71.8836
GOTERM_BP_FAT	GO:0007006~mitochondrial membrane organization	4	0.886918	0.0705211	P34932, P07900, Q9NS69, Q9Y5L4	408	32	13528	4.14461	1	0.517272	72.3443
GOTERM_BP_FAT	GO:0042176~regulation of protein catabolic process	5	1.10865	0.0706753	O43242, Q13200, P08238, P21333, Q99460	408	52	13528	3.18816	1	0.516625	72.4248
GOTERM_BP_FAT	GO:0050778~positive regulation of immune response	9	1.99557	0.0715546	P01903, P05155, P43403, P08575, P02748, P28482, P61088, P02790, P01024	408	145	13528	2.05801	1	0.519701	72.8798
GOTERM_BP_FAT	GO:0051101~regulation of DNA binding	8	1.77384	0.0726995	P27695, P22392, P30048, P61088, P21333, Q86UE4, P06748, P62158, P15531	408	121	13528	2.19219	1	0.524079	73.4616
GOTERM_BP_FAT	GO:0006901~vesicle coating	3	0.665188	0.0732454	P48444, P35606, P84077	408	15	13528	6.63137	1	0.525392	73.7349
GOTERM_BP_FAT	GO:0007052~mitotic spindle organization	3	0.665188	0.0732454	Q14204, Q9UH99, Q9UQE7	408	15	13528	6.63137	1	0.525392	73.7349
GOTERM_BP_FAT	GO:0010627~regulation of protein kinase cascade	13	2.88248	0.0737338	P27105, P08575, P21333, P61088, P30086, P07203, P35222, Q03135, P21980, P14317, P61586, P02790, P02760, Q9UJU6	408	249	13528	1.73108	1	0.526406	73.9771
GOTERM_BP_FAT	GO:0044265~cellular macromolecule catabolic process	30	6.65188	0.0738228	Q15369, P43686, P35998, Q13200, O43242, P40306, P25787, Q99460, Q86VP6, O95831, P14625, P63208, P45974, P17980, P55036, P55072, Q16401, P68036, O94905, P22314, Q06323, P61088, P19838, P39748, P35579, O14818, Q96C86, P60900, P62191	408	725	13528	1.37201	1	0.525426	74.021
GOTERM_BP_FAT	GO:0016337~cell-cell adhesion	14	3.10421	0.0750115	P12110, Q02487, P08575, P32926, P26038, P06727, P14923, P35222, P35579, P47929, O60716, Q14126, Q05707, P00533	408	276	13528	1.68187	1	0.52989	74.6008
GOTERM_BP_FAT	GO:0016477~cell migration	14	3.10421	0.0750115	P31146, P20908, Q01518, P26038, P07203, P35579, P78527, Q14005, P06576, O15230, P62258, P11047, P07996, P02647	408	276	13528	1.68187	1	0.52989	74.6008
GOTERM_BP_FAT	GO:0006195~purine nucleotide catabolic process	4	0.886918	0.0759151	P06576, P48047, P25705, Q9NTK5	408	33	13528	4.01901	1	0.532896	75.0334
GOTERM_BP_FAT	GO:0050851~antigen receptor-mediated signaling pathway	4	0.886918	0.0759151	P43403, P08575, P28482, P61088	408	33	13528	4.01901	1	0.532896	75.0334
GOTERM_BP_FAT	GO:0000226~microtubule cytoskeleton organization	9	1.99557	0.0761414	P02511, Q14204, Q9UH99, P59998, Q9UQE7, P35222, P35579, Q03135, P06748	408	147	13528	2.03001	1	0.532584	75.1406
GOTERM_BP_FAT	GO:0031333~negative regulation of protein complex assembly	4	0.886918	0.0814852	Q01082, P60953, P35611, Q13813	408	34	13528	3.90081	1	0.556482	77.5503
GOTERM_BP_FAT	GO:0060350~endochondral bone morphogenesis	3	0.665188	0.0820935	P63092, P02452, P98160	408	16	13528	6.21691	1	0.55786	77.8102
GOTERM_BP_FAT	GO:0006739~NADP metabolic process	3	0.665188	0.0820935	P37837, O95336, P52209	408	16	13528	6.21691	1	0.55786	77.8102
GOTERM_BP_FAT	GO:0006900~membrane budding	3	0.665188	0.0820935	P48444, P35606, P84077	408	16	13528	6.21691	1	0.55786	77.8102
GOTERM_BP_FAT	GO:0006536~glutamate metabolic process	3	0.665188	0.0820935	P00367, P17174, P00505	408	16	13528	6.21691	1	0.55786	77.8102
GOTERM_BP_FAT	GO:0002026~regulation of the force of heart contraction	3	0.665188	0.0820935	P27105, P10253, P30086, P05023	408	16	13528	6.21691	1	0.55786	77.8102
GOTERM_BP_FAT	GO:0014902~myotube differentiation	3	0.665188	0.0820935	P17655, P07203, P35579	408	16	13528	6.21691	1	0.55786	77.8102
GOTERM_BP_FAT	GO:0030241~muscle thick filament assembly	2	0.443459	0.0875753	Q8WZ42, P35749	408	3	13528	22.1046	1	0.580954	80.0275
GOTERM_BP_FAT	GO:0046149~pigment catabolic process	2	0.443459	0.0875753	P53004, P02760	408	3	13528	22.1046	1	0.580954	80.0275
GOTERM_BP_FAT	GO:0046939~nucleotide phosphorylation	2	0.443459	0.0875753	Q9UIJ7, P22392, P15531	408	3	13528	22.1046	1	0.580954	80.0275
GOTERM_BP_FAT	GO:0006086~acetyl-CoA biosynthetic process from pyruvate	2	0.443459	0.0875753	P11177, P09622	408	3	13528	22.1046	1	0.580954	80.0275
GOTERM_BP_FAT	GO:0006564~L-serine biosynthetic process	2	0.443459	0.0875753	Q9Y617, O43175	408	3	13528	22.1046	1	0.580954	80.0275
GOTERM_BP_FAT	GO:0008218~bioluminescence	2	0.443459	0.0875753	Q14112, P14543	408	3	13528	22.1046	1	0.580954	80.0275
GOTERM_BP_FAT	GO:0031034~myosin filament assembly	2	0.443459	0.0875753	Q8WZ42, P35749	408	3	13528	22.1046	1	0.580954	80.0275
GOTERM_BP_FAT	GO:0008615~pyridoxine biosynthetic process	2	0.443459	0.0875753	Q9Y617, O00764	408	3	13528	22.1046	1	0.580954	80.0275
GOTERM_BP_FAT	GO:0042167~heme catabolic process	2	0.443459	0.0875753	P53004, P02760	408	3	13528	22.1046	1	0.580954	80.0275
GOTERM_BP_FAT	GO:0042816~vitamin B6 metabolic process	2	0.443459	0.0875753	Q9Y617, O00764	408	3	13528	22.1046	1	0.580954	80.0275
GOTERM_BP_FAT	GO:0008614~pyridoxine metabolic process	2	0.443459	0.0875753	Q9Y617, O00764	408	3	13528	22.1046	1	0.580954	80.0275
GOTERM_BP_FAT	GO:0042819~vitamin B6 biosynthetic process	2	0.443459	0.0875753	Q9Y617, O00764	408	3	13528	22.1046	1	0.580954	80.0275
GOTERM_BP_FAT	GO:0031033~myosin filament assembly or disassembly	2	0.443459	0.0875753	Q8WZ42, P35749	408	3	13528	22.1046	1	0.580954	80.0275
GOTERM_BP_FAT	GO:0000398~nuclear mRNA splicing, via spliceosome	9	1.99557	0.0909393	Q07955, P55795, Q92499, P26599, P51991, P62318, Q9Y333, Q86U42, P62304	408	153	13528	1.9504	1	0.593956	81.2829
GOTERM_BP_FAT	GO:0000377~RNA splicing, via transesterification reactions with bulged adenosine as nucleophile	9	1.99557	0.0909393	Q07955, P55795, Q92499, P26599, P51991, P62318, Q9Y333, Q86U42, P62304	408	153	13528	1.9504	1	0.593956	81.2829
GOTERM_BP_FAT	GO:0000375~RNA splicing, via transesterification reactions	9	1.99557	0.0909393	Q07955, P55795, Q92499, P26599, P51991, P62318, Q9Y333, Q86U42, P62304	408	153	13528	1.9504	1	0.593956	81.2829
GOTERM_BP_FAT	GO:0043409~negative regulation of MAPKKK cascade	3	0.665188	0.0912487	P27105, P30086, P02760, Q03135	408	17	13528	5.85121	1	0.593833	81.3946
GOTERM_BP_FAT	GO:0048873~homeostasis of number of cells within a tissue	3	0.665188	0.0912487	P31146, P35611, P07954	408	17	13528	5.85121	1	0.593833	81.3946
GOTERM_BP_FAT	GO:0048738~cardiac muscle tissue development	5	1.10865	0.0920171	P10253, Q8WZ42, P68032, P98160, P35749	408	57	13528	2.9085	1	0.595634	81.6692
GOTERM_BP_FAT	GO:0034330~cell junction organization	5	1.10865	0.0920171	P18206, P60953, O15230, P11047, P35221	408	57	13528	2.9085	1	0.595634	81.6692
GOTERM_BP_FAT	GO:0019218~regulation of steroid metabolic process	4	0.886918	0.0931329	P06727, P19838, P05023, P02647	408	36	13528	3.6841	1	0.598853	82.0611
GOTERM_BP_FAT	GO:0055072~iron ion homeostasis	4	0.886918	0.0931329	P04179, P00738, P02790, P21399	408	36	13528	3.6841	1	0.598853	82.0611
GOTERM_BP_FAT	GO:0009062~fatty acid catabolic process	4	0.886918	0.0931329	P51659, P42126, P55084, P40939	408	36	13528	3.6841	1	0.598853	82.0611
GOTERM_BP_FAT	GO:0051130~positive regulation of cellular component organization	10	2.21729	0.0964135	P27105, P60953, P61586, P61088, P30086, O43707, P01024, P61158, Q03135, Q86VP6, P06748	408	181	13528	1.83187	1	0.610794	83.1681
GOTERM_BP_FAT	GO:0043632~modification-dependent macromolecule catabolic process	24	5.32151	0.0985481	P35998, P43686, Q15369, O43242, Q13200, P68036, O94905, P40306, P25787, P22314, Q06323, P61088, Q99460, Q86VP6, P14625, O14818, P63208, P45974, P17980, P55036, P60900, P62191, P55072, Q16401	408	574	13528	1.38635	1	0.617857	83.8534
GOTERM_BP_FAT	GO:0019941~modification-dependent protein catabolic process	24	5.32151	0.0985481	P35998, P43686, Q15369, O43242, Q13200, P68036, O94905, P40306, P25787, P22314, Q06323, P61088, Q99460, Q86VP6, P14625, O14818, P63208, P45974, P17980, P55036, P60900, P62191, P55072, Q16401	408	574	13528	1.38635	1	0.617857	83.8534
GOTERM_BP_FAT	GO:0006886~intracellular protein transport	17	3.7694	0.0996309	Q01082, Q14974, Q9NS69, P05783, P35606, P30040, Q9Y5L4, P61981, P38646, P06748, Q15436, O60763, P62258, P28482, P48444, Q00610, P55072	408	374	13528	1.50713	1	0.620686	84.1909
