# Supplementary material for: Proteomic Signatures of Thymomas
Source: PLoS One. 2016 Nov 10;11(11):e0166494. doi: 10.1371/journal.pone.0166494 (PMC5104371; doi:10.1371/journal.pone.0166494)
Supplement: S6 Table — List of thymoma proteins determined to be potential T lymphocyte associated proteins and their associated statistics in comparison to normal thymus. (XLSX) [file pone.0166494.s007.xlsx]

## Sheet: Sheet1
Majority.protein.IDs	Majority.protein.IDs_	Fold Change A	Fold Change AB	Fold Change B1	Fold Change B2	Fold Change B3
sp|A5LHX3|PSB11_HUMAN	A5LHX3	#N/A	#N/A	#N/A	0.949339	#N/A
sp|A6NGU5|GGT3_HUMAN;sp|P36268|GGT2_HUMAN;sp|P19440|GGT1_HUMAN	A6NGU5	#N/A	1.8283	#N/A	0.93226	#N/A
sp|O00233|PSMD9_HUMAN	O00233	0.399798	0.754953	0.834066	0.179989	0.401216
sp|O00303|EIF3F_HUMAN	O00303	-0.819099	0.673164	0.947941	0.762234	-0.320734
sp|O00468|AGRIN_HUMAN	O00468	-0.819099	1.01444	0.947941	0.762234	-0.320734
sp|O00487|PSDE_HUMAN	O00487	-0.819099	1.01444	0.947941	0.451074	-0.320734
sp|O00567|NOP56_HUMAN	O00567	-0.0593077	0.135798	0.214582	0.268937	-0.109818
sp|O00571|DDX3X_HUMAN;sp|O15523|DDX3Y_HUMAN	O00571	-0.1981	0.673971	0.829082	0.699202	-0.0257788
sp|O14579|COPE_HUMAN	O14579	-2.56853	0.536724	0.624164	0.797692	-2.51308
sp|O15212|PFD6_HUMAN	O15212	0.28921	0.337293	-0.396493	0.579837	-1.16501
sp|O43175|SERA_HUMAN	O43175	-0.643271	0.540655	0.583889	0.501507	-0.8746
sp|O43237|DC1L2_HUMAN	O43237	-0.643271	0.540655	0.583889	0.396011	-0.8746
sp|O43301|HS12A_HUMAN	O43301	-0.643271	0.691643	0.140428	1.07776	0.954059
sp|O43670|ZN207_HUMAN	O43670	-0.334221	0.816448	1.0557	0.717884	-1.7132
sp|O60216|RAD21_HUMAN	O60216	0.00086422	0.840601	1.25353	1.1039	0.910384
sp|O60264|SMCA5_HUMAN	O60264	-4.34072	1.20762	1.64731	1.07916	-4.65562
sp|O60493|SNX3_HUMAN	O60493	1.09496	0.00199095	1.64731	0.638576	-4.65562
sp|O60506|HNRPQ_HUMAN	O60506	-0.216962	0.294913	0.550695	0.318392	-0.0514835
sp|O60749|SNX2_HUMAN	O60749	1.73259	1.75763	1.9138	1.15909	1.44422
sp|O75368|SH3L1_HUMAN	O75368	-0.231148	0.303242	0.321661	0.24191	-0.38546
sp|O75533|SF3B1_HUMAN	O75533	-0.651285	1.50205	1.0717	1.37635	-0.421204
sp|O75791|GRAP2_HUMAN	O75791	0.805862	1.62621	1.80799	0.879315	0.496428
sp|O75821|EIF3G_HUMAN	O75821	-0.862954	0.342913	0.0636196	0.345652	-1.00593
sp|O94776|MTA2_HUMAN	O94776	0.501061	0.904863	-0.401091	-0.0605227	0.614965
sp|O95292|VAPB_HUMAN	O95292	0.0872192	0.387459	0.82994	0.834176	0.286963
sp|O95372|LYPA2_HUMAN	O95372	0.581959	0.652181	0.780947	1.12832	0.596676
sp|O95674|CDS2_HUMAN	O95674	-0.557021	0.133105	-0.277444	0.48044	-0.355068
sp|O95747|OXSR1_HUMAN	O95747	-0.466985	0.177275	0.220617	0.239231	-0.687226
sp|O96019|ACL6A_HUMAN	O96019	1.09271	1.3606	1.10164	1.08984	-1.36001
sp|P00390|GSHR_HUMAN	P00390	0.572331	-0.221477	-0.756453	0.57967	-0.555655
sp|P02458|CO2A1_HUMAN	P02458	-1.70455	2.77292	-1.81569	-3.33304	-1.6586
sp|P04053|TDT_HUMAN	P04053	-0.813428	-2.05291	0.800047	-2.27808	-1.15098
sp|P04216|THY1_HUMAN	P04216	-0.429161	-1.51439	0.244855	-1.01999	-0.662379
sp|P04234|CD3D_HUMAN	P04234	-0.0629246	0.701468	1.12026	-0.247927	-0.996483
sp|P05026|AT1B1_HUMAN	P05026	1.6938	1.41659	0.916335	0.579169	1.12032
sp|P05204|HMGN2_HUMAN;sp|Q15651|HMGN3_HUMAN	P05204	-1.75742	2.19736	0.928212	1.85312	-2.09616
sp|P06239|LCK_HUMAN	P06239	-1.13695	0.677304	0.712111	0.479771	-0.239466
sp|P06454|PTMA_HUMAN	P06454	-1.68086	1.73357	1.56902	0.861828	-1.6455
sp|P07437|TBB5_HUMAN	P07437	-0.272373	0.766152	0.956016	0.639044	-0.0936597
sp|P07766|CD3E_HUMAN	P07766	0.365924	1.07265	1.27246	1.08205	0.285747
sp|P07910|HNRPC_HUMAN	P07910	-0.152456	0.438042	0.731409	0.451442	-0.0949939
sp|P08579|RU2B_HUMAN	P08579	-1.12645	0.803717	0.0963141	-0.452838	-1.78485
sp|P08865|RSSA_HUMAN	P08865	-0.436661	0.00473658	0.218582	0.217157	-0.0210584
sp|P09496|CLCA_HUMAN	P09496	-1.56073	0.394611	0.46507	0.545816	-0.902267
sp|P09651|ROA1_HUMAN;sp|Q32P51|RA1L2_HUMAN	P09651	-0.492346	0.295178	0.636491	0.286493	-0.263149
sp|P62987|RL40_HUMAN;XX|RS27A_HUMAN|;sp|P62979|RS27A_HUMAN;sp|P0CG47|UBB_HUMAN;sp|P0CG48|UBC_HUMAN	P62987	-0.359701	0.494018	0.625642	0.200015	-0.375047
sp|P10412|H14_HUMAN	P10412	-0.164082	0.892669	0.894615	0.47843	-1.41755
sp|P11310|ACADM_HUMAN	P11310	0.503867	0.992828	0.477319	1.02866	1.58106
sp|P11387|TOP1_HUMAN	P11387	0.503867	1.01213	0.477319	1.02866	1.58106
sp|P13797|PLST_HUMAN	P13797	-0.827548	-0.423161	0.107016	0.336627	-1.10935
sp|P15374|UCHL3_HUMAN	P15374	0.19836	0.497222	0.0944309	0.314912	0.270661
sp|P16401|H15_HUMAN	P16401	-1.40089	1.81903	1.86547	1.02201	-1.29447
sp|P16402|H13_HUMAN	P16402	-1.71369	1.80632	0.672175	0.933409	-2.67269
sp|P16949|STMN1_HUMAN	P16949	-3.15162	2.63278	2.77906	2.32438	-0.738482
sp|P17096|HMGA1_HUMAN	P17096	-0.9867	1.12571	0.782731	0.288252	-1.66851
sp|P17301|ITA2_HUMAN	P17301	-0.9867	1.13011	1.10015	2.0679	2.623
sp|P18077|RL35A_HUMAN	P18077	-1.25319	1.18765	1.09738	1.27985	-0.739999
sp|P18124|RL7_HUMAN	P18124	-0.286891	0.632549	0.581854	0.636953	-0.0262397
sp|P18583|SON_HUMAN	P18583	-2.13427	0.383809	0.954252	1.02115	-2.12913
sp|P19338|NUCL_HUMAN	P19338	-0.237456	0.808172	0.680413	0.50145	-0.151448
sp|P20700|LMNB1_HUMAN	P20700	-0.422426	0.6673	0.754609	0.29915	-0.712945
sp|P20962|PTMS_HUMAN	P20962	-6.06591	2.25948	-5.29762	0.12663	-4.0735
sp|P22626|ROA2_HUMAN	P22626	-0.261358	0.421526	0.512826	0.33029	-0.0833683
sp|P23193|TCEA1_HUMAN	P23193	2.50001	0.441031	0.920986	1.14204	1.2594
sp|P23229|ITA6_HUMAN	P23229	2.50001	1.25779	0.920986	1.12396	1.2594
sp|P23368|MAOM_HUMAN	P23368	-0.0506693	0.00360171	-0.168236	0.868889	-1.17628
sp|Q16778|H2B2E_HUMAN;sp|P33778|H2B1B_HUMAN;sp|P23527|H2B1O_HUMAN;sp|Q8N257|H2B3B_HUMAN	Q16778	-0.970491	1.21165	1.23714	0.509984	-2.77801
sp|P25205|MCM3_HUMAN	P25205	-1.47794	2.17764	2.55653	1.85811	-0.946735
sp|P25685|DNJB1_HUMAN	P25685	-0.383012	-0.281135	-0.0682456	0.533831	-0.32263
sp|P26358|DNMT1_HUMAN	P26358	0.399211	0.315385	0.148775	0.570731	0.393465
sp|P27694|RFA1_HUMAN	P27694	-0.0152063	0.610365	0.607483	0.708176	0.0765088
sp|P27707|DCK_HUMAN	P27707	0.208297	-0.104722	0.818272	0.0294587	0.848718
sp|P27708|PYR1_HUMAN	P27708	0.208297	1.19441	0.985012	0.872497	0.848718
sp|P27816|MAP4_HUMAN	P27816	-0.158283	0.249275	0.0280301	0.371385	-0.135087
sp|P28062|PSB8_HUMAN	P28062	0.268349	0.929108	0.778528	0.650015	-0.0561708
sp|P28072|PSB6_HUMAN	P28072	0.111821	1.42922	0.816016	1.5971	0.328099
sp|P29218|IMPA1_HUMAN	P29218	-0.0964874	-1.04862	-0.427398	0.700342	-0.345184
sp|P31943|HNRH1_HUMAN	P31943	-0.0437987	1.03695	1.0822	0.762549	-0.0182819
sp|P33316|DUT_HUMAN	P33316	-0.882625	1.80049	2.37025	2.05777	-0.231563
sp|P33991|MCM4_HUMAN	P33991	-0.882625	1.71747	2.20494	1.82649	-0.231563
sp|P33992|MCM5_HUMAN	P33992	-0.882625	2.39127	2.32781	2.5749	-0.231563
sp|P34897|GLYM_HUMAN	P34897	-0.706914	2.57101	2.70144	0.776669	0.0063111
sp|P35268|RL22_HUMAN	P35268	-0.190457	0.730879	0.677927	0.648871	-0.0723063
sp|P35637|FUS_HUMAN	P35637	-0.410144	0.584417	0.59638	0.478264	-0.139027
sp|P35659|DEK_HUMAN	P35659	-0.193871	2.3011	2.2205	1.05788	-0.997924
sp|P36543|VATE1_HUMAN	P36543	0.635514	-0.181998	0.838111	0.281342	1.2318
sp|P36578|RL4_HUMAN	P36578	-0.721378	0.263319	0.27174	0.180134	-0.125937
sp|P36915|GNL1_HUMAN	P36915	2.03242	0.263319	0.485679	1.15489	1.23703
sp|P38159|RBMX_HUMAN;sp|Q96E39|RMXL1_HUMAN	P38159	-0.205142	1.13538	1.10708	0.994609	-0.0354888
sp|P38919|IF4A3_HUMAN	P38919	-1.00801	0.694084	0.901429	0.586713	-0.405682
sp|P39023|RL3_HUMAN	P39023	-0.536116	0.025465	0.537177	0.612571	-0.218813
sp|P39748|FEN1_HUMAN	P39748	-0.670072	1.09106	1.00229	0.265655	-1.11579
sp|P42166|LAP2A_HUMAN	P42166	-0.132264	1.02357	1.11147	0.541755	-0.449311
sp|P42167|LAP2B_HUMAN	P42167	-0.432817	0.843098	1.13083	0.61489	-1.60844
sp|P43403|ZAP70_HUMAN	P43403	-3.64575	1.66846	1.28349	0.137955	-3.33329
sp|P43487|RANG_HUMAN	P43487	-3.64575	1.66846	1.4869	0.137955	-3.33329
sp|P46013|KI67_HUMAN	P46013	0.183924	4.64271	5.40298	4.82885	0.515094
sp|P46459|NSF_HUMAN	P46459	0.183924	1.64511	2.01284	0.611077	1.01132
sp|P46781|RS9_HUMAN	P46781	-0.645337	0.70259	0.690955	0.860367	-0.12529
sp|P46782|RS5_HUMAN	P46782	-0.645337	0.811707	0.690955	0.860367	-0.12529
sp|P47755|CAZA2_HUMAN	P47755	-0.069429	0.0830259	0.189253	0.10675	-0.165125
sp|P47756|CAPZB_HUMAN	P47756	-0.166939	0.224406	0.165221	0.228038	-0.0201041
sp|P49006|MRP_HUMAN	P49006	-0.508548	1.13877	0.69306	0.551403	-2.21852
sp|P49257|LMAN1_HUMAN	P49257	0.558128	3.31018	1.29243	0.634049	1.42191
sp|P49321|NASP_HUMAN	P49321	-1.60137	1.60442	1.91299	1.71345	-0.942119
sp|P49736|MCM2_HUMAN	P49736	-1.20195	1.93706	2.02124	1.72663	-0.629413
sp|P49755|TMEDA_HUMAN	P49755	0.0104689	-0.831575	-0.706275	0.356591	0.113092
sp|P49903|SPS1_HUMAN	P49903	0.0104689	1.08791	-0.706275	0.874336	0.113092
sp|P49915|GUAA_HUMAN	P49915	0.0104689	1.08791	1.22983	0.226925	0.113092
sp|P50552|VASP_HUMAN	P50552	1.237	0.223893	-1.78648	0.777511	1.86419
sp|P50570|DYN2_HUMAN;sp|Q05193|DYN1_HUMAN	P50570	-0.342809	0.577268	0.0974518	1.3923	-0.646073
sp|P50995|ANX11_HUMAN	P50995	-0.16489	0.0749572	0.0154082	0.0182463	-0.944902
sp|P51610|HCFC1_HUMAN	P51610	-2.11326	1.47697	1.33824	0.910117	-1.12115
sp|P52272|HNRPM_HUMAN	P52272	-0.183488	0.774641	0.79639	0.65956	-0.142087
sp|P52434|RPAB3_HUMAN	P52434	-0.183488	0.774641	0.79639	0.413098	-0.142087
sp|P52597|HNRPF_HUMAN	P52597	-0.239046	0.840856	1.03633	0.781415	-0.490047
sp|P52701|MSH6_HUMAN	P52701	-0.239046	0.912446	0.58026	0.781415	-0.490047
sp|P54920|SNAA_HUMAN	P54920	-0.520052	1.11349	0.794486	0.418885	-0.0840352
sp|P55795|HNRH2_HUMAN	P55795	-0.519129	1.33985	1.23255	0.798605	-0.759617
sp|P56537|IF6_HUMAN	P56537	-0.672134	0.366929	0.89003	0.708729	-0.717178
sp|P58546|MTPN_HUMAN	P58546	3.15796	0.00353654	0.89003	0.708729	1.55455
sp|Q99879|H2B1M_HUMAN;sp|Q99877|H2B1N_HUMAN;sp|Q93079|H2B1H_HUMAN;sp|Q5QNW6|H2B2F_HUMAN;sp|P62807|H2B1C_HUMAN;sp|P58876|H2B1D_HUMAN;sp|Q99880|H2B1L_HUMAN	Q99879	-1.41165	0.911001	1.08891	0.453052	-1.42323
sp|P60842|IF4A1_HUMAN	P60842	-0.214642	0.477944	0.621395	0.508915	-0.230406
sp|P61081|UBC12_HUMAN	P61081	0.604921	0.598167	0.907813	0.807927	1.05775
sp|P61086|UBE2K_HUMAN	P61086	0.604921	0.598167	0.907813	1.21718	1.05775
sp|P61254|RL26_HUMAN;sp|Q9UNX3|RL26L_HUMAN	P61254	-0.0615233	0.758612	0.88532	0.72368	-0.474051
sp|P61353|RL27_HUMAN	P61353	-1.20087	0.821531	1.26344	0.928087	-0.226003
sp|P61956|SUMO2_HUMAN;sp|Q6EEV6|SUMO4_HUMAN;sp|P55854|SUMO3_HUMAN	P61956	-0.195142	0.21856	0.0272191	1.19135	0.248883
sp|P62136|PP1A_HUMAN;sp|P36873|PP1G_HUMAN	P62136	-0.373835	0.277589	0.151736	0.769925	0.394284
sp|P62158|CALM_HUMAN	P62158	-0.8787	0.557898	0.33142	0.327149	-1.02737
sp|P62280|RS11_HUMAN	P62280	-0.493659	0.477111	0.658601	2.0144	0.190904
sp|P62306|RUXF_HUMAN	P62306	0.616147	1.27755	2.50642	1.66279	1.03634
sp|P62310|LSM3_HUMAN	P62310	0.616147	1.13292	1.43837	1.66279	1.03634
sp|P62312|LSM6_HUMAN	P62312	0.616147	1.13292	1.43837	0.222602	1.03634
sp|P62318|SMD3_HUMAN	P62318	-1.34338	0.481964	0.91427	0.594906	-0.646581
sp|P62333|PRS10_HUMAN	P62333	-1.02644	0.273612	0.816893	0.564041	-0.130605
sp|P62424|RL7A_HUMAN	P62424	-0.470872	0.350668	0.468033	0.427269	-0.0952047
sp|P62495|ERF1_HUMAN	P62495	-0.575189	0.324554	1.06615	0.667604	-0.223469
sp|P62701|RS4X_HUMAN;sp|Q8TD47|RS4Y2_HUMAN;sp|P22090|RS4Y1_HUMAN	P62701	-0.507254	0.0384032	0.514958	0.192417	-0.0415033
sp|P62750|RL23A_HUMAN	P62750	-0.353046	0.749421	0.43103	0.536787	-0.690867
sp|P62805|H4_HUMAN	P62805	-0.495826	0.705865	1.12874	0.405631	-0.726702
sp|P62829|RL23_HUMAN	P62829	-0.151383	0.39523	0.455169	1.88183	0.16707
sp|P62854|RS26_HUMAN;sp|Q5JNZ5|RS26L_HUMAN	P62854	-0.658002	0.304007	0.520624	0.480545	-0.278041
sp|P62861|RS30_HUMAN	P62861	0.743895	1.92381	1.26685	1.80244	0.792899
sp|P62899|RL31_HUMAN	P62899	-0.580978	0.094697	0.30261	0.260439	-2.66093
sp|P62906|RL10A_HUMAN	P62906	-1.52134	0.342037	0.126096	0.462735	-0.580257
sp|P62913|RL11_HUMAN	P62913	-1.02991	0.98921	0.169854	0.851232	-1.0292
sp|P62917|RL8_HUMAN	P62917	-0.541031	1.2695	1.23031	0.902437	-0.24959
sp|Q5VTE0|EF1A3_HUMAN;sp|P68104|EF1A1_HUMAN	Q5VTE0	-0.363194	0.0192531	0.238555	0.0780859	-0.198349
sp|Q71DI3|H32_HUMAN;sp|P68431|H31_HUMAN;sp|P84243|H33_HUMAN;sp|Q16695|H31T_HUMAN;sp|Q6NXT2|H3C_HUMAN	Q71DI3	-1.01668	0.656204	0.994946	0.299134	-1.07754
sp|P78371|TCPB_HUMAN	P78371	-0.0427657	0.0100517	0.536431	0.321612	-0.0338415
sp|P84090|ERH_HUMAN	P84090	-1.84795	0.986856	0.832357	0.684486	-1.09096
sp|P98179|RBM3_HUMAN	P98179	-0.510601	1.44486	0.461135	0.475635	-1.29448
sp|Q00796|DHSO_HUMAN	Q00796	0.533662	0.00644112	0.347032	1.28689	0.71161
sp|Q00839|HNRPU_HUMAN	Q00839	-0.318824	0.713153	0.648237	0.491714	-0.179815
sp|Q01105|SET_HUMAN;sp|P0DME0|SETLP_HUMAN	Q01105	-0.4421	0.335206	0.520383	0.190962	-0.0634782
sp|Q01826|SATB1_HUMAN	Q01826	-1.41045	2.08943	2.49344	0.595044	-1.43325
sp|Q01844|EWS_HUMAN	Q01844	-1.41045	1.06297	1.79915	0.770656	-1.43325
sp|Q02880|TOP2B_HUMAN	Q02880	-0.00353851	2.24964	2.17623	1.43292	0.31332
sp|Q04446|GLGB_HUMAN	Q04446	0.571197	0.683634	-0.0373453	1.0399	-0.509596
sp|Q04637|IF4G1_HUMAN	Q04637	0.571197	0.987173	-0.0373453	0.654282	-0.509596
sp|Q04917|1433F_HUMAN	Q04917	-0.491692	0.808557	0.568319	0.407007	-0.655314
sp|Q05519|SRS11_HUMAN	Q05519	-0.491692	0.578081	0.568319	0.407007	-0.655314
sp|Q07020|RL18_HUMAN	Q07020	-0.752606	0.463149	0.570475	0.39206	-0.372764
sp|Q08J23|NSUN2_HUMAN	Q08J23	-0.474978	0.533012	0.738561	0.162613	0.00587591
sp|Q09028|RBBP4_HUMAN;sp|Q16576|RBBP7_HUMAN	Q09028	-1.19304	0.206113	0.345143	0.217824	-0.253137
sp|Q12931|TRAP1_HUMAN	Q12931	0.482434	1.13199	0.927331	1.82909	0.245708
sp|Q13045|FLII_HUMAN	Q13045	-0.49417	0.185522	-0.522842	-0.539974	-0.467706
sp|Q13151|ROA0_HUMAN	Q13151	-0.0547836	0.373041	0.452806	0.141495	-0.211
sp|Q13185|CBX3_HUMAN	Q13185	-0.1009	1.43431	1.34361	0.98083	-0.20619
sp|Q13242|SRSF9_HUMAN	Q13242	-0.470563	0.753285	0.610871	1.66922	-1.84315
sp|Q13363|CTBP1_HUMAN	Q13363	0.184745	0.612438	0.868633	0.257646	0.71188
sp|Q13526|PIN1_HUMAN	Q13526	0.481741	1.29894	1.10888	0.801952	0.692424
sp|Q13573|SNW1_HUMAN	Q13573	0.47564	1.63032	0.704267	1.20583	0.267303
sp|Q13596|SNX1_HUMAN	Q13596	-0.904332	0.406363	0.133255	0.860632	-0.458002
sp|Q13838|DX39B_HUMAN	Q13838	-0.190735	0.409733	0.654415	0.373922	-0.0467377
sp|Q13951|PEBB_HUMAN	Q13951	-0.190735	1.33929	1.21295	0.585224	-0.0467377
sp|Q14141|SEPT6_HUMAN	Q14141	-0.622666	0.957308	0.76232	0.541035	-1.75739
sp|Q14566|MCM6_HUMAN	Q14566	-0.188635	2.26677	2.20107	2.41982	0.0519155
sp|Q14683|SMC1A_HUMAN	Q14683	-0.188635	2.92741	2.23819	2.53897	0.0519155
sp|Q14739|LBR_HUMAN	Q14739	-1.3732	0.761392	1.019	0.150327	-1.24963
sp|Q14839|CHD4_HUMAN	Q14839	0.439207	1.4101	1.38772	1.50988	-1.78176
sp|Q14980|NUMA1_HUMAN	Q14980	-0.150659	0.531242	0.472319	0.290722	-0.790674
sp|Q15029|U5S1_HUMAN	Q15029	0.463351	0.678713	0.750385	0.320394	-0.164945
sp|Q15365|PCBP1_HUMAN	Q15365	-0.501127	0.360035	0.638299	0.150713	-0.176016
sp|Q15424|SAFB1_HUMAN	Q15424	-1.76569	0.471346	0.177614	0.0927979	-0.728252
sp|Q15459|SF3A1_HUMAN	Q15459	-1.01427	1.58029	0.908094	1.2227	-0.441718
sp|Q15691|MARE1_HUMAN	Q15691	0.313966	-2.23232	-1.93587	1.15463	-0.879752
sp|Q15717|ELAV1_HUMAN	Q15717	-0.267649	0.970224	0.837833	0.955605	-0.147625
sp|Q15796|SMAD2_HUMAN;sp|P84022|SMAD3_HUMAN;sp|O15198|SMAD9_HUMAN	Q15796	-0.267649	0.954597	0.837833	0.955605	-0.147625
sp|Q16531|DDB1_HUMAN	Q16531	-0.49564	0.32148	0.402534	0.459879	-0.0061512
sp|Q16566|KCC4_HUMAN	Q16566	-0.343531	-0.144488	0.415796	-0.246396	-1.76536
sp|Q16643|DREB_HUMAN	Q16643	-0.550509	1.85829	1.84291	1.61336	0.60369
sp|Q16777|H2A2C_HUMAN;sp|Q6FI13|H2A2A_HUMAN	Q16777	-0.104559	0.804936	1.39746	0.605353	-0.219009
sp|Q16851|UGPA_HUMAN	Q16851	-0.645054	0.603978	0.663506	0.680484	-0.461792
sp|Q1KMD3|HNRL2_HUMAN	Q1KMD3	-0.0711512	0.774579	0.63937	0.507386	-0.103996
sp|Q29RF7|PDS5A_HUMAN	Q29RF7	-0.0711512	0.787428	0.665282	0.507386	-0.103996
sp|Q9Y6H1|CHCH2_HUMAN;sp|Q5T1J5|CHCH9_HUMAN	Q9Y6H1	-0.0326391	2.79037	1.54393	1.83174	-1.25153
sp|Q5TZA2|CROCC_HUMAN	Q5TZA2	0.0353837	0.279046	0.0277007	2.21071	-0.13221
sp|Q6JBY9|CPZIP_HUMAN	Q6JBY9	-0.363194	0.0192531	1.20649	0.0780859	0.513088
sp|Q6UXN9|WDR82_HUMAN	Q6UXN9	-1.38218	0.748166	0.0957266	-0.371411	-0.709328
sp|Q7L014|DDX46_HUMAN	Q7L014	-0.417162	0.979464	1.24177	0.716095	0.483739
sp|Q7L2H7|EIF3M_HUMAN	Q7L2H7	-0.417162	0.710014	1.24177	0.716095	0.483739
sp|Q7Z434|MAVS_HUMAN	Q7Z434	1.31517	1.10731	1.50532	1.32406	-0.661443
sp|Q7Z5R6|AB1IP_HUMAN	Q7Z5R6	-0.487498	0.805131	0.673347	0.382592	-0.527608
sp|Q86U42|PABP2_HUMAN	Q86U42	-1.31026	0.594358	0.849377	0.16965	-1.16422
sp|Q86UP2|KTN1_HUMAN	Q86UP2	1.14077	1.07062	1.09856	1.34191	1.08616
sp|Q8IV08|PLD3_HUMAN	Q8IV08	-0.190029	-0.517618	-0.477522	1.20685	-0.22906
sp|Q8N1F7|NUP93_HUMAN	Q8N1F7	0.0427232	0.343648	0.523638	0.662684	-0.626491
sp|Q8NC51|PAIRB_HUMAN	Q8NC51	-0.61765	0.546684	0.602986	0.630236	-0.531328
sp|Q8NC56|LEMD2_HUMAN	Q8NC56	-0.61765	1.07954	0.602986	0.453297	-0.531328
sp|Q8TEM1|PO210_HUMAN	Q8TEM1	0.573493	0.542988	1.33913	1.00454	0.558134
sp|Q8WXX5|DNJC9_HUMAN	Q8WXX5	-0.715835	0.585394	0.822757	0.254529	-0.996614
sp|Q8WYJ6|SEPT1_HUMAN	Q8WYJ6	-0.968978	0.331035	1.01771	0.059063	-1.08654
sp|Q92598|HS105_HUMAN	Q92598	-1.124	1.32565	0.942538	1.61834	-1.45355
sp|Q92599|SEPT8_HUMAN	Q92599	-1.124	1.32565	0.942538	1.01159	-1.45355
sp|Q92734|TFG_HUMAN	Q92734	-1.124	1.32565	0.942538	1.58302	-1.45355
sp|Q92785|REQU_HUMAN	Q92785	-1.124	0.596655	0.942538	1.58302	-1.45355
sp|Q92841|DDX17_HUMAN	Q92841	-0.29192	0.900013	0.805228	0.771049	-0.264484
sp|Q92888|ARHG1_HUMAN	Q92888	-0.29192	1.00325	1.65444	0.286305	-0.264484
sp|Q96A72|MGN2_HUMAN	Q96A72	-1.12933	0.302912	0.556678	0.433263	-0.833099
sp|Q96AE4|FUBP1_HUMAN	Q96AE4	-0.034845	1.05142	1.12633	0.972822	-0.0665003
sp|Q96AG4|LRC59_HUMAN	Q96AG4	-0.034845	0.487038	0.578478	0.636642	-0.0665003
sp|Q96FW1|OTUB1_HUMAN	Q96FW1	-0.474666	0.200702	1.13415	0.207339	-0.11598
sp|Q96T88|UHRF1_HUMAN	Q96T88	0.796936	1.67724	2.09348	0.753528	0.192042
sp|Q99426|TBCB_HUMAN	Q99426	0.796936	0.415645	2.09348	0.753528	0.62191
sp|Q99829|CPNE1_HUMAN	Q99829	-0.592162	0.19816	0.0584482	0.427156	-0.326973
sp|Q9BS26|ERP44_HUMAN	Q9BS26	0.864657	1.73146	1.06646	1.02814	1.59583
sp|Q9BVC6|TM109_HUMAN	Q9BVC6	-0.516316	1.36056	-0.915254	1.74228	-0.471467
sp|Q9BWF3|RBM4_HUMAN;sp|Q9BQ04|RBM4B_HUMAN	Q9BWF3	1.39359	1.36056	1.15121	1.74228	1.09605
sp|Q9BXP5|SRRT_HUMAN	Q9BXP5	-2.06593	0.552861	0.700393	0.417922	-1.05972
sp|Q9BY77|PDIP3_HUMAN	Q9BY77	-2.06593	0.207187	1.0762	0.417922	-1.05972
sp|Q9C0C2|TB182_HUMAN	Q9C0C2	1.12005	1.35918	1.30467	0.847707	0.683728
sp|Q9C0K0|BC11B_HUMAN	Q9C0K0	1.12005	1.109	0.856112	0.847707	0.683728
sp|Q9H0D6|XRN2_HUMAN	Q9H0D6	-1.1521	1.49293	1.25871	1.04436	1.32848
sp|Q9H0W9|CK054_HUMAN	Q9H0W9	-0.684971	1.23157	0.376062	-0.506114	0.302484
sp|Q9H307|PININ_HUMAN	Q9H307	-1.24038	-0.420451	-0.514595	0.97705	-0.694062
sp|Q9H3K6|BOLA2_HUMAN	Q9H3K6	-1.24038	-0.420451	0.172814	0.97705	-0.694062
sp|Q9H3P7|GCP60_HUMAN	Q9H3P7	-1.24038	-0.420451	0.172814	0.769752	-0.694062
sp|Q9H6Z4|RANB3_HUMAN	Q9H6Z4	-1.13101	1.07939	0.648027	0.0878239	-1.00442
sp|Q9H910|HN1L_HUMAN	Q9H910	-0.905678	2.97692	1.35603	1.67207	-0.238629
sp|Q9NPH2|INO1_HUMAN	Q9NPH2	0.687599	1.95794	-0.374239	0.420141	-0.524242
sp|Q9NQC3|RTN4_HUMAN	Q9NQC3	0.687599	0.247037	-0.374239	0.926063	-0.524242
sp|Q9NR30|DDX21_HUMAN	Q9NR30	0.0364224	1.41328	0.846158	0.289701	-0.801053
sp|Q9NR31|SAR1A_HUMAN	Q9NR31	0.0364224	0.81022	0.603996	0.289701	-0.801053
sp|Q9NR45|SIAS_HUMAN	Q9NR45	0.0364224	0.487276	0.603996	0.289701	-0.801053
sp|Q9NUU7|DD19A_HUMAN;sp|Q9UMR2|DD19B_HUMAN	Q9NUU7	0.314234	0.672201	0.916472	0.883201	-0.607296
sp|Q9NYU2|UGGG1_HUMAN	Q9NYU2	-1.04262	0.117072	-0.532876	0.372192	-0.789218
sp|Q9NZB2|F120A_HUMAN	Q9NZB2	0.994975	1.41945	1.08295	1.72944	0.0871166
sp|Q9UEY8|ADDG_HUMAN	Q9UEY8	0.496651	0.436687	0.639598	0.406624	0.866327
sp|Q9UHD9|UBQL2_HUMAN	Q9UHD9	0.133591	0.570297	0.616178	0.447497	-0.992733
sp|Q9UHX1|PUF60_HUMAN	Q9UHX1	0.19717	1.24999	1.13658	0.809216	1.60089
sp|Q9UI08|EVL_HUMAN	Q9UI08	-2.28163	0.606488	0.607487	0.371344	-2.01468
sp|Q9UK76|HN1_HUMAN	Q9UK76	-0.78581	0.0325324	1.39374	1.36393	-1.01391
sp|Q9UKM9|RALY_HUMAN	Q9UKM9	-0.612374	0.962437	1.18877	0.68056	-0.525613
sp|Q9UMD9|COHA1_HUMAN	Q9UMD9	-0.0691896	0.446706	0.984928	0.752486	-0.284215
sp|Q9UN36|NDRG2_HUMAN	Q9UN36	-0.112627	1.00428	0.771187	1.26233	0.44989
sp|Q9UQ80|PA2G4_HUMAN	Q9UQ80	-0.206846	0.925902	1.0365	0.765739	-0.00172043
sp|Q9Y2Z9|COQ6_HUMAN	Q9Y2Z9	0.131858	1.90163	-0.752952	0.435965	-0.0630515
sp|Q9Y3D6|FIS1_HUMAN	Q9Y3D6	0.711455	0.258498	1.50376	1.40348	1.01099
sp|Q9Y3L3|3BP1_HUMAN	Q9Y3L3	1.84228	1.6971	1.87593	0.756341	-0.13938
sp|Q9Y3U8|RL36_HUMAN	Q9Y3U8	1.84228	0.586236	1.87593	0.388197	-0.13938
sp|Q9Y5S9|RBM8A_HUMAN	Q9Y5S9	-0.625936	0.319557	0.439404	0.174087	-0.710486
