# Supplementary material for: Proteomic Signatures of Thymomas
Source: PLoS One. 2016 Nov 10;11(11):e0166494. doi: 10.1371/journal.pone.0166494 (PMC5104371; doi:10.1371/journal.pone.0166494)
Supplement: S7 Table — (XLSX) [file pone.0166494.s008.xlsx]

## Sheet: Sheet1
Category	Term	Count	%	PValue	Genes	List Total	Pop Hits	Pop Total	Fold Enrichment	Bonferroni	Benjamini	FDR
GOTERM_BP_FAT	GO:0006396~RNA processing	49	18.7023	2.85706e-06	P18124, P52597, Q9H0D6, Q13573, Q7L014, O75533, P62306, Q15029, P31943, Q92841, Q9BWF3, Q9UHX1, Q9H307, P62906, Q9UQ80, Q13242, P98179, Q00839, P38919, P09651, Q86U42, O60506, P08579, Q08J23, Q13151, P52434, P52272, P22626, P62913, O00567, Q13838, P62312, P55795, Q15796, P07910, Q9BXP5, Q9UKM9, P61254, P35637, Q14683, Q9Y5S9, P62318, Q05519, P18077, Q96A72, Q15459, Q15365, P38159, P62310	234	121	1049	1.81539	0.00378984	0.00378984	0.00467749
GOTERM_BP_FAT	GO:0016071~mRNA metabolic process	39	14.8855	3.07234e-05	P52597, Q9H0D6, Q7L014, Q13573, O75533, P62306, Q15029, P31943, Q15717, Q9BWF3, Q9UHX1, Q9H307, Q13242, P38919, Q00839, P09651, Q86U42, O60506, P08579, P52434, Q13151, P52272, P22626, Q13838, P62312, P55795, P07910, Q9UKM9, P35637, Q9Y5S9, Q14683, P62318, Q05519, Q15459, Q96A72, Q15365, P38159, P62310, Q8NC51	234	95	1049	1.84035	0.0400096	0.020209	0.0502886
GOTERM_BP_FAT	GO:0006397~mRNA processing	37	14.1221	3.84936e-05	P52597, Q9H0D6, Q7L014, Q13573, O75533, P62306, Q15029, P31943, Q9BWF3, Q9UHX1, Q9H307, Q13242, P38919, Q00839, P09651, Q86U42, O60506, P08579, P52434, Q13151, P52272, P22626, Q13838, P62312, P55795, P07910, Q9UKM9, P35637, Q9Y5S9, Q14683, P62318, Q05519, Q15459, Q96A72, Q15365, P38159, P62310	234	89	1049	1.86368	0.0498724	0.0169084	0.0630033
GOTERM_BP_FAT	GO:0008380~RNA splicing	36	13.7405	7.69244e-05	P52597, Q7L014, Q13573, O75533, P62306, Q15029, P31943, Q9BWF3, Q9UHX1, Q9H307, Q13242, P38919, Q00839, P09651, Q86U42, O60506, P08579, P52434, Q13151, P52272, P22626, Q13838, P62312, P55795, P07910, Q9UKM9, P35637, Q14683, Q9Y5S9, P62318, Q05519, Q15459, Q96A72, Q15365, P38159, P62310	234	88	1049	1.83392	0.097184	0.0252353	0.125867
GOTERM_BP_FAT	GO:0006260~DNA replication	17	6.48855	9.01117e-05	P27694, P33316, Q01105, P11387, P17096, P04053, Q9C0C2, P39748, P20962, P25205, P49321, P33992, P33991, Q09028, Q9BWF3, P49736, Q14566	234	29	1049	2.62791	0.11287	0.0236682	0.147429
GOTERM_BP_FAT	GO:0006325~chromatin organization	23	8.77863	0.000114936	Q01105, Q01826, P26358, Q99879, Q13185, Q14839, P17096, Q71DI3, O60264, O96019, Q16778, Q16777, P49321, P10412, Q09028, Q9BWF3, Q15424, P16402, P16401, O94776, P49736, P05204, P62805	234	47	1049	2.19376	0.141663	0.0251384	0.188007
GOTERM_BP_FAT	GO:0051276~chromosome organization	27	10.3053	0.000260988	P26358, P52701, Q13185, Q71DI3, Q9C0C2, P49321, P10412, Q9BWF3, Q09028, Q15424, P49736, P05204, P62805, P27694, Q01105, Q01826, Q99879, Q14839, P17096, O60264, O96019, Q16778, Q16777, P16402, Q14683, P16401, O94776	234	62	1049	1.95223	0.293123	0.0483491	0.426435
GOTERM_BP_FAT	GO:0006259~DNA metabolic process	27	10.3053	0.000643291	Q16531, Q96T88, P33316, Q9H0D6, P26358, P52701, P11387, Q9C0C2, P20962, P49321, Q9BWF3, Q09028, P49736, Q9C0K0, Q14566, P27694, Q02880, Q01105, P17096, P04053, P39748, P25205, P33992, P33991, O60216, Q14683	234	65	1049	1.86213	0.574806	0.101385	1.04801
GOTERM_BP_FAT	GO:0000377~RNA splicing, via transesterification reactions with bulged adenosine as nucleophile	26	9.92366	0.0009487	P52597, Q13573, O75533, P62306, Q15029, P31943, Q13242, Q00839, P09651, Q86U42, P08579, Q13151, P52434, P52272, P22626, Q13838, P55795, P07910, P35637, Q14683, Q9Y5S9, P62318, Q05519, Q15459, Q15365, P38159	234	63	1049	1.85009	0.716749	0.130779	1.54194
GOTERM_BP_FAT	GO:0000375~RNA splicing, via transesterification reactions	26	9.92366	0.0009487	P52597, Q13573, O75533, P62306, Q15029, P31943, Q13242, Q00839, P09651, Q86U42, P08579, Q13151, P52434, P52272, P22626, Q13838, P55795, P07910, P35637, Q14683, Q9Y5S9, P62318, Q05519, Q15459, Q15365, P38159	234	63	1049	1.85009	0.716749	0.130779	1.54194
GOTERM_BP_FAT	GO:0000398~nuclear mRNA splicing, via spliceosome	26	9.92366	0.0009487	P52597, Q13573, O75533, P62306, Q15029, P31943, Q13242, Q00839, P09651, Q86U42, P08579, Q13151, P52434, P52272, P22626, Q13838, P55795, P07910, P35637, Q14683, Q9Y5S9, P62318, Q05519, Q15459, Q15365, P38159	234	63	1049	1.85009	0.716749	0.130779	1.54194
GOTERM_BP_FAT	GO:0006261~DNA-dependent DNA replication	9	3.43511	0.00239961	P27694, P33992, P33991, P11387, P49736, P17096, P39748, Q14566, P25205	234	13	1049	3.10355	0.958948	0.273336	3.85701
GOTERM_BP_FAT	GO:0006333~chromatin assembly or disassembly	15	5.72519	0.00332692	Q01105, Q99879, Q13185, Q14839, P17096, Q71DI3, O60264, Q16778, Q16777, P10412, P16402, P16401, O94776, P49736, P62805	234	31	1049	2.16915	0.988072	0.331436	5.30977
GOTERM_BP_FAT	GO:0007049~cell cycle	35	13.3588	0.0043494	Q96T88, P07437, P52701, P43487, O43175, P51610, P62158, Q14141, O00487, P62136, P49321, Q09028, P28062, Q13526, Q9UQ80, P49736, Q14980, Q14566, P27694, P84090, Q29RF7, P50570, Q8WYJ6, Q5TZA2, P25205, P62987, P28072, P16949, O60216, Q14683, P46013, Q15691, P62333, Q92599, O00233	234	102	1049	1.53825	0.996951	0.382914	6.88769
GOTERM_BP_FAT	GO:0045449~regulation of transcription	41	15.6489	0.00847452	Q96T88, Q13045, P23193, Q9H0D6, O43670, P26358, Q13573, O00468, Q13185, P51610, Q96AE4, Q09028, Q9BWF3, Q13363, Q15424, Q9UHX1, P42166, Q9H307, Q9UQ80, P49736, P05204, Q9C0K0, P42167, Q14566, Q01826, Q92785, Q14839, P50570, P17096, Q01844, O60264, O96019, Q13951, P25205, P62987, P33992, P33991, P35659, Q15796, O94776, Q04917, O00233	234	129	1049	1.4248	0.999988	0.581069	13.0065
GOTERM_BP_FAT	GO:0006350~transcription	30	11.4504	0.00849547	Q96T88, P23193, Q13045, P26358, Q9H0D6, P06454, Q13185, P51610, Q96AE4, Q09028, Q9BWF3, Q15424, Q9UHX1, Q9H307, Q9UQ80, P49736, Q9C0K0, Q14566, P52434, Q92785, Q14839, P17096, Q01844, O60264, O96019, P25205, Q13951, P33992, Q15796, P33991	234	87	1049	1.54583	0.999988	0.555101	13.0366
GOTERM_BP_FAT	GO:0034728~nucleosome organization	13	4.96183	0.0107919	Q01105, Q99879, P17096, Q71DI3, Q16778, O60264, Q16777, P10412, P49321, P16402, P16401, P49736, P62805	234	28	1049	2.08135	0.999999	0.617629	16.2762
GOTERM_BP_FAT	GO:0006414~translational elongation	26	9.92366	0.0119822	P36578, P18124, P62750, P35268, Q07020, P08865, P61353, P62280, P62899, P62424, P62906, P62829, P62854, P46782, P46781, P62701, Q5VTE0, P62913, P62987, P55795, P62861, P61254, P62917, P18077, Q9Y3U8, P39023	234	74	1049	1.57508	1	0.632591	17.9103
GOTERM_BP_FAT	GO:0051252~regulation of RNA metabolic process	27	10.3053	0.0150988	Q96T88, P23193, P52597, P26358, O43670, Q13573, O00468, Q13185, Q15717, Q13363, Q9BWF3, Q9UQ80, P05204, Q00839, P62854, Q9C0K0, O60506, Q01826, Q14839, P17096, Q01844, O60264, Q13951, Q15796, P35659, O94776, Q8NC51	234	79	1049	1.53213	1	0.695589	22.0485
GOTERM_BP_FAT	GO:0010557~positive regulation of macromolecule biosynthetic process	14	5.34351	0.0234253	P23193, O00468, P17096, Q13951, P62987, Q15796, Q9BWF3, P17301, O94776, Q04917, O00233, P07766, Q9C0K0, P62701	234	34	1049	1.8459	1	0.826252	32.1645
GOTERM_BP_FAT	GO:0010608~posttranscriptional regulation of gene expression	16	6.10687	0.0234718	P62495, Q04637, P58546, Q15717, Q15796, P17301, Q9BXP5, Q9Y5S9, Q9UQ80, P98179, P38919, Q00839, P46782, Q8NC51, O60506, P62701	234	41	1049	1.74943	1	0.810121	32.2174
GOTERM_BP_FAT	GO:0015931~nucleobase, nucleoside, nucleotide and nucleic acid transport	10	3.81679	0.0265924	Q8TEM1, P22626, Q9Y5S9, Q8N1F7, P38919, P09651, Q9NUU7, Q96A72, Q86U42, Q13838	234	21	1049	2.13472	1	0.833205	35.6778
GOTERM_BP_FAT	GO:0051236~establishment of RNA localization	10	3.81679	0.0265924	Q8TEM1, P22626, Q9Y5S9, Q8N1F7, P38919, P09651, Q9NUU7, Q96A72, Q86U42, Q13838	234	21	1049	2.13472	1	0.833205	35.6778
GOTERM_BP_FAT	GO:0050657~nucleic acid transport	10	3.81679	0.0265924	Q8TEM1, P22626, Q9Y5S9, Q8N1F7, P38919, P09651, Q9NUU7, Q96A72, Q86U42, Q13838	234	21	1049	2.13472	1	0.833205	35.6778
GOTERM_BP_FAT	GO:0050658~RNA transport	10	3.81679	0.0265924	Q8TEM1, P22626, Q9Y5S9, Q8N1F7, P38919, P09651, Q9NUU7, Q96A72, Q86U42, Q13838	234	21	1049	2.13472	1	0.833205	35.6778
GOTERM_BP_FAT	GO:0051028~mRNA transport	9	3.43511	0.0286776	Q8TEM1, Q9Y5S9, Q8N1F7, P38919, P09651, Q9NUU7, Q96A72, Q86U42, Q13838	234	18	1049	2.24145	1	0.841407	37.897
GOTERM_BP_FAT	GO:0034621~cellular macromolecular complex subunit organization	27	10.3053	0.0290407	P07437, Q9H0D6, O00468, P62306, Q71DI3, O15212, P49321, P10412, P49736, Q13242, P62805, Q01105, Q99879, P62495, P17096, Q16778, O60264, Q16777, Q15796, Q9UI08, P16949, P16402, P16401, P62318, Q15459, P56537, P07766	234	83	1049	1.45829	1	0.831412	38.2759
GOTERM_BP_FAT	GO:0006412~translation	34	12.9771	0.0317331	P36578, P18124, Q7L2H7, P62750, P35268, Q07020, P08865, P61353, P62280, P62899, P62424, P62906, P62829, O00303, P98179, P62854, P46782, P62701, P46781, Q5VTE0, O75821, P62495, Q04637, P62913, P60842, P62987, P55795, P62861, P61254, P62917, P18077, P56537, Q9Y3U8, P39023	234	111	1049	1.37314	1	0.844848	41.0192
GOTERM_BP_FAT	GO:0006334~nucleosome assembly	11	4.19847	0.0328633	P10412, Q01105, P16402, Q99879, P16401, P49736, Q71DI3, O60264, Q16778, Q16777, P62805	234	25	1049	1.97248	1	0.842822	42.1362
GOTERM_BP_FAT	GO:0031497~chromatin assembly	11	4.19847	0.0328633	P10412, Q01105, P16402, Q99879, P16401, P49736, Q71DI3, O60264, Q16778, Q16777, P62805	234	25	1049	1.97248	1	0.842822	42.1362
GOTERM_BP_FAT	GO:0065004~protein-DNA complex assembly	11	4.19847	0.0328633	P10412, Q01105, P16402, Q99879, P16401, P49736, Q71DI3, O60264, Q16778, Q16777, P62805	234	25	1049	1.97248	1	0.842822	42.1362
GOTERM_BP_FAT	GO:0006403~RNA localization	10	3.81679	0.0365075	Q8TEM1, P22626, Q9Y5S9, Q8N1F7, P38919, P09651, Q9NUU7, Q96A72, Q86U42, Q13838	234	22	1049	2.03768	1	0.861523	45.6043
GOTERM_BP_FAT	GO:0010628~positive regulation of gene expression	12	4.58015	0.0383665	P62987, P23193, Q15796, Q9BWF3, P26358, O00468, O94776, Q04917, P17096, Q9C0K0, O00233, Q13951	234	29	1049	1.855	1	0.864628	47.2974
GOTERM_BP_FAT	GO:0006357~regulation of transcription from RNA polymerase II promoter	15	5.72519	0.0414409	Q96T88, P23193, Q01826, P26358, Q13573, O00468, Q14839, O60264, Q13951, P35659, Q15796, Q13363, Q9BWF3, O94776, Q9C0K0	234	40	1049	1.68109	1	0.875479	49.9892
GOTERM_BP_FAT	GO:0034470~ncRNA processing	11	4.19847	0.0432635	P62312, Q15796, P18124, Q08J23, Q9BXP5, P61254, Q9UQ80, P62913, P18077, P38919, O00567	234	26	1049	1.89661	1	0.877448	51.5235
GOTERM_BP_FAT	GO:0006338~chromatin remodeling	5	1.9084	0.0470745	P49321, Q09028, Q13185, O96019, O60264	234	7	1049	3.20208	1	0.890271	54.5899
GOTERM_BP_FAT	GO:0034623~cellular macromolecular complex disassembly	5	1.9084	0.0470745	Q01105, Q9H0D6, P16949, P62495, P17096	234	7	1049	3.20208	1	0.890271	54.5899
GOTERM_BP_FAT	GO:0006270~DNA replication initiation	5	1.9084	0.0470745	P33992, P33991, P49736, Q14566, P25205	234	7	1049	3.20208	1	0.890271	54.5899
GOTERM_BP_FAT	GO:0032984~macromolecular complex disassembly	5	1.9084	0.0470745	Q01105, Q9H0D6, P16949, P62495, P17096	234	7	1049	3.20208	1	0.890271	54.5899
GOTERM_BP_FAT	GO:0030182~neuron differentiation	10	3.81679	0.0486899	P62987, P07437, Q02880, P50552, O00468, P58546, P04216, O43175, Q9C0K0, P54920	234	23	1049	1.94909	1	0.890436	55.8339
GOTERM_BP_FAT	GO:0030217~T cell differentiation	6	2.29008	0.0488805	P06239, P04234, P43403, P35268, Q9C0K0, P07766	234	10	1049	2.68974	1	0.883341	55.9786
GOTERM_BP_FAT	GO:0051321~meiotic cell cycle	6	2.29008	0.0488805	P27694, P52701, O60216, Q14683, P46013, Q14980	234	10	1049	2.68974	1	0.883341	55.9786
GOTERM_BP_FAT	GO:0042254~ribosome biogenesis	10	3.81679	0.0632914	P62312, P18124, P62424, P61254, Q9UQ80, P62913, P18077, P38919, O00567, P56537	234	24	1049	1.86788	1	0.933824	65.7147
GOTERM_BP_FAT	GO:0045941~positive regulation of transcription	11	4.19847	0.0702895	P62987, P23193, Q15796, Q9BWF3, O00468, O94776, Q04917, P17096, Q9C0K0, O00233, Q13951	234	28	1049	1.76114	1	0.946878	69.6759
GOTERM_BP_FAT	GO:0006323~DNA packaging	11	4.19847	0.0702895	P10412, Q01105, P16402, Q99879, P16401, P49736, Q71DI3, O60264, Q16778, Q16777, P62805	234	28	1049	1.76114	1	0.946878	69.6759
GOTERM_BP_FAT	GO:0031344~regulation of cell projection organization	6	2.29008	0.0738089	Q92888, P17301, Q04917, Q9NQC3, P04216, Q16643	234	11	1049	2.44522	1	0.950067	71.5016
GOTERM_BP_FAT	GO:0051301~cell division	10	3.81679	0.0804072	P33992, O60216, P50995, Q14683, P11387, Q29RF7, Q15691, Q8WYJ6, P62136, Q14141	234	25	1049	1.79316	1	0.958536	74.6496
GOTERM_BP_FAT	GO:0016568~chromatin modification	8	3.05344	0.0816034	P49321, Q09028, Q9BWF3, P26358, Q14839, Q13185, O96019, O60264	234	18	1049	1.9924	1	0.956828	75.1841
GOTERM_BP_FAT	GO:0006355~regulation of transcription, DNA-dependent	21	8.01527	0.0832614	Q96T88, P23193, Q01826, P26358, O43670, Q13573, O00468, Q13185, Q14839, P17096, Q01844, O60264, Q13951, Q15796, P35659, Q9BWF3, Q13363, O94776, Q9UQ80, P05204, Q9C0K0	234	67	1049	1.40509	1	0.955955	75.9075
GOTERM_BP_FAT	GO:0022613~ribonucleoprotein complex biogenesis	14	5.34351	0.0841733	P18124, P62306, P62913, O00567, P62312, P61254, P62424, P62318, Q9UQ80, Q13242, P18077, P38919, Q15459, P56537	234	40	1049	1.56902	1	0.953818	76.2969
GOTERM_BP_FAT	GO:0045944~positive regulation of transcription from RNA polymerase II promoter	7	2.67176	0.0924683	P23193, Q15796, Q9BWF3, O00468, O94776, Q9C0K0, Q13951	234	15	1049	2.09202	1	0.963351	79.5774
