# Supplementary material for: Proteomic Signatures of Thymomas
Source: PLoS One. 2016 Nov 10;11(11):e0166494. doi: 10.1371/journal.pone.0166494 (PMC5104371; doi:10.1371/journal.pone.0166494)
Supplement: S8 Table — (XLSX) [file pone.0166494.s009.xlsx]

## Sheet: DAVID AvB3
Category	Term	Count	%	PValue	Genes	List Total	Pop Hits	Pop Total	Fold Enrichment	Bonferroni	Benjamini	FDR
GOTERM_BP_FAT	GO:0009065~glutamine family amino acid catabolic process	5	5.49451	5.37226e-06	P49448, O95865, P00367, P17174, P30038	82	20	13528	41.2439	0.0042993	0.0042993	0.00824883
GOTERM_BP_FAT	GO:0006418~tRNA aminoacylation for protein translation	5	5.49451	0.000160764	P07814, P14868, Q9P2J5, P26639, P54136	82	46	13528	17.9321	0.120976	0.0624373	0.24657
GOTERM_BP_FAT	GO:0043038~amino acid activation	5	5.49451	0.000160764	P07814, P14868, Q9P2J5, P26639, P54136	82	46	13528	17.9321	0.120976	0.0624373	0.24657
GOTERM_BP_FAT	GO:0043039~tRNA aminoacylation	5	5.49451	0.000160764	P07814, P14868, Q9P2J5, P26639, P54136	82	46	13528	17.9321	0.120976	0.0624373	0.24657
GOTERM_BP_FAT	GO:0006096~glycolysis	5	5.49451	0.000174923	Q01813, P00338, P04075, P10155, P06744	82	47	13528	17.5506	0.130903	0.0456902	0.268259
GOTERM_BP_FAT	GO:0008652~cellular amino acid biosynthetic process	5	5.49451	0.000240669	P49448, P00367, Q9Y617, P17174, P30038	82	51	13528	16.1741	0.175551	0.047114	0.368912
GOTERM_BP_FAT	GO:0009064~glutamine family amino acid metabolic process	5	5.49451	0.000259545	P49448, O95865, P00367, P17174, P30038	82	52	13528	15.863	0.187941	0.0407815	0.397792
GOTERM_BP_FAT	GO:0006007~glucose catabolic process	5	5.49451	0.000395833	Q01813, P00338, P04075, P10155, P06744	82	58	13528	14.222	0.272049	0.0515443	0.606081
GOTERM_BP_FAT	GO:0006538~glutamate catabolic process	3	3.2967	0.000522948	P49448, P00367, P17174	82	6	13528	82.4878	0.342634	0.05817	0.799983
GOTERM_BP_FAT	GO:0016054~organic acid catabolic process	6	6.59341	0.000530246	P49448, O95865, P00367, P42126, P17174, P30038	82	111	13528	8.9176	0.346472	0.0517824	0.811104
GOTERM_BP_FAT	GO:0046395~carboxylic acid catabolic process	6	6.59341	0.000530246	P49448, O95865, P00367, P42126, P17174, P30038	82	111	13528	8.9176	0.346472	0.0517824	0.811104
GOTERM_BP_FAT	GO:0006091~generation of precursor metabolites and energy	9	9.89011	0.000557648	Q01813, P08574, P17174, P00338, P04075, P07954, P10155, P06744, P21399	82	313	13528	4.74371	0.360685	0.0484914	0.852854
GOTERM_BP_FAT	GO:0009063~cellular amino acid catabolic process	5	5.49451	0.000726158	P49448, O95865, P00367, P17174, P30038	82	68	13528	12.1306	0.44155	0.0565944	1.10923
GOTERM_BP_FAT	GO:0019320~hexose catabolic process	5	5.49451	0.000767364	Q01813, P00338, P04075, P10155, P06744	82	69	13528	11.9548	0.459717	0.0544318	1.17183
GOTERM_BP_FAT	GO:0046365~monosaccharide catabolic process	5	5.49451	0.000854692	Q01813, P00338, P04075, P10155, P06744	82	71	13528	11.618	0.496291	0.0555441	1.30436
GOTERM_BP_FAT	GO:0007010~cytoskeleton organization	10	10.989	0.00115505	P02511, P08729, P05556, O15230, P15153, Q9Y2J2, P02533, P04075, P60763, P35579	82	436	13528	3.78384	0.604215	0.0688164	1.75896
GOTERM_BP_FAT	GO:0009310~amine catabolic process	5	5.49451	0.00121566	P49448, O95865, P00367, P17174, P30038	82	78	13528	10.5754	0.623015	0.0673097	1.85045
GOTERM_BP_FAT	GO:0009309~amine biosynthetic process	5	5.49451	0.00139882	P49448, P00367, Q9Y617, P17174, P30038	82	81	13528	10.1837	0.674579	0.0721103	2.12646
GOTERM_BP_FAT	GO:0046164~alcohol catabolic process	5	5.49451	0.00139882	Q01813, P00338, P04075, P10155, P06744	82	81	13528	10.1837	0.674579	0.0721103	2.12646
GOTERM_BP_FAT	GO:0006916~anti-apoptosis	7	7.69231	0.00145709	O95865, P04083, P02511, P14625, P09525, P19838, P38646	82	206	13528	5.60597	0.689459	0.0704827	2.21412
GOTERM_BP_FAT	GO:0044275~cellular carbohydrate catabolic process	5	5.49451	0.0016719	Q01813, P00338, P04075, P10155, P06744	82	85	13528	9.70445	0.738674	0.0759049	2.53663
GOTERM_BP_FAT	GO:0006006~glucose metabolic process	6	6.59341	0.00222628	Q01813, P02511, P00338, P04075, P10155, P06744	82	153	13528	6.46963	0.832616	0.0945322	3.36438
GOTERM_BP_FAT	GO:0031589~cell-substrate adhesion	5	5.49451	0.00281288	P50895, Q14112, P05556, O15230, P11047	82	98	13528	8.41712	0.895557	0.112104	4.23308
GOTERM_BP_FAT	GO:0030029~actin filament-based process	7	7.69231	0.00320169	P05556, P15153, P60660, Q9Y2J2, P04075, P60763, P35579	82	241	13528	4.79182	0.923608	0.120669	4.80484
GOTERM_BP_FAT	GO:0044271~nitrogen compound biosynthetic process	8	8.79121	0.00329133	P49448, O95865, P00367, Q9Y617, P17174, P04075, P30038, P31939	82	325	13528	4.06094	0.928924	0.118301	4.93621
GOTERM_BP_FAT	GO:0006536~glutamate metabolic process	3	3.2967	0.00402409	P49448, P00367, P17174	82	16	13528	30.9329	0.960594	0.136699	6.00371
GOTERM_BP_FAT	GO:0016052~carbohydrate catabolic process	5	5.49451	0.00412283	Q01813, P00338, P04075, P10155, P06744	82	109	13528	7.56769	0.963606	0.134163	6.14669
GOTERM_BP_FAT	GO:0006399~tRNA metabolic process	5	5.49451	0.00546151	P07814, P14868, Q9P2J5, P26639, P54136	82	118	13528	6.99049	0.987626	0.167237	8.06531
GOTERM_BP_FAT	GO:0009084~glutamine family amino acid biosynthetic process	3	3.2967	0.00566804	P49448, P00367, P30038	82	19	13528	26.0488	0.989524	0.166689	8.35803
GOTERM_BP_FAT	GO:0019318~hexose metabolic process	6	6.59341	0.00586308	Q01813, P02511, P00338, P04075, P10155, P06744	82	192	13528	5.15549	0.991049	0.165886	8.63365
GOTERM_BP_FAT	GO:0007155~cell adhesion	11	12.0879	0.00875955	P50895, Q02388, P47929, Q14112, P05556, O15230, P32926, Q02487, P11047, P55268, P35579	82	700	13528	2.59247	0.999138	0.229979	12.6368
GOTERM_BP_FAT	GO:0006986~response to unfolded protein	4	4.3956	0.00882397	O95865, P34932, P11142, P54652	82	71	13528	9.2944	0.999182	0.224204	12.7239
GOTERM_BP_FAT	GO:0022610~biological adhesion	11	12.0879	0.00884352	P50895, Q02388, P47929, Q14112, P05556, O15230, P32926, Q02487, P11047, P55268, P35579	82	701	13528	2.58878	0.999195	0.217809	12.7504
GOTERM_BP_FAT	GO:0005996~monosaccharide metabolic process	6	6.59341	0.0106272	Q01813, P02511, P00338, P04075, P10155, P06744	82	222	13528	4.4588	0.99981	0.248453	15.1305
GOTERM_BP_FAT	GO:0030036~actin cytoskeleton organization	6	6.59341	0.0114171	P05556, P15153, Q9Y2J2, P04075, P60763, P35579	82	226	13528	4.37988	0.9999	0.257008	16.1649
GOTERM_BP_FAT	GO:0016053~organic acid biosynthetic process	5	5.49451	0.0139486	P49448, P00367, Q9Y617, P17174, P30038	82	155	13528	5.32179	0.999987	0.296753	19.4014
GOTERM_BP_FAT	GO:0046394~carboxylic acid biosynthetic process	5	5.49451	0.0139486	P49448, P00367, Q9Y617, P17174, P30038	82	155	13528	5.32179	0.999987	0.296753	19.4014
GOTERM_BP_FAT	GO:0007160~cell-matrix adhesion	4	4.3956	0.0162405	P50895, Q14112, P05556, O15230	82	89	13528	7.41463	0.999998	0.328293	22.2305
GOTERM_BP_FAT	GO:0006106~fumarate metabolic process	2	2.1978	0.0178567	P17174, P07954	82	3	13528	109.984	0.999999	0.34624	24.1694
GOTERM_BP_FAT	GO:0043066~negative regulation of apoptosis	7	7.69231	0.0193123	O95865, P04083, P02511, P14625, P09525, P19838, P38646	82	354	13528	3.26223	1	0.360364	25.8769
GOTERM_BP_FAT	GO:0043069~negative regulation of programmed cell death	7	7.69231	0.0205353	O95865, P04083, P02511, P14625, P09525, P19838, P38646	82	359	13528	3.21679	1	0.370131	27.2836
GOTERM_BP_FAT	GO:0060548~negative regulation of cell death	7	7.69231	0.0207861	O95865, P04083, P02511, P14625, P09525, P19838, P38646	82	360	13528	3.20786	1	0.365743	27.569
GOTERM_BP_FAT	GO:0006457~protein folding	5	5.49451	0.0216098	Q15084, P11142, P02511, P14625, P38646	82	177	13528	4.66033	1	0.369398	28.4989
GOTERM_BP_FAT	GO:0010498~proteasomal protein catabolic process	4	4.3956	0.0232388	O43242, Q13200, P14625, Q99460	82	102	13528	6.46963	1	0.383394	30.3052
GOTERM_BP_FAT	GO:0043161~proteasomal ubiquitin-dependent protein catabolic process	4	4.3956	0.0232388	O43242, Q13200, P14625, Q99460	82	102	13528	6.46963	1	0.383394	30.3052
GOTERM_BP_FAT	GO:0006928~cell motion	8	8.79121	0.0234941	P04083, P05556, O15230, P08670, P67936, P11047, P35579, P68371	82	475	13528	2.77854	1	0.379158	30.5844
GOTERM_BP_FAT	GO:0007008~outer mitochondrial membrane organization	2	2.1978	0.0237387	P34932, Q9NS69	82	4	13528	82.4878	1	0.374968	30.8509
GOTERM_BP_FAT	GO:0070096~mitochondrial outer membrane translocase complex assembly	2	2.1978	0.0237387	P34932, Q9NS69	82	4	13528	82.4878	1	0.374968	30.8509
GOTERM_BP_FAT	GO:0008544~epidermis development	5	5.49451	0.0244956	Q02388, P04083, Q04695, O15230, P02533	82	184	13528	4.48303	1	0.377227	31.6696
GOTERM_BP_FAT	GO:0060249~anatomical structure homeostasis	4	4.3956	0.0256731	P15153, P12956, P04075, P07954	82	106	13528	6.22549	1	0.384357	32.9252
GOTERM_BP_FAT	GO:0051789~response to protein stimulus	4	4.3956	0.0263024	O95865, P34932, P11142, P54652	82	107	13528	6.16731	1	0.384819	33.5873
GOTERM_BP_FAT	GO:0030388~fructose 1,6-bisphosphate metabolic process	2	2.1978	0.0295859	Q01813, P04075	82	5	13528	65.9902	1	0.414473	36.9441
GOTERM_BP_FAT	GO:0006461~protein complex assembly	8	8.79121	0.0313907	P34932, P07814, Q01813, P02511, Q9NS69, P14868, P11047, P68371	82	505	13528	2.61348	1	0.426538	38.7211
GOTERM_BP_FAT	GO:0070271~protein complex biogenesis	8	8.79121	0.0313907	P34932, P07814, Q01813, P02511, Q9NS69, P14868, P11047, P68371	82	505	13528	2.61348	1	0.426538	38.7211
GOTERM_BP_FAT	GO:0007398~ectoderm development	5	5.49451	0.0314355	Q02388, P04083, Q04695, O15230, P02533	82	199	13528	4.14512	1	0.420171	38.7646
GOTERM_BP_FAT	GO:0006537~glutamate biosynthetic process	2	2.1978	0.0353984	P49448, P00367	82	6	13528	54.9919	1	0.452378	42.5008
GOTERM_BP_FAT	GO:0030705~cytoskeleton-dependent intracellular transport	3	3.2967	0.0387155	P42704, P60660, P35579	82	52	13528	9.51782	1	0.475999	45.4631
GOTERM_BP_FAT	GO:0042176~regulation of protein catabolic process	3	3.2967	0.0387155	O43242, Q13200, Q99460	82	52	13528	9.51782	1	0.475999	45.4631
GOTERM_BP_FAT	GO:0034446~substrate adhesion-dependent cell spreading	2	2.1978	0.0411766	O15230, P11047	82	7	13528	47.1359	1	0.490567	47.5682
GOTERM_BP_FAT	GO:0006412~translation	6	6.59341	0.0482915	P36578, P07814, P14868, Q9P2J5, P26639, P54136	82	331	13528	2.99049	1	0.54084	53.2344
GOTERM_BP_FAT	GO:0034660~ncRNA metabolic process	5	5.49451	0.0491197	P07814, P14868, Q9P2J5, P26639, P54136	82	230	13528	3.58643	1	0.540132	53.8554
GOTERM_BP_FAT	GO:0031145~anaphase-promoting complex-dependent proteasomal ubiquitin-dependent protein catabolic process	3	3.2967	0.0578004	O43242, Q13200, Q99460	82	65	13528	7.61426	1	0.59381	59.9168
GOTERM_BP_FAT	GO:0051436~negative regulation of ubiquitin-protein ligase activity during mitotic cell cycle	3	3.2967	0.0578004	O43242, Q13200, Q99460	82	65	13528	7.61426	1	0.59381	59.9168
GOTERM_BP_FAT	GO:0000904~cell morphogenesis involved in differentiation	5	5.49451	0.0585908	O15230, P06703, P11047, P55268, P35579	82	244	13528	3.38065	1	0.592093	60.43
GOTERM_BP_FAT	GO:0051444~negative regulation of ubiquitin-protein ligase activity	3	3.2967	0.0609767	O43242, Q13200, Q99460	82	67	13528	7.38697	1	0.600449	61.9422
GOTERM_BP_FAT	GO:0051352~negative regulation of ligase activity	3	3.2967	0.0609767	O43242, Q13200, Q99460	82	67	13528	7.38697	1	0.600449	61.9422
GOTERM_BP_FAT	GO:0051437~positive regulation of ubiquitin-protein ligase activity during mitotic cell cycle	3	3.2967	0.062587	O43242, Q13200, Q99460	82	68	13528	7.27834	1	0.603712	62.9321
GOTERM_BP_FAT	GO:0007229~integrin-mediated signaling pathway	3	3.2967	0.0658507	P05556, O15230, P35579	82	70	13528	7.07038	1	0.616512	64.865
GOTERM_BP_FAT	GO:0051443~positive regulation of ubiquitin-protein ligase activity	3	3.2967	0.0658507	O43242, Q13200, Q99460	82	70	13528	7.07038	1	0.616512	64.865
GOTERM_BP_FAT	GO:0051439~regulation of ubiquitin-protein ligase activity during mitotic cell cycle	3	3.2967	0.0675037	O43242, Q13200, Q99460	82	71	13528	6.9708	1	0.619554	65.8076
GOTERM_BP_FAT	GO:0030030~cell projection organization	6	6.59341	0.069589	O15230, P15153, P06703, P60763, P55268, P35579	82	368	13528	2.68982	1	0.624863	66.963
GOTERM_BP_FAT	GO:0051351~positive regulation of ligase activity	3	3.2967	0.0708506	O43242, Q13200, Q99460	82	73	13528	6.77982	1	0.625536	67.6443
GOTERM_BP_FAT	GO:0031397~negative regulation of protein ubiquitination	3	3.2967	0.0725443	O43242, Q13200, Q99460	82	74	13528	6.6882	1	0.628477	68.5381
GOTERM_BP_FAT	GO:0051438~regulation of ubiquitin-protein ligase activity	3	3.2967	0.0794478	O43242, Q13200, Q99460	82	78	13528	6.34522	1	0.657272	71.9482
GOTERM_BP_FAT	GO:0042592~homeostatic process	9	9.89011	0.0798081	Q15084, P27695, P14625, P15153, P12956, P17174, P04075, P07954, P21399	82	751	13528	1.97707	1	0.653131	72.1163
GOTERM_BP_FAT	GO:0016337~cell-cell adhesion	5	5.49451	0.0836259	P47929, P05556, P32926, Q02487, P35579	82	276	13528	2.98869	1	0.665247	73.8407
GOTERM_BP_FAT	GO:0043086~negative regulation of catalytic activity	5	5.49451	0.0844819	O43242, Q13200, Q99460, P19838, P61981	82	277	13528	2.9779	1	0.663466	74.2135
GOTERM_BP_FAT	GO:0051340~regulation of ligase activity	3	3.2967	0.084755	O43242, Q13200, Q99460	82	81	13528	6.11021	1	0.659105	74.3313
GOTERM_BP_FAT	GO:0055114~oxidation reduction	8	8.79121	0.0877096	P49448, Q99536, P00367, Q9UHG3, P08574, P00338, P20674, P30038	82	639	13528	2.06542	1	0.666737	75.5747
GOTERM_BP_FAT	GO:0030031~cell projection assembly	3	3.2967	0.0883519	O15230, P15153, P60763	82	83	13528	5.96297	1	0.66411	75.8374
GOTERM_BP_FAT	GO:0001701~in utero embryonic development	4	4.3956	0.0886991	P05556, P67809, Q99873, P35579	82	176	13528	3.74945	1	0.660264	75.9783
GOTERM_BP_FAT	GO:0032989~cellular component morphogenesis	6	6.59341	0.089407	P05556, O15230, P06703, P11047, P55268, P35579	82	397	13528	2.49333	1	0.658042	76.2632
GOTERM_BP_FAT	GO:0031398~positive regulation of protein ubiquitination	3	3.2967	0.0901674	O43242, Q13200, Q99460	82	84	13528	5.89199	1	0.656095	76.5657
GOTERM_BP_FAT	GO:0007049~cell cycle	9	9.89011	0.0922772	O43242, Q13200, P04083, P08729, P05556, P06703, P54652, Q99460, P35579	82	776	13528	1.91338	1	0.659869	77.3864
GOTERM_BP_FAT	GO:0032269~negative regulation of cellular protein metabolic process	4	4.3956	0.0933641	O43242, Q13200, Q99460, P19838	82	180	13528	3.66612	1	0.659321	77.7987
GOTERM_BP_FAT	GO:0006000~fructose metabolic process	2	2.1978	0.0971108	Q01813, P04075	82	17	13528	19.4089	1	0.669499	79.1664
GOTERM_BP_FAT	GO:0046907~intracellular transport	8	8.79121	0.0980495	P11142, P42704, Q9NS69, P60660, Q00610, P61981, P35579, P38646	82	657	13528	2.00884	1	0.668294	79.4965
